# Supplementary material for: Estimating genome-wide regulatory activity from multi-omics data sets using mathematical optimization
Source: BMC Syst Biol. 2017 Mar 27;11:41. doi: 10.1186/s12918-017-0419-z (PMC5369021; doi:10.1186/s12918-017-0419-z)
Supplement: Supplementary file 1 — Lists information about the samples and files from TCGA included in our quantitative evaluation for all three cancer types (COAD, LIHC and PAAD). (XLS 697 kb) [file 12918_2017_419_MOESM1_ESM.xls]

## Sheet: COAD
Study	Case_UUID	File_UUID	Data_category	Data_type	File_name	Sample_type
COAD	07dc5a1d-64b7-42ba-928e-9753bd533c1e	c8b04815-841c-4ddc-b4b0-553f3ee97d35	Transcriptome Profiling	Gene Expression Quantification	b57f69a6-91ca-4131-a654-5495f6dd1131.FPKM.txt.gz	Primary Tumor
COAD	07dc5a1d-64b7-42ba-928e-9753bd533c1e	45d010e2-f025-42c1-a66c-8cddf4ce23e8	Transcriptome Profiling	miRNA Expression Quantification	mirnas.quantification.txt	Primary Tumor
COAD	07dc5a1d-64b7-42ba-928e-9753bd533c1e	2d491bb1-c0ba-4439-8498-9257dfa3ddd2	Copy Number Variation	Masked Copy Number Segment	GRIPS_p_TCGA_b116_SNP_N_GenomeWideSNP_6_C07_781418.nocnv_grch38.seg.txt	Primary Tumor
COAD	07dc5a1d-64b7-42ba-928e-9753bd533c1e	408e1454-00f8-4f53-b0b4-5a02eb87783f	DNA methylation	Methylation beta value	jhu-usc.edu_COAD.HumanMethylation450.3.lvl-3.TCGA-A6-2675-01A-02D-1721-05.txt	Primary Tumor
COAD	0c53b010-4243-4da3-a059-7f54c9a850ec	171f45b1-cf49-4fe2-83c6-e6cc4f7006eb	Transcriptome Profiling	Gene Expression Quantification	c2357737-ad60-4603-9ce3-4b30cc45d30b.FPKM.txt.gz	Primary Tumor
COAD	0c53b010-4243-4da3-a059-7f54c9a850ec	e8db5886-f02d-4fb1-a236-010be22b14d1	Copy Number Variation	Masked Copy Number Segment	BAIZE_p_TCGA_b138_SNP_N_GenomeWideSNP_6_F01_808840.nocnv_grch38.seg.txt	Primary Tumor
COAD	0c53b010-4243-4da3-a059-7f54c9a850ec	5c05d9a0-eee2-4fbc-9186-eb18081c2ace	Transcriptome Profiling	miRNA Expression Quantification	mirnas.quantification.txt	Primary Tumor
COAD	0c53b010-4243-4da3-a059-7f54c9a850ec	922cf3c9-6419-4b2d-be68-f3ac03c1dae9	DNA methylation	Methylation beta value	jhu-usc.edu_COAD.HumanMethylation450.6.lvl-3.TCGA-F4-6703-01A-11D-1837-05.txt	Primary Tumor
COAD	0dc41cd5-0672-407c-9b4a-0f5f3970aa54	547a1d08-1dd9-442c-a041-e5469caa210e	Transcriptome Profiling	Gene Expression Quantification	e2916399-9c6c-4d75-a22d-b180ea174644.FPKM.txt.gz	Primary Tumor
COAD	0dc41cd5-0672-407c-9b4a-0f5f3970aa54	e5203e6a-605f-45c6-a8dc-e30f7dfd6412	Copy Number Variation	Masked Copy Number Segment	SNORT_p_TCGA_b89_SNP_N_GenomeWideSNP_6_F07_777284.nocnv_grch38.seg.txt	Primary Tumor
COAD	0dc41cd5-0672-407c-9b4a-0f5f3970aa54	25abf81c-e1ba-4a09-8a3b-ceb027046d9e	Transcriptome Profiling	miRNA Expression Quantification	mirnas.quantification.txt	Primary Tumor
COAD	0dc41cd5-0672-407c-9b4a-0f5f3970aa54	ab18ff83-6bc3-438c-812e-c92cafd292b8	DNA methylation	Methylation beta value	jhu-usc.edu_COAD.HumanMethylation450.2.lvl-3.TCGA-A6-5660-01A-01D-1651-05.txt	Primary Tumor
COAD	0f008098-d8aa-46dc-8445-cca59838c582	7f1c218d-de13-4ce9-865e-1fe1628c1683	Transcriptome Profiling	Gene Expression Quantification	3963e642-4d9f-47a1-bf0e-83462bcb7b13.FPKM.txt.gz	Primary Tumor
COAD	0f008098-d8aa-46dc-8445-cca59838c582	0291fa51-8310-4fb3-9c23-ef38bfed9053	DNA methylation	Methylation beta value	jhu-usc.edu_COAD.HumanMethylation450.2.lvl-3.TCGA-AD-5900-01A-11D-1651-05.txt	Primary Tumor
COAD	0f008098-d8aa-46dc-8445-cca59838c582	322a9ded-9051-4081-b904-cdb9d728f436	Transcriptome Profiling	miRNA Expression Quantification	mirnas.quantification.txt	Primary Tumor
COAD	0f008098-d8aa-46dc-8445-cca59838c582	b29a1d07-513b-4d39-b1bf-6832c33711a8	Copy Number Variation	Masked Copy Number Segment	SNORT_p_TCGA_b89_SNP_N_GenomeWideSNP_6_B07_777198.nocnv_grch38.seg.txt	Primary Tumor
COAD	0f74d992-00da-4728-9564-086ca1b95921	5cc4d0f8-d8c8-406c-a609-bfbfe363821f	Transcriptome Profiling	Gene Expression Quantification	d265829a-9e49-4e21-ba72-67f5ba406204.FPKM.txt.gz	Primary Tumor
COAD	0f74d992-00da-4728-9564-086ca1b95921	099b82e6-8426-49f2-9fb3-81eae5c296eb	Copy Number Variation	Masked Copy Number Segment	FAMED_p_TCGAb66and76_SNP_N_GenomeWideSNP_6_G03_730126.nocnv_grch38.seg.txt	Primary Tumor
COAD	0f74d992-00da-4728-9564-086ca1b95921	17e10893-da50-41a0-96cd-868d9d67bf0c	Transcriptome Profiling	miRNA Expression Quantification	mirnas.quantification.txt	Primary Tumor
COAD	0f74d992-00da-4728-9564-086ca1b95921	ea883974-2dcf-4bd5-a779-0276f5971eee	DNA methylation	Methylation beta value	jhu-usc.edu_COAD.HumanMethylation450.1.lvl-3.TCGA-A6-2679-01A-02D-1407-05.txt	Primary Tumor
COAD	1136dd50-242a-4659-aad4-c53f9e759bb3	9dfc77b3-9367-4e8b-8f33-16d0386f2d4e	Transcriptome Profiling	Gene Expression Quantification	f3ca8406-7724-4096-8f4c-31f39ae25901.FPKM.txt.gz	Primary Tumor
COAD	1136dd50-242a-4659-aad4-c53f9e759bb3	e5993639-821e-4503-a828-a23886ca2581	Transcriptome Profiling	miRNA Expression Quantification	mirnas.quantification.txt	Primary Tumor
COAD	1136dd50-242a-4659-aad4-c53f9e759bb3	db2b7ba3-2c34-4978-9b2a-86848fe90f05	Copy Number Variation	Masked Copy Number Segment	CYANS_p_TCGAb_422_423_424_NSP_GenomeWideSNP_6_A05_1513894.nocnv_grch38.seg.txt	Primary Tumor
COAD	1136dd50-242a-4659-aad4-c53f9e759bb3	879dcae6-d997-4c7d-838b-8b75501faeee	DNA methylation	Methylation beta value	jhu-usc.edu_COAD.HumanMethylation450.15.lvl-3.TCGA-5M-AAT4-01A-11D-A40X-05.txt	Primary Tumor
COAD	131e0571-de86-415f-b3fb-dc9f971258d3	c6d03cb9-5e81-4dfd-addc-b440f0523a03	Transcriptome Profiling	Gene Expression Quantification	42c56861-1c90-41e0-a5d5-324e5fd80ea8.FPKM.txt.gz	Primary Tumor
COAD	131e0571-de86-415f-b3fb-dc9f971258d3	0212712a-233e-42bd-bd15-168fb38eff73	DNA methylation	Methylation beta value	jhu-usc.edu_COAD.HumanMethylation450.8.lvl-3.TCGA-D5-6932-01A-11D-1926-05.txt	Primary Tumor
COAD	131e0571-de86-415f-b3fb-dc9f971258d3	3324a887-ced3-4295-bed0-7077ae64208b	Transcriptome Profiling	miRNA Expression Quantification	mirnas.quantification.txt	Primary Tumor
COAD	131e0571-de86-415f-b3fb-dc9f971258d3	bed26033-a1cc-4877-b63a-c5468b6b6304	Copy Number Variation	Masked Copy Number Segment	SERVO_p_TCGA_157_158_159_SNP_N_GenomeWideSNP_6_H04_831462.nocnv_grch38.seg.txt	Primary Tumor
COAD	13eff2e5-e33a-485f-9ba4-8a7ccb3c7528	0514d140-b02b-49d8-8ede-0ec4c8af4c6e	Transcriptome Profiling	Gene Expression Quantification	2f6070c7-99d0-49bb-83ca-33c032650cde.FPKM.txt.gz	Primary Tumor
COAD	13eff2e5-e33a-485f-9ba4-8a7ccb3c7528	d089ebb1-5a06-499c-8f3d-310590f0c8dc	Transcriptome Profiling	miRNA Expression Quantification	mirnas.quantification.txt	Primary Tumor
COAD	13eff2e5-e33a-485f-9ba4-8a7ccb3c7528	5f46c11e-f899-4416-9fb0-02a2cfb2afeb	Copy Number Variation	Masked Copy Number Segment	PULED_p_TCGA_130_157_N_GenomeWideSNP_6_C09_831772.nocnv_grch38.seg.txt	Primary Tumor
COAD	13eff2e5-e33a-485f-9ba4-8a7ccb3c7528	b0c8bd4b-84d4-47a9-a58b-cf23e15ae2d6	DNA methylation	Methylation beta value	jhu-usc.edu_COAD.HumanMethylation450.8.lvl-3.TCGA-AD-6888-01A-11D-1926-05.txt	Primary Tumor
COAD	14cc6f5b-5692-471e-98b4-ae200b3d8fed	84b07dfa-879c-4090-b9e3-21117362b199	Transcriptome Profiling	Gene Expression Quantification	d32c878b-e693-4eae-a615-7767371b3ae4.FPKM.txt.gz	Primary Tumor
COAD	14cc6f5b-5692-471e-98b4-ae200b3d8fed	8f6ce3fc-eff9-47df-b503-a03753fa8f9d	Transcriptome Profiling	miRNA Expression Quantification	mirnas.quantification.txt	Primary Tumor
COAD	14cc6f5b-5692-471e-98b4-ae200b3d8fed	e2d6b3b8-4bb4-4b6d-9c2f-4a12262aa255	Copy Number Variation	Masked Copy Number Segment	SNORT_p_TCGA_b89_SNP_N_GenomeWideSNP_6_C04_777298.nocnv_grch38.seg.txt	Primary Tumor
COAD	14cc6f5b-5692-471e-98b4-ae200b3d8fed	7c51c157-1222-4fa0-b87c-1dae6d8bcb6e	DNA methylation	Methylation beta value	jhu-usc.edu_COAD.HumanMethylation450.2.lvl-3.TCGA-AY-5543-01A-01D-1651-05.txt	Primary Tumor
COAD	15b987ba-77ab-477b-a54a-65ec5c7c399e	ce026ff3-35c1-4554-b434-e8edb75f1fa8	Transcriptome Profiling	Gene Expression Quantification	f7add57c-753b-49c0-8d79-29fa86ddd615.FPKM.txt.gz	Primary Tumor
COAD	15b987ba-77ab-477b-a54a-65ec5c7c399e	d64040fb-7aad-4414-aa51-fc41a60a8840	Transcriptome Profiling	miRNA Expression Quantification	mirnas.quantification.txt	Primary Tumor
COAD	15b987ba-77ab-477b-a54a-65ec5c7c399e	509d82bd-e46e-4758-bad5-0003327f67e8	Copy Number Variation	Masked Copy Number Segment	FAMED_p_TCGAb66and76_SNP_N_GenomeWideSNP_6_G05_730034.nocnv_grch38.seg.txt	Primary Tumor
COAD	15b987ba-77ab-477b-a54a-65ec5c7c399e	d0f2d0cf-02a7-497b-a065-cc2e8ef1cadf	DNA methylation	Methylation beta value	jhu-usc.edu_COAD.HumanMethylation450.1.lvl-3.TCGA-AA-3495-01A-01D-1407-05.txt	Primary Tumor
COAD	15d1b0fb-5c5f-4689-94f5-b33120a2bfae	2d1df18d-a5d2-40b1-b030-91d47def2b28	Transcriptome Profiling	Gene Expression Quantification	65cfbf50-1318-4357-9df4-094f6dbec49c.FPKM.txt.gz	Primary Tumor
COAD	15d1b0fb-5c5f-4689-94f5-b33120a2bfae	1643fe54-ca06-4623-8617-53d62a3a2c59	Transcriptome Profiling	miRNA Expression Quantification	mirnas.quantification.txt	Primary Tumor
COAD	15d1b0fb-5c5f-4689-94f5-b33120a2bfae	f9b53903-2b03-4e9a-8351-0b860603486a	Copy Number Variation	Masked Copy Number Segment	BUBBY_p_TCGA_b89_105_SNP_N_GenomeWideSNP_6_B12_777554.nocnv_grch38.seg.txt	Primary Tumor
COAD	15d1b0fb-5c5f-4689-94f5-b33120a2bfae	f1560276-489c-42b9-a974-a5f4e6d3898b	DNA methylation	Methylation beta value	jhu-usc.edu_COAD.HumanMethylation450.2.lvl-3.TCGA-D5-5539-01A-01D-1651-05.txt	Primary Tumor
COAD	19d1a5fc-3ce9-4e43-a364-a4150bcf911b	a44a3a7b-6a36-417d-8be2-bc113d25a0b3	Transcriptome Profiling	Gene Expression Quantification	6314b0c4-f403-4c6b-91ba-02bacf1c6de7.FPKM.txt.gz	Primary Tumor
COAD	19d1a5fc-3ce9-4e43-a364-a4150bcf911b	f1f37b2c-b034-4a97-a409-cb55b7028f76	Transcriptome Profiling	miRNA Expression Quantification	mirnas.quantification.txt	Primary Tumor
COAD	19d1a5fc-3ce9-4e43-a364-a4150bcf911b	e18a61a0-9401-468b-b958-34e289f0c380	Copy Number Variation	Masked Copy Number Segment	FAMED_p_TCGAb66and76_SNP_N_GenomeWideSNP_6_F06_729960.nocnv_grch38.seg.txt	Primary Tumor
COAD	19d1a5fc-3ce9-4e43-a364-a4150bcf911b	4abce386-1328-49ef-bf89-8319ecb5ac30	DNA methylation	Methylation beta value	jhu-usc.edu_COAD.HumanMethylation450.1.lvl-3.TCGA-A6-2686-01A-01D-1407-05.txt	Primary Tumor
COAD	1b0b0533-7c4f-4edd-a75e-8b56f49d54ab	05b659fb-3c32-481d-8e9d-a4b78c0e41e5	Transcriptome Profiling	Gene Expression Quantification	d62ce057-d970-4bb0-b929-923c7bfb9e11.FPKM.txt.gz	Primary Tumor
COAD	1b0b0533-7c4f-4edd-a75e-8b56f49d54ab	3a2f55b5-547b-4b5a-a156-24d0afdc8338	Transcriptome Profiling	miRNA Expression Quantification	mirnas.quantification.txt	Primary Tumor
COAD	1b0b0533-7c4f-4edd-a75e-8b56f49d54ab	f41e80bd-2686-4f61-85d5-491ae6042302	Copy Number Variation	Masked Copy Number Segment	USAGE_p_TCGA_132_133_136_SNP_N_GenomeWideSNP_6_E03_787534.nocnv_grch38.seg.txt	Primary Tumor
COAD	1b0b0533-7c4f-4edd-a75e-8b56f49d54ab	b61bc164-422e-4be3-a47a-991f0354b960	DNA methylation	Methylation beta value	jhu-usc.edu_COAD.HumanMethylation450.5.lvl-3.TCGA-DM-A1D0-01A-11D-A153-05.txt	Primary Tumor
COAD	1c111912-c664-42f5-9802-065b1994a2f4	290ffcbd-63cc-4bd7-82f5-52bfe1131b0f	Transcriptome Profiling	Gene Expression Quantification	562e2cb3-078f-4796-b8a2-a0196713ebac.FPKM.txt.gz	Primary Tumor
COAD	1c111912-c664-42f5-9802-065b1994a2f4	4d4a6295-e257-4c69-94b1-73dec3026d72	Transcriptome Profiling	miRNA Expression Quantification	mirnas.quantification.txt	Primary Tumor
COAD	1c111912-c664-42f5-9802-065b1994a2f4	482bf335-b5c0-437e-80a1-8bd8e83ac294	Copy Number Variation	Masked Copy Number Segment	SERVO_p_TCGA_157_158_159_SNP_N_GenomeWideSNP_6_E09_831368.nocnv_grch38.seg.txt	Primary Tumor
COAD	1c111912-c664-42f5-9802-065b1994a2f4	9a365347-c514-4248-bcec-b21881640b1f	DNA methylation	Methylation beta value	jhu-usc.edu_COAD.HumanMethylation450.8.lvl-3.TCGA-F4-6855-01A-11D-1926-05.txt	Primary Tumor
COAD	21ddbfaa-1b21-4a2b-be2c-237dd69b20ff	8f9359cb-0cc3-4a8f-a5af-8ef3582fa26d	Transcriptome Profiling	Gene Expression Quantification	9bf28651-4429-4fe5-9e9e-dda3a2aaa221.FPKM.txt.gz	Primary Tumor
COAD	21ddbfaa-1b21-4a2b-be2c-237dd69b20ff	bc3ec4d2-ed3b-4cb2-883d-d3da50c7df4e	Transcriptome Profiling	miRNA Expression Quantification	mirnas.quantification.txt	Primary Tumor
COAD	21ddbfaa-1b21-4a2b-be2c-237dd69b20ff	53d10493-7311-406d-82d7-dbc818d58ddb	Copy Number Variation	Masked Copy Number Segment	KNELT_p_TCGA_b123_131_SNP_N_GenomeWideSNP_6_C08_787726.nocnv_grch38.seg.txt	Primary Tumor
COAD	21ddbfaa-1b21-4a2b-be2c-237dd69b20ff	47eecb76-76da-4436-bfa5-3ea4fa6536d7	DNA methylation	Methylation beta value	jhu-usc.edu_COAD.HumanMethylation450.4.lvl-3.TCGA-A6-6140-01A-11D-1772-05.txt	Primary Tumor
COAD	25c3201a-3dd5-4edf-ad09-104e5c10663e	9ffa7199-25aa-4a53-916f-8413437a1277	Transcriptome Profiling	Gene Expression Quantification	773c7ef0-9536-455e-a3bb-3bc8d835af01.FPKM.txt.gz	Primary Tumor
COAD	25c3201a-3dd5-4edf-ad09-104e5c10663e	827e2977-2c1c-44e6-8fc6-ec703852295e	Transcriptome Profiling	miRNA Expression Quantification	mirnas.quantification.txt	Primary Tumor
COAD	25c3201a-3dd5-4edf-ad09-104e5c10663e	2f98845c-7196-49df-9e3c-cd807fcd781f	Copy Number Variation	Masked Copy Number Segment	SNORT_p_TCGA_b89_SNP_N_GenomeWideSNP_6_E09_777258.nocnv_grch38.seg.txt	Primary Tumor
COAD	25c3201a-3dd5-4edf-ad09-104e5c10663e	3fc7f030-bb03-4376-9577-1664f0d6398c	DNA methylation	Methylation beta value	jhu-usc.edu_COAD.HumanMethylation450.2.lvl-3.TCGA-A6-5666-01A-01D-1651-05.txt	Primary Tumor
COAD	268c01b3-d2ce-44c0-a2fe-ea846a1253cc	cb98242d-6447-4ab2-9c0e-036ec531fd97	Transcriptome Profiling	Gene Expression Quantification	17c88994-9e8e-4f16-8c41-34e98a0d8c52.FPKM.txt.gz	Primary Tumor
COAD	268c01b3-d2ce-44c0-a2fe-ea846a1253cc	1bd40c73-b151-4cbb-b824-1e31c165e00e	DNA methylation	Methylation beta value	jhu-usc.edu_COAD.HumanMethylation450.6.lvl-3.TCGA-CA-6717-01A-11D-1837-05.txt	Primary Tumor
COAD	268c01b3-d2ce-44c0-a2fe-ea846a1253cc	f6315b5d-b655-4ff8-956d-32f57b8a1f57	Transcriptome Profiling	miRNA Expression Quantification	mirnas.quantification.txt	Primary Tumor
COAD	268c01b3-d2ce-44c0-a2fe-ea846a1253cc	999b3e97-7083-47e2-8b43-4bf1d29c8717	Copy Number Variation	Masked Copy Number Segment	BAIZE_p_TCGA_b138_SNP_N_GenomeWideSNP_6_C03_808916.nocnv_grch38.seg.txt	Primary Tumor
COAD	26a12266-c6d8-42f9-bd4e-5093d827ac9a	3f27e2cf-6b3d-4e8c-a012-213a6e6668ff	Transcriptome Profiling	Gene Expression Quantification	751f84dc-7c2d-417a-bc1f-6d5771f6f09f.FPKM.txt.gz	Primary Tumor
COAD	26a12266-c6d8-42f9-bd4e-5093d827ac9a	506569cc-0654-4da2-9e15-349abc638a9e	Transcriptome Profiling	miRNA Expression Quantification	mirnas.quantification.txt	Primary Tumor
COAD	26a12266-c6d8-42f9-bd4e-5093d827ac9a	6121c330-5dd8-47d2-bb73-7786bed0de46	Copy Number Variation	Masked Copy Number Segment	SNORT_p_TCGA_b89_SNP_N_GenomeWideSNP_6_E01_777308.nocnv_grch38.seg.txt	Primary Tumor
COAD	26a12266-c6d8-42f9-bd4e-5093d827ac9a	5042fa0b-7fd0-4805-b1e7-64481e152ab2	DNA methylation	Methylation beta value	jhu-usc.edu_COAD.HumanMethylation450.2.lvl-3.TCGA-AM-5820-01A-01D-1651-05.txt	Primary Tumor
COAD	286cbae3-8324-43b7-9b20-0f40dda1588e	6b70931f-632a-44dd-be39-753dba9d5f7a	Transcriptome Profiling	Gene Expression Quantification	62f84581-4c7d-4c8e-835c-9304bcec3106.FPKM.txt.gz	Primary Tumor
COAD	286cbae3-8324-43b7-9b20-0f40dda1588e	3c39642d-51db-4ccb-81bd-6effef0c9f55	Transcriptome Profiling	miRNA Expression Quantification	mirnas.quantification.txt	Primary Tumor
COAD	286cbae3-8324-43b7-9b20-0f40dda1588e	26ceaf8c-f703-417e-89bc-50396049e259	Copy Number Variation	Masked Copy Number Segment	SERVO_p_TCGA_157_158_159_SNP_N_GenomeWideSNP_6_C06_831324.nocnv_grch38.seg.txt	Primary Tumor
COAD	286cbae3-8324-43b7-9b20-0f40dda1588e	f33a7bf0-6f08-4961-a662-0e7cabe6d459	DNA methylation	Methylation beta value	jhu-usc.edu_COAD.HumanMethylation450.8.lvl-3.TCGA-D5-6930-01A-11D-1926-05.txt	Primary Tumor
COAD	28d03569-8717-40da-8989-70baf2b18f9f	c52c8745-b878-405c-a2e9-d0557f8761ee	Transcriptome Profiling	Gene Expression Quantification	1c1a1ce6-b06e-421b-9f0b-a9215d553666.FPKM.txt.gz	Primary Tumor
COAD	28d03569-8717-40da-8989-70baf2b18f9f	25890d03-f04b-4fdf-b022-8faa67657d72	Transcriptome Profiling	miRNA Expression Quantification	mirnas.quantification.txt	Primary Tumor
COAD	28d03569-8717-40da-8989-70baf2b18f9f	93f88757-ee68-48c6-9ed0-5f5c4ae2a740	Copy Number Variation	Masked Copy Number Segment	GRIPS_p_TCGA_b116_SNP_N_GenomeWideSNP_6_C11_781384.nocnv_grch38.seg.txt	Primary Tumor
COAD	28d03569-8717-40da-8989-70baf2b18f9f	63086c05-f92e-4249-97e4-ce0a4b8cd1c0	DNA methylation	Methylation beta value	jhu-usc.edu_COAD.HumanMethylation450.3.lvl-3.TCGA-A6-5667-01A-21D-1721-05.txt	Primary Tumor
COAD	2a7bbafe-d499-4241-ba3d-a52ba0a5db3c	275f97ac-77d1-4652-889e-124c151fb246	Transcriptome Profiling	Gene Expression Quantification	e61026a0-2377-448a-a505-e110260e7362.FPKM.txt.gz	Primary Tumor
COAD	2a7bbafe-d499-4241-ba3d-a52ba0a5db3c	eef159be-0823-459e-a2a5-f2ee9dce5db5	Transcriptome Profiling	miRNA Expression Quantification	mirnas.quantification.txt	Primary Tumor
COAD	2a7bbafe-d499-4241-ba3d-a52ba0a5db3c	c25deaf7-20e4-4dfe-b767-b9921bf392fb	Copy Number Variation	Masked Copy Number Segment	KNELT_p_TCGA_b123_131_SNP_N_GenomeWideSNP_6_B12_787826.nocnv_grch38.seg.txt	Primary Tumor
COAD	2a7bbafe-d499-4241-ba3d-a52ba0a5db3c	48c45f2d-3554-4099-bf51-41c2c76e9df4	DNA methylation	Methylation beta value	jhu-usc.edu_COAD.HumanMethylation450.4.lvl-3.TCGA-F4-6460-01A-11D-1772-05.txt	Primary Tumor
COAD	2b94070a-21ec-457b-88af-3d2a89b97ac6	9856d741-c6ce-4ee2-94c8-4156c0857330	Transcriptome Profiling	Gene Expression Quantification	fda5b844-1fa4-462e-bd3b-482025f6ee30.FPKM.txt.gz	Primary Tumor
COAD	2b94070a-21ec-457b-88af-3d2a89b97ac6	1ac6b800-c726-485e-8476-dc0fb57bafcd	DNA methylation	Methylation beta value	jhu-usc.edu_COAD.HumanMethylation450.3.lvl-3.TCGA-AA-3712-01A-21D-1721-05.txt	Primary Tumor
COAD	2b94070a-21ec-457b-88af-3d2a89b97ac6	30458072-36e0-4b55-a4bd-8e2e010b12a6	Transcriptome Profiling	miRNA Expression Quantification	mirnas.quantification.txt	Primary Tumor
COAD	2b94070a-21ec-457b-88af-3d2a89b97ac6	c6ef4ce6-3d74-49f4-a8e0-f1860a265cee	Copy Number Variation	Masked Copy Number Segment	GRIPS_p_TCGA_b116_SNP_N_GenomeWideSNP_6_C03_781414.nocnv_grch38.seg.txt	Primary Tumor
COAD	2c0a725a-e829-4d84-89d9-d0d47f6cfa37	fb696493-f922-4920-a322-c8515aa00389	Transcriptome Profiling	Gene Expression Quantification	bb8a0f58-11e6-49dd-bdeb-0b7eb2fb05fc.FPKM.txt.gz	Primary Tumor
COAD	2c0a725a-e829-4d84-89d9-d0d47f6cfa37	140ee726-6fe1-45f9-9ef0-28b2b9111314	DNA methylation	Methylation beta value	jhu-usc.edu_COAD.HumanMethylation450.6.lvl-3.TCGA-G4-6628-01A-11D-1837-05.txt	Primary Tumor
COAD	2c0a725a-e829-4d84-89d9-d0d47f6cfa37	cde88cea-4f0d-4958-b76c-078827151824	Transcriptome Profiling	miRNA Expression Quantification	mirnas.quantification.txt	Primary Tumor
COAD	2c0a725a-e829-4d84-89d9-d0d47f6cfa37	4c788def-6a86-4f46-adc6-421483863e46	Copy Number Variation	Masked Copy Number Segment	BAIZE_p_TCGA_b138_SNP_N_GenomeWideSNP_6_C04_808786.nocnv_grch38.seg.txt	Primary Tumor
COAD	2c30dc20-18a8-44f9-ab10-558c1e5634dc	59d32ab4-67d1-49bd-aa42-f86c58a4fd3f	Transcriptome Profiling	Gene Expression Quantification	0ee30795-d8ef-4ce1-b3f0-084b7a39bf35.FPKM.txt.gz	Primary Tumor
COAD	2c30dc20-18a8-44f9-ab10-558c1e5634dc	18fda6d3-7ad7-4302-ba68-1a50bd5d4f79	Transcriptome Profiling	miRNA Expression Quantification	mirnas.quantification.txt	Primary Tumor
COAD	2c30dc20-18a8-44f9-ab10-558c1e5634dc	c9736543-db44-4c57-b948-24b2b4829dcb	Copy Number Variation	Masked Copy Number Segment	GRIPS_p_TCGA_b116_SNP_N_GenomeWideSNP_6_A10_781442.nocnv_grch38.seg.txt	Primary Tumor
COAD	2c30dc20-18a8-44f9-ab10-558c1e5634dc	df399048-e967-4ed7-9f6f-7d65678ee64d	DNA methylation	Methylation beta value	jhu-usc.edu_COAD.HumanMethylation450.3.lvl-3.TCGA-AY-6196-01A-11D-1721-05.txt	Primary Tumor
COAD	2db3c23d-c591-4ea0-b0a8-ed9c4343c80e	ee11dc8f-aa8e-49ae-9121-8ce211752f2e	Transcriptome Profiling	Gene Expression Quantification	fa73bdce-67fb-42aa-883f-635f0e7bcdc6.FPKM.txt.gz	Primary Tumor
COAD	2db3c23d-c591-4ea0-b0a8-ed9c4343c80e	0bc0256e-4e65-43bc-9293-bfb2d14aa164	DNA methylation	Methylation beta value	jhu-usc.edu_COAD.HumanMethylation450.1.lvl-3.TCGA-CK-4951-01A-01D-1407-05.txt	Primary Tumor
COAD	2db3c23d-c591-4ea0-b0a8-ed9c4343c80e	1edc94d4-a236-4416-b3c1-a50c45be57cc	Transcriptome Profiling	miRNA Expression Quantification	mirnas.quantification.txt	Primary Tumor
COAD	2db3c23d-c591-4ea0-b0a8-ed9c4343c80e	0e790b29-09de-461c-a17b-c260735644e1	Copy Number Variation	Masked Copy Number Segment	FAMED_p_TCGAb66and76_SNP_N_GenomeWideSNP_6_G07_729948.nocnv_grch38.seg.txt	Primary Tumor
COAD	31a3877d-3e82-450e-811f-3448b06f3950	582bb214-3b82-4961-9198-2bfb523947e0	Transcriptome Profiling	Gene Expression Quantification	7324b2d6-dd30-4f99-a101-7c3d497bbcb8.FPKM.txt.gz	Primary Tumor
COAD	31a3877d-3e82-450e-811f-3448b06f3950	65437594-22ed-4a02-8135-9d6633010418	Transcriptome Profiling	miRNA Expression Quantification	mirnas.quantification.txt	Primary Tumor
COAD	31a3877d-3e82-450e-811f-3448b06f3950	56b718a0-165d-432e-a595-0d953d8fda61	Copy Number Variation	Masked Copy Number Segment	GRIPS_p_TCGA_b116_SNP_N_GenomeWideSNP_6_F01_781390.nocnv_grch38.seg.txt	Primary Tumor
COAD	31a3877d-3e82-450e-811f-3448b06f3950	b56acf8d-6752-4236-9db9-7fc5774df15f	DNA methylation	Methylation beta value	jhu-usc.edu_COAD.HumanMethylation450.3.lvl-3.TCGA-AA-3655-01A-02D-1721-05.txt	Primary Tumor
COAD	32b77693-18e1-4692-8488-add1940c9e7c	63774b7b-df99-4d47-ba59-ca81feb339e8	Transcriptome Profiling	Gene Expression Quantification	6d2ad70f-fc8f-4881-a08e-bfd2128d7652.FPKM.txt.gz	Primary Tumor
COAD	32b77693-18e1-4692-8488-add1940c9e7c	6b30a940-6b9f-4843-bda4-bc64484b4947	Transcriptome Profiling	miRNA Expression Quantification	mirnas.quantification.txt	Primary Tumor
COAD	32b77693-18e1-4692-8488-add1940c9e7c	6b17f4ce-0a89-474f-aa84-4748cf55541d	Copy Number Variation	Masked Copy Number Segment	GRIPS_p_TCGA_b116_SNP_N_GenomeWideSNP_6_A07_781462.nocnv_grch38.seg.txt	Primary Tumor
COAD	32b77693-18e1-4692-8488-add1940c9e7c	cb6ea091-7ab8-4a48-b557-47c94f7b9e05	DNA methylation	Methylation beta value	jhu-usc.edu_COAD.HumanMethylation450.3.lvl-3.TCGA-AU-6004-01A-11D-1721-05.txt	Primary Tumor
COAD	3334201d-a3c0-45ec-a9ed-cf48cc8c38e8	85138e0e-6e1f-49d6-afc0-bd5983b2c0e1	Transcriptome Profiling	Gene Expression Quantification	df959336-a712-47a9-9042-b2b6bc01e813.FPKM.txt.gz	Primary Tumor
COAD	3334201d-a3c0-45ec-a9ed-cf48cc8c38e8	160bd487-a7bc-4aa9-8e9a-e4b4de6b017b	Transcriptome Profiling	miRNA Expression Quantification	mirnas.quantification.txt	Primary Tumor
COAD	3334201d-a3c0-45ec-a9ed-cf48cc8c38e8	1eba9257-19a4-427b-8589-a43b53276efe	Copy Number Variation	Masked Copy Number Segment	FAMED_p_TCGAb66and76_SNP_N_GenomeWideSNP_6_F04_730076.nocnv_grch38.seg.txt	Primary Tumor
COAD	3334201d-a3c0-45ec-a9ed-cf48cc8c38e8	539d8344-5709-4b74-8c6b-af57f09632f1	DNA methylation	Methylation beta value	jhu-usc.edu_COAD.HumanMethylation450.1.lvl-3.TCGA-AZ-4614-01A-01D-1407-05.txt	Primary Tumor
COAD	3470b1af-689f-467a-9f9e-de74088f9b94	51fc2a94-2bb5-4295-b27e-74b79d8bad5a	Transcriptome Profiling	Gene Expression Quantification	4f89b1c6-b0a3-4739-a77c-2458e6d45351.FPKM.txt.gz	Primary Tumor
COAD	3470b1af-689f-467a-9f9e-de74088f9b94	55d7f5d0-7de6-4b60-9e4a-ebb2e0f76538	Transcriptome Profiling	miRNA Expression Quantification	mirnas.quantification.txt	Primary Tumor
COAD	3470b1af-689f-467a-9f9e-de74088f9b94	9532d9a1-4ec3-4608-928f-53f6a1022325	Copy Number Variation	Masked Copy Number Segment	SNORT_p_TCGA_b89_SNP_N_GenomeWideSNP_6_C06_777316.nocnv_grch38.seg.txt	Primary Tumor
COAD	3470b1af-689f-467a-9f9e-de74088f9b94	c7e64241-8038-42de-893b-aebe71b0cfb9	DNA methylation	Methylation beta value	jhu-usc.edu_COAD.HumanMethylation450.2.lvl-3.TCGA-CM-6161-01A-11D-1651-05.txt	Primary Tumor
COAD	35c295c2-37d1-44b2-87a3-1039645e5bae	d85fc3b8-fe58-4eef-867b-5cab51bb004b	Transcriptome Profiling	Gene Expression Quantification	0ee894a2-b2d9-4d06-bba4-dc1e915c698a.FPKM.txt.gz	Primary Tumor
COAD	35c295c2-37d1-44b2-87a3-1039645e5bae	0effb068-601a-45c7-810e-a10b6feb73f9	DNA methylation	Methylation beta value	jhu-usc.edu_COAD.HumanMethylation450.1.lvl-3.TCGA-AA-3510-01A-01D-1407-05.txt	Primary Tumor
COAD	35c295c2-37d1-44b2-87a3-1039645e5bae	0a8480b7-1e0e-450f-aa98-c0b724fe2569	Transcriptome Profiling	miRNA Expression Quantification	mirnas.quantification.txt	Primary Tumor
COAD	35c295c2-37d1-44b2-87a3-1039645e5bae	d69631cd-6c3b-4920-9e56-32942aa5c344	Copy Number Variation	Masked Copy Number Segment	FAMED_p_TCGAb66and76_SNP_N_GenomeWideSNP_6_A01_729958.nocnv_grch38.seg.txt	Primary Tumor
COAD	38d65618-4857-490e-86b3-0a3f772a9f60	26136dcd-9007-4a74-b362-21f0c37da898	Transcriptome Profiling	Gene Expression Quantification	81903241-4091-45eb-baf1-90b10b727208.FPKM.txt.gz	Primary Tumor
COAD	38d65618-4857-490e-86b3-0a3f772a9f60	5f88709e-d61d-4c79-a78d-e0e6a364093e	Transcriptome Profiling	miRNA Expression Quantification	mirnas.quantification.txt	Primary Tumor
COAD	38d65618-4857-490e-86b3-0a3f772a9f60	95092efc-c480-4ee8-9d1a-8714749632d9	Copy Number Variation	Masked Copy Number Segment	SNORT_p_TCGA_b89_SNP_N_GenomeWideSNP_6_A11_777358.nocnv_grch38.seg.txt	Primary Tumor
COAD	38d65618-4857-490e-86b3-0a3f772a9f60	aeae155b-76a4-47a7-b5c0-90625183d7b4	DNA methylation	Methylation beta value	jhu-usc.edu_COAD.HumanMethylation450.2.lvl-3.TCGA-CK-5916-01A-11D-1651-05.txt	Primary Tumor
COAD	39b6ae01-c97b-4234-8a28-208fdf170432	7d9e2fb4-996c-4a9f-832a-2f4830991b3a	Transcriptome Profiling	Gene Expression Quantification	de19faaa-60f9-4b3d-be28-00505d5a82e5.FPKM.txt.gz	Primary Tumor
COAD	39b6ae01-c97b-4234-8a28-208fdf170432	08fd39ca-09f1-40a3-ae83-4f6cfe7c090b	DNA methylation	Methylation beta value	jhu-usc.edu_COAD.HumanMethylation450.4.lvl-3.TCGA-A6-6649-01A-11D-1772-05.txt	Primary Tumor
COAD	39b6ae01-c97b-4234-8a28-208fdf170432	1e69da29-3650-41aa-af32-059447b4a4bd	Transcriptome Profiling	miRNA Expression Quantification	mirnas.quantification.txt	Primary Tumor
COAD	39b6ae01-c97b-4234-8a28-208fdf170432	6a9b5072-c56d-4518-a810-f05671de42e5	Copy Number Variation	Masked Copy Number Segment	KNELT_p_TCGA_b123_131_SNP_N_GenomeWideSNP_6_E03_787660.nocnv_grch38.seg.txt	Primary Tumor
COAD	3a8ca50f-bc9f-4250-8c8d-22893763ea46	ea828419-d095-4607-967c-3206e2c98c13	Transcriptome Profiling	Gene Expression Quantification	a58a7a42-4dda-46cc-a9ec-4a3ca597d972.FPKM.txt.gz	Primary Tumor
COAD	3a8ca50f-bc9f-4250-8c8d-22893763ea46	d4ed05a1-3674-4da5-9272-a635a00b4c3d	Transcriptome Profiling	miRNA Expression Quantification	mirnas.quantification.txt	Primary Tumor
COAD	3a8ca50f-bc9f-4250-8c8d-22893763ea46	08650b5f-6cfa-4978-ab0d-32cba30ce634	Copy Number Variation	Masked Copy Number Segment	SERVO_p_TCGA_157_158_159_SNP_N_GenomeWideSNP_6_B12_831300.nocnv_grch38.seg.txt	Primary Tumor
COAD	3a8ca50f-bc9f-4250-8c8d-22893763ea46	e40ba7d0-46c3-4123-8789-d97e0c63e647	DNA methylation	Methylation beta value	jhu-usc.edu_COAD.HumanMethylation450.8.lvl-3.TCGA-D5-6926-01A-11D-1926-05.txt	Primary Tumor
COAD	3e0c34cb-fca5-4bcf-a5c1-5a7d286dd072	c241f756-6e7c-4e85-aff1-3241e49123b5	Transcriptome Profiling	Gene Expression Quantification	c12e6882-8bb8-448f-917c-dc9844fca4be.FPKM.txt.gz	Primary Tumor
COAD	3e0c34cb-fca5-4bcf-a5c1-5a7d286dd072	07fbac4e-d171-4872-8d47-614080caf769	DNA methylation	Methylation beta value	jhu-usc.edu_COAD.HumanMethylation450.2.lvl-3.TCGA-CA-5797-01A-01D-1651-05.txt	Primary Tumor
COAD	3e0c34cb-fca5-4bcf-a5c1-5a7d286dd072	6556cd25-ad4b-4b17-bab4-4dae5b72b310	Transcriptome Profiling	miRNA Expression Quantification	mirnas.quantification.txt	Primary Tumor
COAD	3e0c34cb-fca5-4bcf-a5c1-5a7d286dd072	bb46744a-7d48-4613-8c73-e42bd842c53c	Copy Number Variation	Masked Copy Number Segment	SNORT_p_TCGA_b89_SNP_N_GenomeWideSNP_6_E08_777264.nocnv_grch38.seg.txt	Primary Tumor
COAD	3eb37b12-b8b4-40a3-bd8b-f89fc39c05fa	17bf3ae9-b6a0-4535-afd7-2534e18afd7a	Transcriptome Profiling	Gene Expression Quantification	d1878265-460d-4768-a67d-73d8d5a315b7.FPKM.txt.gz	Primary Tumor
COAD	3eb37b12-b8b4-40a3-bd8b-f89fc39c05fa	e19df1b0-252a-4f5f-a1d9-4a1ca67a8ae5	Transcriptome Profiling	miRNA Expression Quantification	mirnas.quantification.txt	Primary Tumor
COAD	3eb37b12-b8b4-40a3-bd8b-f89fc39c05fa	c914f15e-71f7-4849-b4c0-594ed9d60726	Copy Number Variation	Masked Copy Number Segment	BAIZE_p_TCGA_b138_SNP_N_GenomeWideSNP_6_E12_808890.nocnv_grch38.seg.txt	Primary Tumor
COAD	3eb37b12-b8b4-40a3-bd8b-f89fc39c05fa	c4d56dba-f013-46cb-a5b9-88d2610f75e3	DNA methylation	Methylation beta value	jhu-usc.edu_COAD.HumanMethylation450.6.lvl-3.TCGA-A6-6782-01A-11D-1837-05.txt	Primary Tumor
COAD	40c217ee-429f-41f4-adc6-db9186622b17	57beca15-dde6-4475-b039-536ef196be30	Transcriptome Profiling	Gene Expression Quantification	6815a151-f39d-42b5-b17f-b219fe9f73d1.FPKM.txt.gz	Primary Tumor
COAD	40c217ee-429f-41f4-adc6-db9186622b17	ddceafb3-40a2-400b-b2de-7c4726f9cf72	Transcriptome Profiling	miRNA Expression Quantification	mirnas.quantification.txt	Primary Tumor
COAD	40c217ee-429f-41f4-adc6-db9186622b17	443f190e-4d55-404c-8996-2b9fdb4bbfff	Copy Number Variation	Masked Copy Number Segment	BUBBY_p_TCGA_b89_105_SNP_N_GenomeWideSNP_6_A09_777396.nocnv_grch38.seg.txt	Primary Tumor
COAD	40c217ee-429f-41f4-adc6-db9186622b17	68df1551-64f4-4d1c-a929-460cf5cfd1c3	DNA methylation	Methylation beta value	jhu-usc.edu_COAD.HumanMethylation450.2.lvl-3.TCGA-CM-6172-01A-11D-1651-05.txt	Primary Tumor
COAD	41f8c9fd-ae52-4458-886b-faf37de77dd0	b4803332-4f6f-4fb8-87c9-1e3da4c76cce	Transcriptome Profiling	Gene Expression Quantification	00106523-5b1d-44ad-a9f1-7d84db08722c.FPKM.txt.gz	Primary Tumor
COAD	41f8c9fd-ae52-4458-886b-faf37de77dd0	9196bfd2-38e9-47f5-b2ca-d9e146c064ed	Transcriptome Profiling	miRNA Expression Quantification	mirnas.quantification.txt	Primary Tumor
COAD	41f8c9fd-ae52-4458-886b-faf37de77dd0	04eb0e01-06de-46f4-b9b9-8cbbe575def3	Copy Number Variation	Masked Copy Number Segment	KNELT_p_TCGA_b123_131_SNP_N_GenomeWideSNP_6_D09_787732.nocnv_grch38.seg.txt	Primary Tumor
COAD	41f8c9fd-ae52-4458-886b-faf37de77dd0	cd243d38-67a4-4bb3-9d87-496e358360e9	DNA methylation	Methylation beta value	jhu-usc.edu_COAD.HumanMethylation450.4.lvl-3.TCGA-G4-6294-01A-11D-1772-05.txt	Primary Tumor
COAD	4881a390-c4e4-48b4-ae66-140c64a87614	a6ab3128-15f4-4276-ae09-dd5a756601d0	Transcriptome Profiling	Gene Expression Quantification	bbf586b3-2d8d-4a50-b5b1-7d0c75b6570d.FPKM.txt.gz	Primary Tumor
COAD	4881a390-c4e4-48b4-ae66-140c64a87614	f78d8206-b0cf-4895-aade-157050cce218	Transcriptome Profiling	miRNA Expression Quantification	mirnas.quantification.txt	Primary Tumor
COAD	4881a390-c4e4-48b4-ae66-140c64a87614	3eca4500-1880-4f88-9d60-2645df815421	Copy Number Variation	Masked Copy Number Segment	BRIAR_p_TCGA_297_298_299_300_S_GenomeWideSNP_6_E12_1362344.nocnv_grch38.seg.txt	Primary Tumor
COAD	4881a390-c4e4-48b4-ae66-140c64a87614	84da3484-45c2-41d5-ae03-1e7357c7e2ba	DNA methylation	Methylation beta value	jhu-usc.edu_COAD.HumanMethylation450.13.lvl-3.TCGA-A6-A5ZU-01A-11D-A28O-05.txt	Primary Tumor
COAD	490eabca-4575-4bd6-9604-6b6e23d069ce	87f90535-bbbb-4e96-a0d8-0d3a6135e8cc	Transcriptome Profiling	Gene Expression Quantification	e52b5fe4-cdde-4176-a495-bff7c0f130bf.FPKM.txt.gz	Primary Tumor
COAD	490eabca-4575-4bd6-9604-6b6e23d069ce	1940723e-306b-46d7-ac3c-b23f681b4db5	DNA methylation	Methylation beta value	jhu-usc.edu_COAD.HumanMethylation450.13.lvl-3.TCGA-NH-A50T-01A-11D-A28O-05.txt	Primary Tumor
COAD	490eabca-4575-4bd6-9604-6b6e23d069ce	33c5805b-f6c1-4d4b-ae0f-08576b88a02a	Transcriptome Profiling	miRNA Expression Quantification	mirnas.quantification.txt	Primary Tumor
COAD	490eabca-4575-4bd6-9604-6b6e23d069ce	a8ee3c06-9b97-482f-afd7-057912c565c8	Copy Number Variation	Masked Copy Number Segment	BRIAR_p_TCGA_297_298_299_300_S_GenomeWideSNP_6_G02_1362210.nocnv_grch38.seg.txt	Primary Tumor
COAD	49929108-023e-4d35-b26d-50ab4d3ae581	c8e88dd6-fa7c-46be-817f-74ff13906fcf	Transcriptome Profiling	Gene Expression Quantification	a0d07984-a6a9-4571-82f5-45fade1f1b2a.FPKM.txt.gz	Primary Tumor
COAD	49929108-023e-4d35-b26d-50ab4d3ae581	65dbd808-934e-48a6-a35d-b6db83fa2e52	Transcriptome Profiling	miRNA Expression Quantification	mirnas.quantification.txt	Primary Tumor
COAD	49929108-023e-4d35-b26d-50ab4d3ae581	eafbf04f-d15b-4fc4-a8f3-78e672b4ffa4	Copy Number Variation	Masked Copy Number Segment	BEDEW_p_TCGA_FFPE_7_13_N_GenomeWideSNP_6_B02_1347414.nocnv_grch38.seg.txt	Primary Tumor
COAD	49929108-023e-4d35-b26d-50ab4d3ae581	ebd410d1-6261-4da5-9620-77570a74cc79	DNA methylation	Methylation beta value	jhu-usc.edu_COAD.HumanMethylation450.1.lvl-3.TCGA-A6-2684-01A-01D-A27A-05.txt	Primary Tumor
COAD	4beee9d4-ee52-4fed-bcc4-d300f5ddd4d0	e4d573c5-5376-4cad-96a0-c8619c1cd758	Transcriptome Profiling	Gene Expression Quantification	37d2cb9b-0286-43a5-9538-26a8f0818ee7.FPKM.txt.gz	Primary Tumor
COAD	4beee9d4-ee52-4fed-bcc4-d300f5ddd4d0	b0b041d7-663b-4a9b-892a-57419bfca28f	Transcriptome Profiling	miRNA Expression Quantification	mirnas.quantification.txt	Primary Tumor
COAD	4beee9d4-ee52-4fed-bcc4-d300f5ddd4d0	c05578f2-4d00-45e7-b91a-a2aabac2c9a1	Copy Number Variation	Masked Copy Number Segment	SNORT_p_TCGA_b89_SNP_N_GenomeWideSNP_6_C09_777266.nocnv_grch38.seg.txt	Primary Tumor
COAD	4beee9d4-ee52-4fed-bcc4-d300f5ddd4d0	49155cb3-de53-467a-8117-24746a585578	DNA methylation	Methylation beta value	jhu-usc.edu_COAD.HumanMethylation450.2.lvl-3.TCGA-A6-5661-01A-01D-1651-05.txt	Primary Tumor
COAD	4c6c8d3d-e4a3-490a-9211-cfbe7e6ee25b	9b52e1bb-ef1a-4d71-8f84-63d596d50446	Transcriptome Profiling	Gene Expression Quantification	056fe861-9f3b-4693-999a-44d1d7c43ab0.FPKM.txt.gz	Primary Tumor
COAD	4c6c8d3d-e4a3-490a-9211-cfbe7e6ee25b	bf7d4cc6-302c-4893-85cb-317c1ae3121b	Transcriptome Profiling	miRNA Expression Quantification	mirnas.quantification.txt	Primary Tumor
COAD	4c6c8d3d-e4a3-490a-9211-cfbe7e6ee25b	e8384371-821b-4c91-acbf-3fcfe2324fd5	Copy Number Variation	Masked Copy Number Segment	SNORT_p_TCGA_b89_SNP_N_GenomeWideSNP_6_F10_777372.nocnv_grch38.seg.txt	Primary Tumor
COAD	4c6c8d3d-e4a3-490a-9211-cfbe7e6ee25b	b60ec0fa-5c8d-4d12-af35-d115a3799b6c	DNA methylation	Methylation beta value	jhu-usc.edu_COAD.HumanMethylation450.2.lvl-3.TCGA-A6-5665-01B-03D-2299-05.txt	Primary Tumor
COAD	51dcbfac-6f04-4364-877d-0bf1bd566335	8577e471-b3a8-41f4-9b5f-9fb7c6116eb7	Transcriptome Profiling	Gene Expression Quantification	587e44e4-87ba-4981-a520-d20612486f53.FPKM.txt.gz	Primary Tumor
COAD	51dcbfac-6f04-4364-877d-0bf1bd566335	8be5a420-2a37-46dd-ad18-c903486a10b9	Transcriptome Profiling	miRNA Expression Quantification	mirnas.quantification.txt	Primary Tumor
COAD	51dcbfac-6f04-4364-877d-0bf1bd566335	4c3c2097-2240-4277-b18c-27910097355a	Copy Number Variation	Masked Copy Number Segment	DADOS_p_TCGAb3_85_86_87_88_NSP_GenomeWideSNP_6_B03_1464746.nocnv_grch38.seg.txt	Primary Tumor
COAD	51dcbfac-6f04-4364-877d-0bf1bd566335	76d3499b-9224-48c6-b428-67e9a872216b	DNA methylation	Methylation beta value	jhu-usc.edu_COAD.HumanMethylation450.14.lvl-3.TCGA-NH-A6GA-01A-11D-A36Y-05.txt	Primary Tumor
COAD	55697871-b9aa-4acd-8dbe-dcd5391db8f0	cf7cfacd-062d-40f3-94c4-0c2f36c53ca8	Transcriptome Profiling	Gene Expression Quantification	02a81bc3-4672-4d2f-808d-d27f4b63bf85.FPKM.txt.gz	Primary Tumor
COAD	55697871-b9aa-4acd-8dbe-dcd5391db8f0	d526deb7-b236-40c0-98e3-832bea270c2e	Transcriptome Profiling	miRNA Expression Quantification	mirnas.quantification.txt	Primary Tumor
COAD	55697871-b9aa-4acd-8dbe-dcd5391db8f0	252362a3-7d81-4af3-8b75-ae8f3d8a521c	Copy Number Variation	Masked Copy Number Segment	BAIZE_p_TCGA_b138_SNP_N_GenomeWideSNP_6_F04_808910.nocnv_grch38.seg.txt	Primary Tumor
COAD	55697871-b9aa-4acd-8dbe-dcd5391db8f0	ea069a90-8ce4-44ad-9ee4-dc44dceb3050	DNA methylation	Methylation beta value	jhu-usc.edu_COAD.HumanMethylation450.6.lvl-3.TCGA-CM-6674-01A-11D-1837-05.txt	Primary Tumor
COAD	565e2726-4942-4726-89d3-c5e3797f7204	b4082470-7ad4-45d9-bf35-256e3dcd5576	Transcriptome Profiling	Gene Expression Quantification	d15c1117-5ccd-47da-bb0a-51e5a71535ff.FPKM.txt.gz	Primary Tumor
COAD	565e2726-4942-4726-89d3-c5e3797f7204	9e946776-6cf5-4123-a9ee-c5a8e79aea0e	Transcriptome Profiling	miRNA Expression Quantification	mirnas.quantification.txt	Solid Tissue Normal
COAD	565e2726-4942-4726-89d3-c5e3797f7204	de1568d3-7da0-47b0-8b34-fb635b23b4bb	Transcriptome Profiling	miRNA Expression Quantification	mirnas.quantification.txt	Primary Tumor
COAD	565e2726-4942-4726-89d3-c5e3797f7204	268f6939-0fd1-48ad-9caa-9994f0ac9cf9	Copy Number Variation	Masked Copy Number Segment	RARER_p_TCGA_MixedRedos_N_GenomeWideSNP_6_D05_747712.nocnv_grch38.seg.txt	Primary Tumor
COAD	565e2726-4942-4726-89d3-c5e3797f7204	3a3f07af-9d7a-42f4-b751-84523037131d	Transcriptome Profiling	Gene Expression Quantification	21981535-9a4b-44ca-a3c0-3f52f4c0d29b.FPKM.txt.gz	Solid Tissue Normal
COAD	565e2726-4942-4726-89d3-c5e3797f7204	f4e61ef0-01c6-4841-b317-80fc83c2889b	Copy Number Variation	Masked Copy Number Segment	RARER_p_TCGA_MixedRedos_N_GenomeWideSNP_6_E12_747808.nocnv_grch38.seg.txt	Solid Tissue Normal
COAD	565e2726-4942-4726-89d3-c5e3797f7204	d78b4395-f398-4ce6-b7bb-0b2f588941c3	DNA methylation	Methylation beta value	jhu-usc.edu_COAD.HumanMethylation450.1.lvl-3.TCGA-A6-2671-01A-01D-1407-05.txt	Primary Tumor
COAD	565e2726-4942-4726-89d3-c5e3797f7204	eaba9350-a53d-42ac-9dce-5efe123f25f4	DNA methylation	Methylation beta value	jhu-usc.edu_COAD.HumanMethylation450.1.lvl-3.TCGA-A6-2671-11A-01D-1551-05.txt	Solid Tissue Normal
COAD	567ddc8e-2b00-417d-a326-479cb02e08dd	3694f87d-f5de-419d-9ff5-0912c4ac9e50	Transcriptome Profiling	Gene Expression Quantification	fcb5f382-f06f-4885-8ea1-c0699b408838.FPKM.txt.gz	Primary Tumor
COAD	567ddc8e-2b00-417d-a326-479cb02e08dd	4ff3e9cf-1002-435d-8446-e943bd0b0b0a	Transcriptome Profiling	miRNA Expression Quantification	mirnas.quantification.txt	Primary Tumor
COAD	567ddc8e-2b00-417d-a326-479cb02e08dd	cdbafcc6-2b74-4b38-9b6d-31c87dddeb14	Copy Number Variation	Masked Copy Number Segment	SERVO_p_TCGA_157_158_159_SNP_N_GenomeWideSNP_6_G11_831412.nocnv_grch38.seg.txt	Primary Tumor
COAD	567ddc8e-2b00-417d-a326-479cb02e08dd	7b78d198-d8a7-4ca7-90a2-f7b744c9477a	DNA methylation	Methylation beta value	jhu-usc.edu_COAD.HumanMethylation450.8.lvl-3.TCGA-G4-6304-01A-11D-1926-05.txt	Primary Tumor
COAD	56d5b0b9-9093-4286-a2c6-7faa9a1680f5	e89c85cd-6843-454c-b40e-845c96c66e3a	Transcriptome Profiling	Gene Expression Quantification	c868cbd9-3767-4f6e-8fa2-770d80cf2b05.FPKM.txt.gz	Primary Tumor
COAD	56d5b0b9-9093-4286-a2c6-7faa9a1680f5	13fd351c-2872-4678-8676-ec00c1afaa20	DNA methylation	Methylation beta value	jhu-usc.edu_COAD.HumanMethylation450.6.lvl-3.TCGA-AZ-6603-01A-11D-1837-05.txt	Primary Tumor
COAD	56d5b0b9-9093-4286-a2c6-7faa9a1680f5	3daba7d4-3f47-4dc4-894a-25eddd24bd21	Transcriptome Profiling	miRNA Expression Quantification	mirnas.quantification.txt	Primary Tumor
COAD	56d5b0b9-9093-4286-a2c6-7faa9a1680f5	ca54f8a1-ccfe-49b1-b9f4-a20f75fd48e1	Copy Number Variation	Masked Copy Number Segment	BAIZE_p_TCGA_b138_SNP_N_GenomeWideSNP_6_E09_808882.nocnv_grch38.seg.txt	Primary Tumor
COAD	56eb96a4-d2c2-42fb-b26c-1a80012bcb8e	68a404a1-f9fd-452e-8bec-a4277df0dec4	Transcriptome Profiling	Gene Expression Quantification	f0b34dc3-72b8-48d0-a755-354c74405264.FPKM.txt.gz	Primary Tumor
COAD	56eb96a4-d2c2-42fb-b26c-1a80012bcb8e	2434c742-0081-470d-ac7f-0e8116577f98	DNA methylation	Methylation beta value	jhu-usc.edu_COAD.HumanMethylation450.1.lvl-3.TCGA-CM-4747-01A-01D-1407-05.txt	Primary Tumor
COAD	56eb96a4-d2c2-42fb-b26c-1a80012bcb8e	cf4e7e3f-e0c8-4531-8481-399f1c7a95f2	Transcriptome Profiling	miRNA Expression Quantification	mirnas.quantification.txt	Primary Tumor
COAD	56eb96a4-d2c2-42fb-b26c-1a80012bcb8e	5f05a326-a406-4ede-9b7f-7d612e12a6b8	Copy Number Variation	Masked Copy Number Segment	FAMED_p_TCGAb66and76_SNP_N_GenomeWideSNP_6_C08_729984.nocnv_grch38.seg.txt	Primary Tumor
COAD	5d66191d-da49-4d7e-89a4-a382db338340	d273e53b-f9b2-4dde-b22f-de5fa9a21a29	Transcriptome Profiling	Gene Expression Quantification	f749b616-111f-42d6-b71c-8a3a604f2f3d.FPKM.txt.gz	Primary Tumor
COAD	5d66191d-da49-4d7e-89a4-a382db338340	32b3b2ea-2cee-4039-95e7-901c0ad3c178	Transcriptome Profiling	miRNA Expression Quantification	mirnas.quantification.txt	Primary Tumor
COAD	5d66191d-da49-4d7e-89a4-a382db338340	912d7d9f-34a8-49e7-af23-d56d837b9219	Copy Number Variation	Masked Copy Number Segment	SERVO_p_TCGA_157_158_159_SNP_N_GenomeWideSNP_6_C08_831378.nocnv_grch38.seg.txt	Primary Tumor
COAD	5d66191d-da49-4d7e-89a4-a382db338340	d9d7b234-d724-4865-bc40-02ea5d79d7d1	DNA methylation	Methylation beta value	jhu-usc.edu_COAD.HumanMethylation450.8.lvl-3.TCGA-D5-6931-01A-11D-1926-05.txt	Primary Tumor
COAD	5eed7e8a-c219-4497-a99f-bfc48faca4d8	a4e389d5-aa16-40cd-a16f-ca10d40e1135	Transcriptome Profiling	Gene Expression Quantification	9f43c5bf-0fc1-4339-81a2-1d315d6940e7.FPKM.txt.gz	Primary Tumor
COAD	5eed7e8a-c219-4497-a99f-bfc48faca4d8	306ca9ac-8877-4902-b2b2-cae4ff68baae	DNA methylation	Methylation beta value	jhu-usc.edu_COAD.HumanMethylation450.4.lvl-3.TCGA-G4-6625-01A-21D-1772-05.txt	Primary Tumor
COAD	5eed7e8a-c219-4497-a99f-bfc48faca4d8	e79a9ddc-292c-4507-a7c8-1c68d103da11	Transcriptome Profiling	miRNA Expression Quantification	mirnas.quantification.txt	Primary Tumor
COAD	5eed7e8a-c219-4497-a99f-bfc48faca4d8	0d3a0098-2ddd-4a8f-8efa-910f4a6fdb09	Copy Number Variation	Masked Copy Number Segment	KNELT_p_TCGA_b123_131_SNP_N_GenomeWideSNP_6_C11_787650.nocnv_grch38.seg.txt	Primary Tumor
COAD	613aa3e8-a70b-45a9-9c08-0c2346c8bf00	1ba0eb6d-5bfe-4a69-8c76-9b6f1f561773	Transcriptome Profiling	Gene Expression Quantification	8f77f4f4-b184-40c7-8ab8-2f95b13620b5.FPKM.txt.gz	Primary Tumor
COAD	613aa3e8-a70b-45a9-9c08-0c2346c8bf00	6df8850b-438d-4612-8aee-af6e08c3a55b	Transcriptome Profiling	miRNA Expression Quantification	mirnas.quantification.txt	Primary Tumor
COAD	613aa3e8-a70b-45a9-9c08-0c2346c8bf00	5370ee06-c9c0-40d9-971f-bce90d40f753	DNA methylation	Methylation beta value	jhu-usc.edu_COAD.HumanMethylation450.13.lvl-3.TCGA-AD-A5EJ-01A-11D-A28O-05.txt	Primary Tumor
COAD	613aa3e8-a70b-45a9-9c08-0c2346c8bf00	0fe2ffc8-b199-4dbb-8f93-ebce79582547	Copy Number Variation	Masked Copy Number Segment	BRIAR_p_TCGA_297_298_299_300_S_GenomeWideSNP_6_D08_1362314.nocnv_grch38.seg.txt	Primary Tumor
COAD	639e1050-088a-48fe-a0ef-4a01a3468cac	4843dfb6-3e67-451e-897e-d4fbcfafd52c	Transcriptome Profiling	Gene Expression Quantification	c6972d82-17ef-4d72-8827-a5305d55f784.FPKM.txt.gz	Primary Tumor
COAD	639e1050-088a-48fe-a0ef-4a01a3468cac	770af4b9-6102-4c48-801f-8aeed8b65e2f	Transcriptome Profiling	miRNA Expression Quantification	mirnas.quantification.txt	Primary Tumor
COAD	639e1050-088a-48fe-a0ef-4a01a3468cac	49946386-4222-47b0-94be-81099652ce1b	Copy Number Variation	Masked Copy Number Segment	BAIZE_p_TCGA_b138_SNP_N_GenomeWideSNP_6_F09_808870.nocnv_grch38.seg.txt	Primary Tumor
COAD	639e1050-088a-48fe-a0ef-4a01a3468cac	e7040085-90d7-41be-b733-98b73cbadd7f	DNA methylation	Methylation beta value	jhu-usc.edu_COAD.HumanMethylation450.6.lvl-3.TCGA-AA-3496-01A-21D-1837-05.txt	Primary Tumor
COAD	6454ff0c-26f8-4cc2-b77c-7e5abdc20acd	56fd109b-8e3a-4eec-86fa-d18f48eaed02	Transcriptome Profiling	Gene Expression Quantification	f38b2f21-c5a5-4699-9727-eae9c96aac55.FPKM.txt.gz	Primary Tumor
COAD	6454ff0c-26f8-4cc2-b77c-7e5abdc20acd	3184381b-dfa0-4d18-b1fc-c3cba190a3aa	Transcriptome Profiling	miRNA Expression Quantification	mirnas.quantification.txt	Primary Tumor
COAD	6454ff0c-26f8-4cc2-b77c-7e5abdc20acd	084adc6f-2da3-47dc-9967-c3c2b8bb37b8	Copy Number Variation	Masked Copy Number Segment	CYANS_p_TCGAb_422_423_424_NSP_GenomeWideSNP_6_A09_1513796.nocnv_grch38.seg.txt	Primary Tumor
COAD	6454ff0c-26f8-4cc2-b77c-7e5abdc20acd	9e67da96-524b-49ce-87a0-932952289397	DNA methylation	Methylation beta value	jhu-usc.edu_COAD.HumanMethylation450.15.lvl-3.TCGA-NH-A8F7-01A-11D-A40X-05.txt	Primary Tumor
COAD	64b0461f-038d-4712-948e-818dc2f10eef	c7fe3916-e820-4e91-860b-b597e318c72c	Transcriptome Profiling	Gene Expression Quantification	771bbbfd-e1fd-4dfd-b822-3e091ef656d2.FPKM.txt.gz	Primary Tumor
COAD	64b0461f-038d-4712-948e-818dc2f10eef	3db008ad-925f-4927-bce9-3d45252798e0	DNA methylation	Methylation beta value	jhu-usc.edu_COAD.HumanMethylation450.8.lvl-3.TCGA-D5-6929-01A-31D-1926-05.txt	Primary Tumor
COAD	64b0461f-038d-4712-948e-818dc2f10eef	45ef6cb0-d0af-4b04-8006-bc87d83ab2df	Transcriptome Profiling	miRNA Expression Quantification	mirnas.quantification.txt	Primary Tumor
COAD	64b0461f-038d-4712-948e-818dc2f10eef	dedcbc81-bcc4-4baa-9081-7141ce2d5a0e	Copy Number Variation	Masked Copy Number Segment	SERVO_p_TCGA_157_158_159_SNP_N_GenomeWideSNP_6_G09_831366.nocnv_grch38.seg.txt	Primary Tumor
COAD	64bd568d-0509-48fe-8d0a-aef2a85d5c57	5badaec8-e4ad-40aa-93ca-f157ce08fb44	Transcriptome Profiling	Gene Expression Quantification	7da3a50b-ee97-472f-8a13-523e80202c11.FPKM.txt.gz	Primary Tumor
COAD	64bd568d-0509-48fe-8d0a-aef2a85d5c57	e5633f3a-5d9e-4a16-94bd-3dcb304bfffb	Transcriptome Profiling	miRNA Expression Quantification	mirnas.quantification.txt	Primary Tumor
COAD	64bd568d-0509-48fe-8d0a-aef2a85d5c57	065ebb72-9730-4f64-bb6a-2665047d5075	Copy Number Variation	Masked Copy Number Segment	SERVO_p_TCGA_157_158_159_SNP_N_GenomeWideSNP_6_E12_831330.nocnv_grch38.seg.txt	Primary Tumor
COAD	64bd568d-0509-48fe-8d0a-aef2a85d5c57	c362db9e-0d57-4d63-be8e-d75bb93aa359	DNA methylation	Methylation beta value	jhu-usc.edu_COAD.HumanMethylation450.8.lvl-3.TCGA-F4-6856-01A-11D-1926-05.txt	Primary Tumor
COAD	64dcf1a5-c78c-4d3f-852c-15865b3b6189	3195072b-ef42-4810-9415-fbfda76aee05	Transcriptome Profiling	Gene Expression Quantification	8c0efc8b-3e41-47bb-91b5-e55f525c0776.FPKM.txt.gz	Primary Tumor
COAD	64dcf1a5-c78c-4d3f-852c-15865b3b6189	d84b0ac4-60c9-4f83-be2e-e15db2327a72	Transcriptome Profiling	miRNA Expression Quantification	mirnas.quantification.txt	Primary Tumor
COAD	64dcf1a5-c78c-4d3f-852c-15865b3b6189	8a53b13c-89c4-4f15-b546-5f24d9c794fa	Copy Number Variation	Masked Copy Number Segment	BAIZE_p_TCGA_b138_SNP_N_GenomeWideSNP_6_F10_808878.nocnv_grch38.seg.txt	Primary Tumor
COAD	64dcf1a5-c78c-4d3f-852c-15865b3b6189	6e89da17-dcec-4e1b-b1de-01903ef69334	DNA methylation	Methylation beta value	jhu-usc.edu_COAD.HumanMethylation450.6.lvl-3.TCGA-AZ-6607-01A-11D-1837-05.txt	Primary Tumor
COAD	65056295-8fcd-4f82-a3c9-a5acd79521fe	1c3f0b88-3b96-489c-bb65-1372d38b0e28	Transcriptome Profiling	Gene Expression Quantification	07d449a4-27ec-4f3f-a922-25fb777d37a7.FPKM.txt.gz	Primary Tumor
COAD	65056295-8fcd-4f82-a3c9-a5acd79521fe	56958fcc-a2be-4530-8f94-50c7eabf84e6	Transcriptome Profiling	miRNA Expression Quantification	mirnas.quantification.txt	Primary Tumor
COAD	65056295-8fcd-4f82-a3c9-a5acd79521fe	70faea58-e020-4714-bc08-13559a961973	Copy Number Variation	Masked Copy Number Segment	KNELT_p_TCGA_b123_131_SNP_N_GenomeWideSNP_6_D12_787674.nocnv_grch38.seg.txt	Primary Tumor
COAD	65056295-8fcd-4f82-a3c9-a5acd79521fe	8e4cf7c3-0271-4958-8080-ae9bddc0b7c7	DNA methylation	Methylation beta value	jhu-usc.edu_COAD.HumanMethylation450.4.lvl-3.TCGA-A6-6648-01A-11D-1772-05.txt	Primary Tumor
COAD	6775ce57-b4cf-425c-a898-061bb9a8a1a8	8bd7b0b6-651c-4588-9d8f-0215075c0c87	Transcriptome Profiling	Gene Expression Quantification	b4569515-17c7-4029-9c84-52aa7e1a7d2a.FPKM.txt.gz	Primary Tumor
COAD	6775ce57-b4cf-425c-a898-061bb9a8a1a8	157c1b0a-8024-4758-aa47-77cd079f6bc0	DNA methylation	Methylation beta value	jhu-usc.edu_COAD.HumanMethylation450.7.lvl-3.TCGA-DM-A280-01A-12D-A16X-05.txt	Primary Tumor
COAD	6775ce57-b4cf-425c-a898-061bb9a8a1a8	f1b00381-77a4-4b10-b742-460e39140532	Transcriptome Profiling	miRNA Expression Quantification	mirnas.quantification.txt	Primary Tumor
COAD	6775ce57-b4cf-425c-a898-061bb9a8a1a8	b97ff9a0-7566-4d87-b620-93bc83d3dcc6	Copy Number Variation	Masked Copy Number Segment	HELVE_p_TCGA_b139_154_155_SNP_N_GenomeWideSNP_6_H04_808578.nocnv_grch38.seg.txt	Primary Tumor
COAD	67ba29e7-f294-4dcd-9630-ad768c22c588	04b9f961-e895-4413-989c-b218cfed408d	Transcriptome Profiling	Gene Expression Quantification	09977485-e1d1-41b1-b2b8-7ab0ad6df0a0.FPKM.txt.gz	Primary Tumor
COAD	67ba29e7-f294-4dcd-9630-ad768c22c588	51a217c7-7c2e-4eb3-9a39-30ef03efc7d8	Transcriptome Profiling	miRNA Expression Quantification	mirnas.quantification.txt	Primary Tumor
COAD	67ba29e7-f294-4dcd-9630-ad768c22c588	6293c74c-faaa-481f-9b26-a3ebd990f2fc	Copy Number Variation	Masked Copy Number Segment	FAMED_p_TCGAb66and76_SNP_N_GenomeWideSNP_6_A07_730074.nocnv_grch38.seg.txt	Primary Tumor
COAD	67ba29e7-f294-4dcd-9630-ad768c22c588	c1a632c3-241d-4bac-a5d9-2d8eb3d24138	DNA methylation	Methylation beta value	jhu-usc.edu_COAD.HumanMethylation450.1.lvl-3.TCGA-AA-3494-01A-01D-1407-05.txt	Primary Tumor
COAD	68801d41-535f-4b38-989b-ef4fe5f00039	18006fa1-1bff-43f6-8521-e36bcce8a310	Transcriptome Profiling	Gene Expression Quantification	b520edf2-42ce-4b64-8575-19e34b30f042.FPKM.txt.gz	Primary Tumor
COAD	68801d41-535f-4b38-989b-ef4fe5f00039	557dfdac-39be-4611-9cdc-9db3db8d1d2d	Transcriptome Profiling	miRNA Expression Quantification	mirnas.quantification.txt	Primary Tumor
COAD	68801d41-535f-4b38-989b-ef4fe5f00039	a04da3fd-9e66-41f2-b494-a99dc404330f	Copy Number Variation	Masked Copy Number Segment	KNELT_p_TCGA_b123_131_SNP_N_GenomeWideSNP_6_C03_787670.nocnv_grch38.seg.txt	Primary Tumor
COAD	68801d41-535f-4b38-989b-ef4fe5f00039	c5fb6fbf-91dd-4b87-8699-bcbf70b2ee79	DNA methylation	Methylation beta value	jhu-usc.edu_COAD.HumanMethylation450.4.lvl-3.TCGA-A6-6653-01A-11D-1772-05.txt	Primary Tumor
COAD	6a4031c6-ee88-48be-81a5-a522720edd02	d56683d1-34de-4ed6-86cc-197719e11dab	Transcriptome Profiling	Gene Expression Quantification	c264fe3b-482b-44ec-83a4-73df565663ff.FPKM.txt.gz	Primary Tumor
COAD	6a4031c6-ee88-48be-81a5-a522720edd02	26ec9d65-9852-4eac-9ba7-0c20a1151d42	DNA methylation	Methylation beta value	jhu-usc.edu_COAD.HumanMethylation450.2.lvl-3.TCGA-CM-6164-01A-11D-1651-05.txt	Primary Tumor
COAD	6a4031c6-ee88-48be-81a5-a522720edd02	68077db5-4047-4d33-a0a1-e403be116b8c	Transcriptome Profiling	miRNA Expression Quantification	mirnas.quantification.txt	Primary Tumor
COAD	6a4031c6-ee88-48be-81a5-a522720edd02	6fd5a4e9-5ba2-45a4-898f-61a435ea9570	Copy Number Variation	Masked Copy Number Segment	SNORT_p_TCGA_b89_SNP_N_GenomeWideSNP_6_F11_777220.nocnv_grch38.seg.txt	Primary Tumor
COAD	6cd8d2dd-5545-43b0-b796-ae0506d62eb8	a87f12a0-2875-4128-9d72-f8ba45afe43e	Transcriptome Profiling	Gene Expression Quantification	bdc7d801-b93b-4464-89b6-0148d066c947.FPKM.txt.gz	Primary Tumor
COAD	6cd8d2dd-5545-43b0-b796-ae0506d62eb8	7a0b165f-4bf0-482c-8c2b-2e17d2a5cb76	Transcriptome Profiling	miRNA Expression Quantification	mirnas.quantification.txt	Primary Tumor
COAD	6cd8d2dd-5545-43b0-b796-ae0506d62eb8	b5a67f35-cae6-479a-8ee6-a749634579e2	Copy Number Variation	Masked Copy Number Segment	KNELT_p_TCGA_b123_131_SNP_N_GenomeWideSNP_6_A01_787656.nocnv_grch38.seg.txt	Primary Tumor
COAD	6cd8d2dd-5545-43b0-b796-ae0506d62eb8	c2b298da-c32b-43b5-ab40-6c72c13c28d3	DNA methylation	Methylation beta value	jhu-usc.edu_COAD.HumanMethylation450.4.lvl-3.TCGA-A6-6650-01B-02D-A27A-05.txt	Primary Tumor
COAD	7144a65f-a63f-4b79-8fe2-cfe48696de03	7cea7655-4691-42f2-9e87-543975663c19	Transcriptome Profiling	Gene Expression Quantification	0fa55c0e-6f8f-44a6-82fe-9a42495d3484.FPKM.txt.gz	Primary Tumor
COAD	7144a65f-a63f-4b79-8fe2-cfe48696de03	1a5a2086-1c87-4c75-8cd5-838aa3274205	Transcriptome Profiling	miRNA Expression Quantification	mirnas.quantification.txt	Primary Tumor
COAD	7144a65f-a63f-4b79-8fe2-cfe48696de03	bf0e86b4-a2e2-408c-88c8-d01985fe97c4	Copy Number Variation	Masked Copy Number Segment	STALL_p_TCGA_b116_126_SNP_N_GenomeWideSNP_6_C01_781726.nocnv_grch38.seg.txt	Primary Tumor
COAD	7144a65f-a63f-4b79-8fe2-cfe48696de03	8b7d9888-d520-49b5-bb5d-c0274cc18b59	DNA methylation	Methylation beta value	jhu-usc.edu_COAD.HumanMethylation450.3.lvl-3.TCGA-G4-6302-01A-11D-1721-05.txt	Primary Tumor
COAD	7570761b-c333-40df-ac8c-9b7f94c58ef9	5ccd1f91-e867-4614-b0d2-d5a5aeb2bb6f	Transcriptome Profiling	Gene Expression Quantification	08dd2c8c-537f-4d02-a4b8-9c123156f0d4.FPKM.txt.gz	Primary Tumor
COAD	7570761b-c333-40df-ac8c-9b7f94c58ef9	fb5ce973-20a4-4440-afaa-8e33ce23cc0a	Transcriptome Profiling	miRNA Expression Quantification	mirnas.quantification.txt	Primary Tumor
COAD	7570761b-c333-40df-ac8c-9b7f94c58ef9	ecb69a67-361d-4b7a-b710-e8f5897ce560	Copy Number Variation	Masked Copy Number Segment	KNELT_p_TCGA_b123_131_SNP_N_GenomeWideSNP_6_A02_787672.nocnv_grch38.seg.txt	Primary Tumor
COAD	7570761b-c333-40df-ac8c-9b7f94c58ef9	701ece74-6ace-4b0b-9bab-b9c4f62aedef	DNA methylation	Methylation beta value	jhu-usc.edu_COAD.HumanMethylation450.4.lvl-3.TCGA-G4-6586-01A-11D-1772-05.txt	Primary Tumor
COAD	75ea63a9-357b-4566-bd78-eaa67809decd	3bfec6ac-aad0-4b88-a4a9-8d98267753cd	Transcriptome Profiling	Gene Expression Quantification	25b8756b-61b5-40f8-bbdf-7b2de810c92f.FPKM.txt.gz	Primary Tumor
COAD	75ea63a9-357b-4566-bd78-eaa67809decd	f5758629-842a-4ff8-aee3-fb01dfcca6a1	Transcriptome Profiling	miRNA Expression Quantification	mirnas.quantification.txt	Primary Tumor
COAD	75ea63a9-357b-4566-bd78-eaa67809decd	e6ef1f87-db82-4715-9bf2-e46f1e2d9185	Copy Number Variation	Masked Copy Number Segment	USAGE_p_TCGA_132_133_136_SNP_N_GenomeWideSNP_6_A03_787614.nocnv_grch38.seg.txt	Primary Tumor
COAD	75ea63a9-357b-4566-bd78-eaa67809decd	7bda951a-3529-44e9-a61f-36f59b8dccd1	DNA methylation	Methylation beta value	jhu-usc.edu_COAD.HumanMethylation450.5.lvl-3.TCGA-DM-A0X9-01A-11D-A153-05.txt	Primary Tumor
COAD	76e96b5a-b565-42c7-a651-34d5132e6dde	ece81b01-f325-4faa-a819-5e6a59100614	Transcriptome Profiling	Gene Expression Quantification	5654a36c-4d18-4746-8a4c-b7b616f99481.FPKM.txt.gz	Primary Tumor
COAD	76e96b5a-b565-42c7-a651-34d5132e6dde	c5fed373-be26-44ed-9ec0-0821cb4bc942	Transcriptome Profiling	miRNA Expression Quantification	mirnas.quantification.txt	Primary Tumor
COAD	76e96b5a-b565-42c7-a651-34d5132e6dde	e8c4d2f5-64a6-4d2e-88d8-e8101e24a6be	Copy Number Variation	Masked Copy Number Segment	BAIZE_p_TCGA_b138_SNP_N_GenomeWideSNP_6_B08_808912.nocnv_grch38.seg.txt	Primary Tumor
COAD	76e96b5a-b565-42c7-a651-34d5132e6dde	dc5534cf-35da-4929-a6cd-e98b9d97e6fd	DNA methylation	Methylation beta value	jhu-usc.edu_COAD.HumanMethylation450.6.lvl-3.TCGA-CM-6679-01A-11D-1837-05.txt	Primary Tumor
COAD	77a44132-af22-4115-9fa2-78f2f74bf687	c65e79cc-6f16-4932-a400-9ac6c262afa6	Transcriptome Profiling	Gene Expression Quantification	9e189255-33ba-4802-934b-dd8a7898ef0a.FPKM.txt.gz	Primary Tumor
COAD	77a44132-af22-4115-9fa2-78f2f74bf687	4333f443-ea1d-4f69-8d49-96b6211fd829	Transcriptome Profiling	miRNA Expression Quantification	mirnas.quantification.txt	Primary Tumor
COAD	77a44132-af22-4115-9fa2-78f2f74bf687	a4306123-7084-4db0-a9e4-eca2fd2795cd	Copy Number Variation	Masked Copy Number Segment	RARER_p_TCGA_MixedRedos_N_GenomeWideSNP_6_E02_747824.nocnv_grch38.seg.txt	Primary Tumor
COAD	77a44132-af22-4115-9fa2-78f2f74bf687	c45ee999-b8a3-461c-aff0-8954ded40727	DNA methylation	Methylation beta value	jhu-usc.edu_COAD.HumanMethylation450.1.lvl-3.TCGA-A6-2682-01A-01D-1407-05.txt	Primary Tumor
COAD	794131b8-f4be-4f15-b3b9-6f0b10a5a38b	5b1f19d4-15b1-4012-8552-fde04b1d89ce	Transcriptome Profiling	Gene Expression Quantification	2f906887-7836-4f24-8f97-91b10811a7c3.FPKM.txt.gz	Primary Tumor
COAD	794131b8-f4be-4f15-b3b9-6f0b10a5a38b	48c94ab2-2c36-435d-acf3-0a2a43e47b51	DNA methylation	Methylation beta value	jhu-usc.edu_COAD.HumanMethylation450.6.lvl-3.TCGA-CA-6715-01A-21D-1837-05.txt	Primary Tumor
COAD	794131b8-f4be-4f15-b3b9-6f0b10a5a38b	f8ac5ffb-f128-43ac-b67a-cf83be0b67d8	Transcriptome Profiling	miRNA Expression Quantification	mirnas.quantification.txt	Primary Tumor
COAD	794131b8-f4be-4f15-b3b9-6f0b10a5a38b	d5f897d2-4e2f-4ca7-b068-ebaef0bdaf15	Copy Number Variation	Masked Copy Number Segment	BAIZE_p_TCGA_b138_SNP_N_GenomeWideSNP_6_B07_808736.nocnv_grch38.seg.txt	Primary Tumor
COAD	79d33c28-a7e2-4fca-8be1-a16fb6d68d49	a45858dd-1f87-467e-8b5a-30ff52d00573	Transcriptome Profiling	Gene Expression Quantification	7261b656-c79c-4581-a503-15b653e2b5d2.FPKM.txt.gz	Primary Tumor
COAD	79d33c28-a7e2-4fca-8be1-a16fb6d68d49	a96023cc-12c8-4dab-acd0-7aa7ce0e52b9	Transcriptome Profiling	miRNA Expression Quantification	mirnas.quantification.txt	Primary Tumor
COAD	79d33c28-a7e2-4fca-8be1-a16fb6d68d49	d369796d-bf06-4877-889f-c58bfa357f4c	Copy Number Variation	Masked Copy Number Segment	STALL_p_TCGA_b116_126_SNP_N_GenomeWideSNP_6_B06_781632.nocnv_grch38.seg.txt	Primary Tumor
COAD	79d33c28-a7e2-4fca-8be1-a16fb6d68d49	91c4b87a-2465-4d9b-8233-ca3a3a21742d	DNA methylation	Methylation beta value	jhu-usc.edu_COAD.HumanMethylation450.3.lvl-3.TCGA-G4-6311-01A-11D-1721-05.txt	Primary Tumor
COAD	7a70f061-9a6f-408e-a416-7f5295ceba3b	ff229f64-4411-488c-88c4-46b964df737d	Transcriptome Profiling	Gene Expression Quantification	2328d034-7b9b-442a-ad5d-ad56d9c83d1d.FPKM.txt.gz	Primary Tumor
COAD	7a70f061-9a6f-408e-a416-7f5295ceba3b	3b366ff8-3535-42bc-a697-72f369dfab5c	DNA methylation	Methylation beta value	jhu-usc.edu_COAD.HumanMethylation450.6.lvl-3.TCGA-CK-6751-01A-11D-1837-05.txt	Primary Tumor
COAD	7a70f061-9a6f-408e-a416-7f5295ceba3b	5aaf8b71-d0d9-422a-9281-e1e486a025a7	Transcriptome Profiling	miRNA Expression Quantification	mirnas.quantification.txt	Primary Tumor
COAD	7a70f061-9a6f-408e-a416-7f5295ceba3b	7ee2489c-ddbb-4a42-b150-7ab67617d11f	Copy Number Variation	Masked Copy Number Segment	BAIZE_p_TCGA_b138_SNP_N_GenomeWideSNP_6_E05_808796.nocnv_grch38.seg.txt	Primary Tumor
COAD	7ea546ce-f48a-4d9c-96b4-a0124c692870	f8ec7c62-e8e1-4a17-9092-478de7261591	Transcriptome Profiling	Gene Expression Quantification	36263f87-1956-499c-ac90-dee060c5bdd4.FPKM.txt.gz	Primary Tumor
COAD	7ea546ce-f48a-4d9c-96b4-a0124c692870	1610f6de-7e0a-49db-92ae-a69d2b78e4ec	Transcriptome Profiling	miRNA Expression Quantification	mirnas.quantification.txt	Primary Tumor
COAD	7ea546ce-f48a-4d9c-96b4-a0124c692870	7f666d3b-9e47-4000-a514-b0847da71a9c	Copy Number Variation	Masked Copy Number Segment	FAMED_p_TCGAb66and76_SNP_N_GenomeWideSNP_6_D09_730030.nocnv_grch38.seg.txt	Primary Tumor
COAD	7ea546ce-f48a-4d9c-96b4-a0124c692870	9eed2178-0694-418d-9c6b-5b5ed16ea9ed	DNA methylation	Methylation beta value	jhu-usc.edu_COAD.HumanMethylation450.1.lvl-3.TCGA-CM-4752-01A-01D-1407-05.txt	Primary Tumor
COAD	81a7184e-f9f5-4e3f-9603-5f5642386c1e	7d2d34c1-26a8-4a6e-816a-e68a78a36457	Transcriptome Profiling	Gene Expression Quantification	e158f016-7605-45b7-8e4f-bbe313fc461c.FPKM.txt.gz	Primary Tumor
COAD	81a7184e-f9f5-4e3f-9603-5f5642386c1e	0f9f9d79-1a93-433a-833f-a5aec0a927e7	Copy Number Variation	Masked Copy Number Segment	DADOS_p_TCGAb3_85_86_87_88_NSP_GenomeWideSNP_6_A04_1464670.nocnv_grch38.seg.txt	Primary Tumor
COAD	81a7184e-f9f5-4e3f-9603-5f5642386c1e	878c38c3-0049-486d-ab22-3928db549d66	Transcriptome Profiling	miRNA Expression Quantification	mirnas.quantification.txt	Primary Tumor
COAD	81a7184e-f9f5-4e3f-9603-5f5642386c1e	f624a95f-0488-47ad-9ac2-b3959680fea2	DNA methylation	Methylation beta value	jhu-usc.edu_COAD.HumanMethylation450.14.lvl-3.TCGA-T9-A92H-01A-11D-A36Y-05.txt	Primary Tumor
COAD	849031de-ac8a-4012-9362-d192512997f1	cd202871-fd3d-464f-b16c-e7cd761e93b7	Transcriptome Profiling	Gene Expression Quantification	5d362da1-aee5-403a-a16c-97d7d7b9d219.FPKM.txt.gz	Primary Tumor
COAD	849031de-ac8a-4012-9362-d192512997f1	18bdb991-f52e-4b65-81df-23cc7aa642ab	DNA methylation	Methylation beta value	jhu-usc.edu_COAD.HumanMethylation450.6.lvl-3.TCGA-AZ-6605-01A-11D-1837-05.txt	Primary Tumor
COAD	849031de-ac8a-4012-9362-d192512997f1	199117cf-3067-4962-8047-850161a27b9e	Copy Number Variation	Masked Copy Number Segment	BAIZE_p_TCGA_b138_SNP_N_GenomeWideSNP_6_C02_808874.nocnv_grch38.seg.txt	Primary Tumor
COAD	849031de-ac8a-4012-9362-d192512997f1	2002ccf7-074b-4bbd-bfbb-df9c4018fd3e	Transcriptome Profiling	miRNA Expression Quantification	mirnas.quantification.txt	Primary Tumor
COAD	857a5889-19e7-4208-8362-f1377c408037	c9e3919f-e490-4dc3-abe9-becef06ba142	Transcriptome Profiling	Gene Expression Quantification	b7b21fe3-2e21-4282-a707-da3c69a4453b.FPKM.txt.gz	Primary Tumor
COAD	857a5889-19e7-4208-8362-f1377c408037	5bbd79f2-f4fe-489f-92cd-b9edf9452322	DNA methylation	Methylation beta value	jhu-usc.edu_COAD.HumanMethylation450.13.lvl-3.TCGA-A6-A567-01A-31D-A28O-05.txt	Primary Tumor
COAD	857a5889-19e7-4208-8362-f1377c408037	71f8e227-c891-42c0-941a-70dbed8b2fa6	Copy Number Variation	Masked Copy Number Segment	BRIAR_p_TCGA_297_298_299_300_S_GenomeWideSNP_6_H01_1362312.nocnv_grch38.seg.txt	Primary Tumor
COAD	857a5889-19e7-4208-8362-f1377c408037	7096342a-7be2-46d7-94fe-3b5fcfcd2420	Transcriptome Profiling	miRNA Expression Quantification	mirnas.quantification.txt	Primary Tumor
COAD	85bdc1ac-a1a4-46c2-bc2d-e5fabf5c89e9	eec7d343-86db-4cf2-8fd1-594601a5d55a	Transcriptome Profiling	Gene Expression Quantification	30cb2eed-e635-466d-85cb-6e3d00828688.FPKM.txt.gz	Primary Tumor
COAD	85bdc1ac-a1a4-46c2-bc2d-e5fabf5c89e9	24e38865-654b-413e-b34b-655275fd77e6	Copy Number Variation	Masked Copy Number Segment	HELVE_p_TCGA_b139_154_155_SNP_N_GenomeWideSNP_6_H08_808566.nocnv_grch38.seg.txt	Primary Tumor
COAD	85bdc1ac-a1a4-46c2-bc2d-e5fabf5c89e9	5328f799-dc30-4dd4-a869-dfe05c0463d2	Transcriptome Profiling	miRNA Expression Quantification	mirnas.quantification.txt	Primary Tumor
COAD	85bdc1ac-a1a4-46c2-bc2d-e5fabf5c89e9	f561ddf1-2792-4a2a-afd4-be5288ec2305	DNA methylation	Methylation beta value	jhu-usc.edu_COAD.HumanMethylation450.7.lvl-3.TCGA-DM-A28E-01A-11D-A16X-05.txt	Primary Tumor
COAD	88832340-46ad-449c-8f81-6a8e5b495510	ba224fd2-c462-482f-a354-282b3e87feec	Transcriptome Profiling	Gene Expression Quantification	d0ff575f-1259-4a78-b74c-16e48a7d4e38.FPKM.txt.gz	Primary Tumor
COAD	88832340-46ad-449c-8f81-6a8e5b495510	e07800d8-ee81-4733-bb4b-010519c07944	Copy Number Variation	Masked Copy Number Segment	BAIZE_p_TCGA_b138_SNP_N_GenomeWideSNP_6_G08_808816.nocnv_grch38.seg.txt	Primary Tumor
COAD	88832340-46ad-449c-8f81-6a8e5b495510	bd01bb99-a32c-4c91-8e90-fd9a15cfcc63	Transcriptome Profiling	miRNA Expression Quantification	mirnas.quantification.txt	Primary Tumor
COAD	88832340-46ad-449c-8f81-6a8e5b495510	ca9779dd-7d84-4048-9d73-c79e12606fc2	DNA methylation	Methylation beta value	jhu-usc.edu_COAD.HumanMethylation450.6.lvl-3.TCGA-A6-6780-01B-04D-A27A-05.txt	Primary Tumor
COAD	8a84b03a-e37e-4827-98f0-4d480ec31037	a1bcc411-da2c-47bd-86c3-e72da4aba2e8	Transcriptome Profiling	Gene Expression Quantification	d47d93d3-64e9-40a3-a941-33432fb31a1a.FPKM.txt.gz	Primary Tumor
COAD	8a84b03a-e37e-4827-98f0-4d480ec31037	018d0801-7cf2-4ea9-be42-ac9dd1c2cbbd	Transcriptome Profiling	miRNA Expression Quantification	mirnas.quantification.txt	Primary Tumor
COAD	8a84b03a-e37e-4827-98f0-4d480ec31037	416bd763-2985-478e-a857-99004215a27a	Copy Number Variation	Masked Copy Number Segment	BAIZE_p_TCGA_b138_SNP_N_GenomeWideSNP_6_D11_808832.nocnv_grch38.seg.txt	Primary Tumor
COAD	8a84b03a-e37e-4827-98f0-4d480ec31037	efd92883-3a4f-453b-bd82-c6c999ecd5f8	DNA methylation	Methylation beta value	jhu-usc.edu_COAD.HumanMethylation450.6.lvl-3.TCGA-CK-6748-01A-11D-1837-05.txt	Primary Tumor
COAD	8c043ecd-2265-411f-bc3b-dc341cf56ac2	cb9a0808-0ae6-45d7-9fce-987073ff822f	Transcriptome Profiling	Gene Expression Quantification	8894d65e-71ff-4d4f-9abf-b0d3c6917a0c.FPKM.txt.gz	Primary Tumor
COAD	8c043ecd-2265-411f-bc3b-dc341cf56ac2	3abac92c-97ac-4e39-8fd8-b6349967c4e7	DNA methylation	Methylation beta value	jhu-usc.edu_COAD.HumanMethylation450.2.lvl-3.TCGA-CM-6163-01A-11D-1651-05.txt	Primary Tumor
COAD	8c043ecd-2265-411f-bc3b-dc341cf56ac2	e4f031cd-cf3b-4466-80ba-9a1882af6439	Transcriptome Profiling	miRNA Expression Quantification	mirnas.quantification.txt	Primary Tumor
COAD	8c043ecd-2265-411f-bc3b-dc341cf56ac2	e054debf-0205-4af9-816e-ea9df42c2e5b	Copy Number Variation	Masked Copy Number Segment	SNORT_p_TCGA_b89_SNP_N_GenomeWideSNP_6_F09_777212.nocnv_grch38.seg.txt	Primary Tumor
COAD	8c0894fb-5e78-40ae-be0b-329ca30f758a	2cabc42b-4586-424f-9383-7a7d201988a5	Transcriptome Profiling	Gene Expression Quantification	7bb97da8-8db8-4f9b-a9ff-54b644019412.FPKM.txt.gz	Primary Tumor
COAD	8c0894fb-5e78-40ae-be0b-329ca30f758a	5f1ae551-79a0-491c-94c3-7e0eca75955b	DNA methylation	Methylation beta value	jhu-usc.edu_COAD.HumanMethylation450.9.lvl-3.TCGA-DM-A1HB-01A-22D-A17Z-05.txt	Primary Tumor
COAD	8c0894fb-5e78-40ae-be0b-329ca30f758a	919ffe8f-9767-4557-ad79-288125387c71	Transcriptome Profiling	miRNA Expression Quantification	mirnas.quantification.txt	Primary Tumor
COAD	8c0894fb-5e78-40ae-be0b-329ca30f758a	05734998-9288-48bb-9f45-a7e73c0c2bc9	Copy Number Variation	Masked Copy Number Segment	CUTES_p_TCGA_172_176_178_SNP_N_GenomeWideSNP_6_F11_863518.nocnv_grch38.seg.txt	Primary Tumor
COAD	8d0fa506-3f51-4108-8427-7dabf270bcd4	3f9a46ca-9c27-49bc-9a70-8e0bcd5d3cff	Transcriptome Profiling	Gene Expression Quantification	fc822b3c-b73f-4529-960b-e3bdfcff80ed.FPKM.txt.gz	Primary Tumor
COAD	8d0fa506-3f51-4108-8427-7dabf270bcd4	1731d999-a63f-4c17-9202-a0b122c1f2f5	Transcriptome Profiling	miRNA Expression Quantification	mirnas.quantification.txt	Primary Tumor
COAD	8d0fa506-3f51-4108-8427-7dabf270bcd4	3ba1ca62-6b5e-4aab-8f57-b39d32e79b2f	Copy Number Variation	Masked Copy Number Segment	DADOS_p_TCGAb3_85_86_87_88_NSP_GenomeWideSNP_6_A11_1464674.nocnv_grch38.seg.txt	Primary Tumor
COAD	8d0fa506-3f51-4108-8427-7dabf270bcd4	9286bd4f-c8c7-4d92-b075-5522514e5c7b	DNA methylation	Methylation beta value	jhu-usc.edu_COAD.HumanMethylation450.14.lvl-3.TCGA-SS-A7HO-01A-21D-A36Y-05.txt	Primary Tumor
COAD	8e87ddca-f43e-4c6f-9d5b-430b666a7f6c	02f28747-1fa5-4b3c-b4c6-e2e6d1817537	Transcriptome Profiling	Gene Expression Quantification	65ec87f8-ca6b-4b47-9700-ef1b67589dec.FPKM.txt.gz	Primary Tumor
COAD	8e87ddca-f43e-4c6f-9d5b-430b666a7f6c	6bdac7d7-716b-47e0-bc09-ce4d22c7568b	DNA methylation	Methylation beta value	jhu-usc.edu_COAD.HumanMethylation450.2.lvl-3.TCGA-CM-6169-01A-11D-1651-05.txt	Primary Tumor
COAD	8e87ddca-f43e-4c6f-9d5b-430b666a7f6c	f021d4a3-8133-438b-9e2d-b7a89d0e034f	Transcriptome Profiling	miRNA Expression Quantification	mirnas.quantification.txt	Primary Tumor
COAD	8e87ddca-f43e-4c6f-9d5b-430b666a7f6c	457ece7a-cc82-42e0-8206-d7d5d3f42cb5	Copy Number Variation	Masked Copy Number Segment	BUBBY_p_TCGA_b89_105_SNP_N_GenomeWideSNP_6_B09_777532.nocnv_grch38.seg.txt	Primary Tumor
COAD	92554413-9ebc-4354-8e1b-9682f3a031d9	1d83dd13-42ee-44f5-807f-186db5757ac1	Transcriptome Profiling	Gene Expression Quantification	966ad64a-5a6d-4219-ac8e-adbfb9a79cad.FPKM.txt.gz	Primary Tumor
COAD	92554413-9ebc-4354-8e1b-9682f3a031d9	7a4f0e72-25b3-43c5-9b04-58b86cabccb0	DNA methylation	Methylation beta value	jhu-usc.edu_COAD.HumanMethylation450.14.lvl-3.TCGA-4N-A93T-01A-11D-A36Y-05.txt	Primary Tumor
COAD	92554413-9ebc-4354-8e1b-9682f3a031d9	aecc6950-6939-4e7f-b298-dec4c9fc8ca7	Copy Number Variation	Masked Copy Number Segment	DADOS_p_TCGAb3_85_86_87_88_NSP_GenomeWideSNP_6_B09_1464716.nocnv_grch38.seg.txt	Primary Tumor
COAD	92554413-9ebc-4354-8e1b-9682f3a031d9	75bc252a-37ec-413c-b230-0ad649c969e4	Transcriptome Profiling	miRNA Expression Quantification	mirnas.quantification.txt	Primary Tumor
COAD	92c043b6-8d53-4c1c-808a-c4be5e2926e6	f983659f-8f96-49ca-b901-631255ab9285	Transcriptome Profiling	Gene Expression Quantification	e4a20e3d-51ce-41a1-b200-0dcbfd01e674.FPKM.txt.gz	Primary Tumor
COAD	92c043b6-8d53-4c1c-808a-c4be5e2926e6	621096ba-d658-4830-b8b4-34a743531e4e	Copy Number Variation	Masked Copy Number Segment	USAGE_p_TCGA_132_133_136_SNP_N_GenomeWideSNP_6_B11_787502.nocnv_grch38.seg.txt	Primary Tumor
COAD	92c043b6-8d53-4c1c-808a-c4be5e2926e6	864ba38e-8aac-4014-9fdc-73525f9810d8	Transcriptome Profiling	miRNA Expression Quantification	mirnas.quantification.txt	Primary Tumor
COAD	92c043b6-8d53-4c1c-808a-c4be5e2926e6	f7314517-1d28-4a28-af70-607686880f40	DNA methylation	Methylation beta value	jhu-usc.edu_COAD.HumanMethylation450.5.lvl-3.TCGA-DM-A1D8-01A-11D-A153-05.txt	Primary Tumor
COAD	93edb105-5dc9-4a4a-9fca-c91f0161fcc7	7e2a5bb7-93e6-4ef5-b1cb-b7685100810b	Transcriptome Profiling	Gene Expression Quantification	464cbc87-fa59-4fc9-8617-b697f3f29b02.FPKM.txt.gz	Primary Tumor
COAD	93edb105-5dc9-4a4a-9fca-c91f0161fcc7	501ce4e8-7baa-438c-99ce-d665bac23d13	DNA methylation	Methylation beta value	jhu-usc.edu_COAD.HumanMethylation450.6.lvl-3.TCGA-AA-3511-01A-21D-1837-05.txt	Primary Tumor
COAD	93edb105-5dc9-4a4a-9fca-c91f0161fcc7	e9b7ff62-cea3-419a-bfbd-657ade1a6058	Copy Number Variation	Masked Copy Number Segment	BAIZE_p_TCGA_b138_SNP_N_GenomeWideSNP_6_A10_808862.nocnv_grch38.seg.txt	Primary Tumor
COAD	93edb105-5dc9-4a4a-9fca-c91f0161fcc7	6526bbf6-1672-4f16-b269-60d04d2f0867	Transcriptome Profiling	miRNA Expression Quantification	mirnas.quantification.txt	Primary Tumor
COAD	94067eb7-98b7-4975-bab1-c09e1b454a25	7990d43f-2544-4c76-aada-274ca2cb3b63	Transcriptome Profiling	Gene Expression Quantification	079e4d43-d129-4ad1-b5b6-7a798f440792.FPKM.txt.gz	Primary Tumor
COAD	94067eb7-98b7-4975-bab1-c09e1b454a25	01774372-85d4-4664-8e0a-48c1c6ff9ac6	DNA methylation	Methylation beta value	jhu-usc.edu_COAD.HumanMethylation450.2.lvl-3.TCGA-D5-5541-01A-01D-1651-05.txt	Primary Tumor
COAD	94067eb7-98b7-4975-bab1-c09e1b454a25	5018636a-bad3-4f79-a78d-0afa0c50be77	Copy Number Variation	Masked Copy Number Segment	BUBBY_p_TCGA_b89_105_SNP_N_GenomeWideSNP_6_B07_777546.nocnv_grch38.seg.txt	Primary Tumor
COAD	94067eb7-98b7-4975-bab1-c09e1b454a25	189abb1d-c7b6-4baa-b396-2389f359d121	Transcriptome Profiling	miRNA Expression Quantification	mirnas.quantification.txt	Primary Tumor
COAD	955464c8-9c62-430c-87b8-107db5c980a8	85237fff-b839-41f3-a023-964226b9fa1f	Transcriptome Profiling	Gene Expression Quantification	066a17b9-c724-4390-9a5f-d46cde556de3.FPKM.txt.gz	Primary Tumor
COAD	955464c8-9c62-430c-87b8-107db5c980a8	7f7172b8-88d2-432f-9f82-b4debfd9a0a1	Copy Number Variation	Masked Copy Number Segment	PULED_p_TCGA_130_157_N_GenomeWideSNP_6_A10_831794.nocnv_grch38.seg.txt	Primary Tumor
COAD	955464c8-9c62-430c-87b8-107db5c980a8	8ba96e1f-bd6c-4f75-b525-d8ee9992431f	Transcriptome Profiling	miRNA Expression Quantification	mirnas.quantification.txt	Primary Tumor
COAD	955464c8-9c62-430c-87b8-107db5c980a8	cb731315-6dc2-4141-8b63-3a627b21017a	DNA methylation	Methylation beta value	jhu-usc.edu_COAD.HumanMethylation450.8.lvl-3.TCGA-AD-6889-01A-11D-1926-05.txt	Primary Tumor
COAD	95d4f0c4-5997-4ffb-b876-0ddfeee972bb	0f18488c-707b-44e5-8deb-038b5eca9354	Transcriptome Profiling	Gene Expression Quantification	fabefb10-5546-4017-8ea1-29982a10fb3c.FPKM.txt.gz	Primary Tumor
COAD	95d4f0c4-5997-4ffb-b876-0ddfeee972bb	cb3521c2-507d-4fb7-9dda-7caa88563a9e	Copy Number Variation	Masked Copy Number Segment	KNELT_p_TCGA_b123_131_SNP_N_GenomeWideSNP_6_E10_787802.nocnv_grch38.seg.txt	Primary Tumor
COAD	95d4f0c4-5997-4ffb-b876-0ddfeee972bb	ee18fe3d-cc87-48be-9427-887a2ee92b13	Transcriptome Profiling	miRNA Expression Quantification	mirnas.quantification.txt	Primary Tumor
COAD	95d4f0c4-5997-4ffb-b876-0ddfeee972bb	a234cae6-583d-466c-b346-dd955c542818	DNA methylation	Methylation beta value	jhu-usc.edu_COAD.HumanMethylation450.4.lvl-3.TCGA-A6-4105-01A-02D-1772-05.txt	Primary Tumor
COAD	960d278c-c87d-42dc-ad28-42e010d8f0f1	54b6f8e0-6d93-48be-8ab5-59926cb21935	Transcriptome Profiling	Gene Expression Quantification	b0556a60-d6c1-417a-96c0-a861eb45f95d.FPKM.txt.gz	Primary Tumor
COAD	960d278c-c87d-42dc-ad28-42e010d8f0f1	01bf95d0-adcd-4414-8b6e-8a0a81b6efaa	DNA methylation	Methylation beta value	jhu-usc.edu_COAD.HumanMethylation450.2.lvl-3.TCGA-A6-5662-01A-01D-1651-05.txt	Primary Tumor
COAD	960d278c-c87d-42dc-ad28-42e010d8f0f1	cebd1285-6f2c-4ea4-818d-6a1979ea7d98	Copy Number Variation	Masked Copy Number Segment	SNORT_p_TCGA_b89_SNP_N_GenomeWideSNP_6_D01_777318.nocnv_grch38.seg.txt	Primary Tumor
COAD	960d278c-c87d-42dc-ad28-42e010d8f0f1	0fa73352-ac39-4751-afe5-83ad6f21db14	Transcriptome Profiling	miRNA Expression Quantification	mirnas.quantification.txt	Primary Tumor
COAD	96e013d9-8e89-46a7-8d07-bae95af36708	2f969a3a-f22c-4aca-8774-ee34d2e9ea47	Transcriptome Profiling	Gene Expression Quantification	6f4f4e5d-d81e-402e-859f-3ee580a8bbde.FPKM.txt.gz	Primary Tumor
COAD	96e013d9-8e89-46a7-8d07-bae95af36708	516d3e3b-bd9b-47ae-9de6-3260a8621253	DNA methylation	Methylation beta value	jhu-usc.edu_COAD.HumanMethylation450.2.lvl-3.TCGA-CM-5860-01A-01D-1651-05.txt	Primary Tumor
COAD	96e013d9-8e89-46a7-8d07-bae95af36708	526ed18e-01a0-4ab5-87fc-4a0225b6e73f	Copy Number Variation	Masked Copy Number Segment	SNORT_p_TCGA_b89_SNP_N_GenomeWideSNP_6_D04_777296.nocnv_grch38.seg.txt	Primary Tumor
COAD	96e013d9-8e89-46a7-8d07-bae95af36708	00515d99-9d26-4092-871f-436fb106bcc6	Transcriptome Profiling	miRNA Expression Quantification	mirnas.quantification.txt	Primary Tumor
COAD	98d45099-feae-4dad-aa38-ec03fed6d999	7a4fb2f9-4a29-4607-8e2f-38ec9bdf7672	Transcriptome Profiling	Gene Expression Quantification	e5a78b77-957f-44d5-b69b-12abbfbea50c.FPKM.txt.gz	Primary Tumor
COAD	98d45099-feae-4dad-aa38-ec03fed6d999	ecf225d5-9c1a-4288-b918-a993aa7da655	Transcriptome Profiling	miRNA Expression Quantification	mirnas.quantification.txt	Primary Tumor
COAD	98d45099-feae-4dad-aa38-ec03fed6d999	c7ecc4af-7d3d-4a8c-a728-3b185e4261eb	Copy Number Variation	Masked Copy Number Segment	SNORT_p_TCGA_b89_SNP_N_GenomeWideSNP_6_C01_777256.nocnv_grch38.seg.txt	Primary Tumor
COAD	98d45099-feae-4dad-aa38-ec03fed6d999	c57fb60d-2e96-479e-9c18-b231355d48f4	DNA methylation	Methylation beta value	jhu-usc.edu_COAD.HumanMethylation450.2.lvl-3.TCGA-A6-5659-01B-04D-A27A-05.txt	Primary Tumor
COAD	9b2c325c-1f03-43c7-ad5c-b49c6d205635	fbf75b76-3ff0-4a9f-871e-4c0a7ef56de3	Transcriptome Profiling	Gene Expression Quantification	5a58850f-397c-4786-8141-2d57dd974673.FPKM.txt.gz	Primary Tumor
COAD	9b2c325c-1f03-43c7-ad5c-b49c6d205635	63c2cb47-7ac0-48de-8c46-3da4a6a451bd	DNA methylation	Methylation beta value	jhu-usc.edu_COAD.HumanMethylation450.7.lvl-3.TCGA-DM-A28A-01A-21D-A16X-05.txt	Primary Tumor
COAD	9b2c325c-1f03-43c7-ad5c-b49c6d205635	12cf1522-a69f-4d33-ac26-04193ef31bc9	Transcriptome Profiling	miRNA Expression Quantification	mirnas.quantification.txt	Primary Tumor
COAD	9b2c325c-1f03-43c7-ad5c-b49c6d205635	97685812-d31d-411b-9007-8709b961fb67	Copy Number Variation	Masked Copy Number Segment	HELVE_p_TCGA_b139_154_155_SNP_N_GenomeWideSNP_6_F07_808644.nocnv_grch38.seg.txt	Primary Tumor
COAD	9cdca5d8-ea77-4df9-b2ba-0d5e8ec37bcd	b40b93b5-8657-44cf-9f25-a06469e06d31	Transcriptome Profiling	Gene Expression Quantification	e69b55b8-7988-4881-be5e-22e20d42197f.FPKM.txt.gz	Primary Tumor
COAD	9cdca5d8-ea77-4df9-b2ba-0d5e8ec37bcd	43f5a0e4-97c7-4e09-9235-4acbd3200802	Copy Number Variation	Masked Copy Number Segment	BAIZE_p_TCGA_b138_SNP_N_GenomeWideSNP_6_A06_808734.nocnv_grch38.seg.txt	Primary Tumor
COAD	9cdca5d8-ea77-4df9-b2ba-0d5e8ec37bcd	d28c6804-7cea-4d3b-9f2a-b5a0d1ad2a2f	Transcriptome Profiling	miRNA Expression Quantification	mirnas.quantification.txt	Primary Tumor
COAD	9cdca5d8-ea77-4df9-b2ba-0d5e8ec37bcd	9f146c53-3b36-4f69-962c-ac967ff84735	DNA methylation	Methylation beta value	jhu-usc.edu_COAD.HumanMethylation450.6.lvl-3.TCGA-CA-6719-01A-11D-1837-05.txt	Primary Tumor
COAD	9d68516e-7e5c-403e-8aca-ea1abe0d6014	c6180c01-1d6e-4d1c-930a-202d7b149f1a	Transcriptome Profiling	Gene Expression Quantification	06c8dfda-b057-47cb-b435-9c2739694f6a.FPKM.txt.gz	Primary Tumor
COAD	9d68516e-7e5c-403e-8aca-ea1abe0d6014	6229f427-91da-4b11-835b-c0409b0ae475	DNA methylation	Methylation beta value	jhu-usc.edu_COAD.HumanMethylation450.14.lvl-3.TCGA-NH-A50U-01A-33D-A36Y-05.txt	Primary Tumor
COAD	9d68516e-7e5c-403e-8aca-ea1abe0d6014	6ec1705e-3989-482e-831a-946305c17f85	Copy Number Variation	Masked Copy Number Segment	DADOS_p_TCGAb3_85_86_87_88_NSP_GenomeWideSNP_6_B01_1464678.nocnv_grch38.seg.txt	Primary Tumor
COAD	9d68516e-7e5c-403e-8aca-ea1abe0d6014	3b4c5783-1683-423d-b227-6ea0bcee8a62	Transcriptome Profiling	miRNA Expression Quantification	mirnas.quantification.txt	Primary Tumor
COAD	9fd08502-355b-4f5a-a25c-73ec7184f6d3	4bd858ca-9ffb-4efb-8cbd-cc7f09bb61f4	Transcriptome Profiling	Gene Expression Quantification	37e498a7-b147-4c38-a3f5-ed283d57f97a.FPKM.txt.gz	Primary Tumor
COAD	9fd08502-355b-4f5a-a25c-73ec7184f6d3	248043d8-c74c-4b1c-a989-eb59b968c3fc	DNA methylation	Methylation beta value	jhu-usc.edu_COAD.HumanMethylation450.4.lvl-3.TCGA-F4-6459-01A-11D-1772-05.txt	Primary Tumor
COAD	9fd08502-355b-4f5a-a25c-73ec7184f6d3	4f8bd777-f57e-457a-9b25-b159144ff36e	Copy Number Variation	Masked Copy Number Segment	KNELT_p_TCGA_b123_131_SNP_N_GenomeWideSNP_6_B09_787706.nocnv_grch38.seg.txt	Primary Tumor
COAD	9fd08502-355b-4f5a-a25c-73ec7184f6d3	7c46cb85-4d85-4eec-a6b2-f8d7f112c855	Transcriptome Profiling	miRNA Expression Quantification	mirnas.quantification.txt	Primary Tumor
COAD	a117ace8-ac5a-48d8-8aee-3024d6f0f873	d3aacef9-8ee9-406c-8305-746e19fed055	Transcriptome Profiling	Gene Expression Quantification	123db725-bd0a-4b20-ba1d-9cc3a8948f70.FPKM.txt.gz	Primary Tumor
COAD	a117ace8-ac5a-48d8-8aee-3024d6f0f873	62cf0058-db74-4345-9522-c9e07084da81	DNA methylation	Methylation beta value	jhu-usc.edu_COAD.HumanMethylation450.3.lvl-3.TCGA-D5-6538-01A-11D-1721-05.txt	Primary Tumor
COAD	a117ace8-ac5a-48d8-8aee-3024d6f0f873	ade4b198-868d-4c7d-b950-561c4f314b50	Copy Number Variation	Masked Copy Number Segment	GRIPS_p_TCGA_b116_SNP_N_GenomeWideSNP_6_B05_781500.nocnv_grch38.seg.txt	Primary Tumor
COAD	a117ace8-ac5a-48d8-8aee-3024d6f0f873	af25120c-3d05-4d18-8e47-912d55b4ffcc	Transcriptome Profiling	miRNA Expression Quantification	mirnas.quantification.txt	Primary Tumor
COAD	a19cd9f8-482b-4b70-b7d7-06d6bb1b0260	cbd9eff3-00c9-4f49-80d1-a74bdd573943	Transcriptome Profiling	Gene Expression Quantification	27af8811-03a1-43e5-8a42-8acf158e3e13.FPKM.txt.gz	Primary Tumor
COAD	a19cd9f8-482b-4b70-b7d7-06d6bb1b0260	d0e0fda5-1d91-4338-8537-c4fa251e25a1	Copy Number Variation	Masked Copy Number Segment	SNORT_p_TCGA_b89_SNP_N_GenomeWideSNP_6_E11_777348.nocnv_grch38.seg.txt	Primary Tumor
COAD	a19cd9f8-482b-4b70-b7d7-06d6bb1b0260	48b6f97e-dc3a-4e2d-b754-9fb78182cd77	Transcriptome Profiling	miRNA Expression Quantification	mirnas.quantification.txt	Primary Tumor
COAD	a19cd9f8-482b-4b70-b7d7-06d6bb1b0260	f0a1fc95-aa4f-4a03-9d10-6401275a9cc9	DNA methylation	Methylation beta value	jhu-usc.edu_COAD.HumanMethylation450.2.lvl-3.TCGA-CM-5862-01A-01D-1651-05.txt	Primary Tumor
COAD	a56f6562-d2af-47b9-bf81-94b3b4893173	9e2fe29a-36b0-4ec8-a0b8-7b445de27c08	Transcriptome Profiling	Gene Expression Quantification	d5c8759b-0dc1-4057-b9df-c9aa4a6b2a04.FPKM.txt.gz	Primary Tumor
COAD	a56f6562-d2af-47b9-bf81-94b3b4893173	0de63e71-83e4-4638-80bc-173bfe6956ad	DNA methylation	Methylation beta value	jhu-usc.edu_COAD.HumanMethylation450.5.lvl-3.TCGA-DM-A0XD-01A-12D-A153-05.txt	Primary Tumor
COAD	a56f6562-d2af-47b9-bf81-94b3b4893173	a8f5bdcc-5202-4080-af15-866b18fb9dc0	Copy Number Variation	Masked Copy Number Segment	USAGE_p_TCGA_132_133_136_SNP_N_GenomeWideSNP_6_B12_787466.nocnv_grch38.seg.txt	Primary Tumor
COAD	a56f6562-d2af-47b9-bf81-94b3b4893173	9a0ff049-f23e-48f5-87fc-c7d4a0202e6c	Transcriptome Profiling	miRNA Expression Quantification	mirnas.quantification.txt	Primary Tumor
COAD	a782f174-241d-42c6-9bc4-61cc39f8b397	87c891ee-a23d-4c0c-b9dc-c017c2ee31b2	Transcriptome Profiling	Gene Expression Quantification	789db3c8-c5cd-428d-aaef-e3f60c40bc9a.FPKM.txt.gz	Primary Tumor
COAD	a782f174-241d-42c6-9bc4-61cc39f8b397	5994db2e-462c-45c4-a958-8a860afa5ba7	Copy Number Variation	Masked Copy Number Segment	SERVO_p_TCGA_157_158_159_SNP_N_GenomeWideSNP_6_A09_831306.nocnv_grch38.seg.txt	Primary Tumor
COAD	a782f174-241d-42c6-9bc4-61cc39f8b397	04d36715-d30a-4005-b30b-b10f80cc59cc	Transcriptome Profiling	miRNA Expression Quantification	mirnas.quantification.txt	Primary Tumor
COAD	a782f174-241d-42c6-9bc4-61cc39f8b397	d3608c49-be35-491c-a05d-1f20e20818c5	DNA methylation	Methylation beta value	jhu-usc.edu_COAD.HumanMethylation450.8.lvl-3.TCGA-D5-6927-01A-21D-1926-05.txt	Primary Tumor
COAD	a85e8208-a6f5-4e91-8f35-ef574f4273fc	62054e7d-db4e-417b-b8cc-c80b0340cb3b	Transcriptome Profiling	Gene Expression Quantification	e53e1a83-1979-4e12-bbb7-79b37d0cfe03.FPKM.txt.gz	Primary Tumor
COAD	a85e8208-a6f5-4e91-8f35-ef574f4273fc	4b3d3c75-b6d9-477e-8ed8-5e7c6d8e2f90	DNA methylation	Methylation beta value	jhu-usc.edu_COAD.HumanMethylation450.6.lvl-3.TCGA-CM-6677-01A-11D-1837-05.txt	Primary Tumor
COAD	a85e8208-a6f5-4e91-8f35-ef574f4273fc	2298bd8a-f92f-494d-a95b-4e5d569ff450	Copy Number Variation	Masked Copy Number Segment	BAIZE_p_TCGA_b138_SNP_N_GenomeWideSNP_6_G02_808848.nocnv_grch38.seg.txt	Primary Tumor
COAD	a85e8208-a6f5-4e91-8f35-ef574f4273fc	778953ef-87ea-46cd-966d-40853afe08bf	Transcriptome Profiling	miRNA Expression Quantification	mirnas.quantification.txt	Primary Tumor
COAD	a8b4284d-cbbb-43e3-897b-d04af4bfba74	9235902d-32aa-4cce-a3ff-03704eaf16c0	Transcriptome Profiling	Gene Expression Quantification	d5607680-758b-4ee5-ae0f-a61f7c3133c1.FPKM.txt.gz	Primary Tumor
COAD	a8b4284d-cbbb-43e3-897b-d04af4bfba74	a2ce0df4-f803-4a05-852f-bc5ae9ae3392	Copy Number Variation	Masked Copy Number Segment	KNELT_p_TCGA_b123_131_SNP_N_GenomeWideSNP_6_C09_787784.nocnv_grch38.seg.txt	Primary Tumor
COAD	a8b4284d-cbbb-43e3-897b-d04af4bfba74	06d82ef1-5b33-4aac-aa3a-16bada5c4562	Transcriptome Profiling	miRNA Expression Quantification	mirnas.quantification.txt	Primary Tumor
COAD	a8b4284d-cbbb-43e3-897b-d04af4bfba74	ef43ed6d-e44d-47f6-899b-252c894cd479	DNA methylation	Methylation beta value	jhu-usc.edu_COAD.HumanMethylation450.4.lvl-3.TCGA-AZ-6598-01A-11D-1772-05.txt	Primary Tumor
COAD	ac13d568-f79e-4ba7-b7bf-18e4354e0920	43f5e86a-4566-435a-92e7-b9dd783b0483	Transcriptome Profiling	Gene Expression Quantification	67d1e5e4-91de-43df-b127-ffeef6070603.FPKM.txt.gz	Primary Tumor
COAD	ac13d568-f79e-4ba7-b7bf-18e4354e0920	285f4606-c51c-4aba-b12a-92beddb8febe	DNA methylation	Methylation beta value	jhu-usc.edu_COAD.HumanMethylation450.3.lvl-3.TCGA-D5-6532-01A-11D-1721-05.txt	Primary Tumor
COAD	ac13d568-f79e-4ba7-b7bf-18e4354e0920	eb986a21-0266-4770-9f51-85c9f5b4c90c	Copy Number Variation	Masked Copy Number Segment	GRIPS_p_TCGA_b116_SNP_N_GenomeWideSNP_6_F09_781368.nocnv_grch38.seg.txt	Primary Tumor
COAD	ac13d568-f79e-4ba7-b7bf-18e4354e0920	ac556089-8642-4a1e-afba-ef6226b3db99	Transcriptome Profiling	miRNA Expression Quantification	mirnas.quantification.txt	Primary Tumor
COAD	acd51808-870c-4684-a2de-aa0b058729e1	3df51538-178a-4193-999d-04c802fe07a5	Transcriptome Profiling	Gene Expression Quantification	678d7cdd-0a63-41b2-9203-fa1385494399.FPKM.txt.gz	Primary Tumor
COAD	acd51808-870c-4684-a2de-aa0b058729e1	61bee797-f683-4948-8f6c-3d234dd92a55	Copy Number Variation	Masked Copy Number Segment	DADOS_p_TCGAb3_85_86_87_88_NSP_GenomeWideSNP_6_A09_1464770.nocnv_grch38.seg.txt	Primary Tumor
COAD	acd51808-870c-4684-a2de-aa0b058729e1	61d550e9-68ee-4c84-808e-8d5e483fa436	Transcriptome Profiling	miRNA Expression Quantification	mirnas.quantification.txt	Primary Tumor
COAD	acd51808-870c-4684-a2de-aa0b058729e1	dcd76a1f-c34b-406a-a9e9-d9c3cbcd9cea	DNA methylation	Methylation beta value	jhu-usc.edu_COAD.HumanMethylation450.14.lvl-3.TCGA-AY-A69D-01A-11D-A36Y-05.txt	Primary Tumor
COAD	ae6b315f-3f78-4695-adfa-48b0bbab2c89	e43570ac-2203-4edb-b8db-c15df653bda8	Transcriptome Profiling	Gene Expression Quantification	c0085daf-b7dd-4c12-b347-6949c2421934.FPKM.txt.gz	Primary Tumor
COAD	ae6b315f-3f78-4695-adfa-48b0bbab2c89	14070ab6-60f3-46bd-a047-07c601860926	DNA methylation	Methylation beta value	jhu-usc.edu_COAD.HumanMethylation450.8.lvl-3.TCGA-D5-5537-01A-21D-1926-05.txt	Primary Tumor
COAD	ae6b315f-3f78-4695-adfa-48b0bbab2c89	4da1cada-d4ab-48ee-817f-b8909cf96587	Copy Number Variation	Masked Copy Number Segment	SERVO_p_TCGA_157_158_159_SNP_N_GenomeWideSNP_6_C02_831408.nocnv_grch38.seg.txt	Primary Tumor
COAD	ae6b315f-3f78-4695-adfa-48b0bbab2c89	5b47e577-e435-4126-8f7a-0ef355a60906	Transcriptome Profiling	miRNA Expression Quantification	mirnas.quantification.txt	Primary Tumor
COAD	aedde4a5-6520-40b9-9721-c9b826490b7a	77e0d429-def3-4fe9-861e-01aa6427ee44	Transcriptome Profiling	Gene Expression Quantification	bef7dd4d-624a-4b35-aab8-bf1c99d3bf01.FPKM.txt.gz	Primary Tumor
COAD	aedde4a5-6520-40b9-9721-c9b826490b7a	43485ec7-9df3-4418-85e9-fe73585a4aae	DNA methylation	Methylation beta value	jhu-usc.edu_COAD.HumanMethylation450.2.lvl-3.TCGA-CM-6166-01A-11D-1651-05.txt	Primary Tumor
COAD	aedde4a5-6520-40b9-9721-c9b826490b7a	e8f930d4-c8d4-46eb-8bb8-d41d9121220d	Copy Number Variation	Masked Copy Number Segment	BUBBY_p_TCGA_b89_105_SNP_N_GenomeWideSNP_6_D11_777552.nocnv_grch38.seg.txt	Primary Tumor
COAD	aedde4a5-6520-40b9-9721-c9b826490b7a	f10f3153-6ca6-4784-83cd-21d459fd3c42	Transcriptome Profiling	miRNA Expression Quantification	mirnas.quantification.txt	Primary Tumor
COAD	aee20b98-df51-4ead-86cc-0d5f60a74b90	f8df7bdf-aae9-4108-b510-f716cc8e9f4a	Transcriptome Profiling	Gene Expression Quantification	77c07069-2887-470f-a1ba-66e5d038912c.FPKM.txt.gz	Primary Tumor
COAD	aee20b98-df51-4ead-86cc-0d5f60a74b90	646f8b76-f4d3-4d39-bdee-4f8f7cf1f2de	DNA methylation	Methylation beta value	jhu-usc.edu_COAD.HumanMethylation450.4.lvl-3.TCGA-AZ-6600-01A-11D-1772-05.txt	Primary Tumor
COAD	aee20b98-df51-4ead-86cc-0d5f60a74b90	7044ed3e-dfff-45bf-80fe-2228831745f6	Copy Number Variation	Masked Copy Number Segment	KNELT_p_TCGA_b123_131_SNP_N_GenomeWideSNP_6_B04_787654.nocnv_grch38.seg.txt	Primary Tumor
COAD	aee20b98-df51-4ead-86cc-0d5f60a74b90	366e0be3-5338-46af-a09f-be2cb6ab01e5	Transcriptome Profiling	miRNA Expression Quantification	mirnas.quantification.txt	Primary Tumor
COAD	b079a153-62f9-4026-a2f8-a1390168bbb9	1661d2cd-b97d-4a42-92c6-468e9c58a9fe	Transcriptome Profiling	Gene Expression Quantification	72174abe-f80f-4b7c-8cd5-aa00533486a8.FPKM.txt.gz	Primary Tumor
COAD	b079a153-62f9-4026-a2f8-a1390168bbb9	9dc47575-5437-4e80-9415-6b52dad824a9	Copy Number Variation	Masked Copy Number Segment	FAMED_p_TCGAb66and76_SNP_N_GenomeWideSNP_6_E09_729962.nocnv_grch38.seg.txt	Primary Tumor
COAD	b079a153-62f9-4026-a2f8-a1390168bbb9	47df1245-f7cc-44c0-a3f9-cdb3573a8f79	Transcriptome Profiling	miRNA Expression Quantification	mirnas.quantification.txt	Primary Tumor
COAD	b079a153-62f9-4026-a2f8-a1390168bbb9	e5b71bf5-d5b4-4a9b-acd5-ea983c17449a	DNA methylation	Methylation beta value	jhu-usc.edu_COAD.HumanMethylation450.1.lvl-3.TCGA-A6-4107-01A-02D-1407-05.txt	Primary Tumor
COAD	b3c267aa-345d-40d8-a8da-f9f08c64f9c7	71502eeb-34d7-408a-94b8-9974b245a139	Transcriptome Profiling	Gene Expression Quantification	192fb5a0-8ee2-4c96-a3ed-e89904a3d086.FPKM.txt.gz	Primary Tumor
COAD	b3c267aa-345d-40d8-a8da-f9f08c64f9c7	6b8111f7-4b3d-4ee0-b9f6-9a6dd90e1f2d	DNA methylation	Methylation beta value	jhu-usc.edu_COAD.HumanMethylation450.8.lvl-3.TCGA-D5-6923-01A-11D-1926-05.txt	Primary Tumor
COAD	b3c267aa-345d-40d8-a8da-f9f08c64f9c7	69a4106b-67d9-4bd5-a68c-da446026535d	Copy Number Variation	Masked Copy Number Segment	SERVO_p_TCGA_157_158_159_SNP_N_GenomeWideSNP_6_A11_831302.nocnv_grch38.seg.txt	Primary Tumor
COAD	b3c267aa-345d-40d8-a8da-f9f08c64f9c7	d49441ad-f200-4bf1-85c8-c23e5d0dd274	Transcriptome Profiling	miRNA Expression Quantification	mirnas.quantification.txt	Primary Tumor
COAD	b54865b6-824e-4163-b759-21a6eacc98ce	c12e80c2-8fec-4433-8645-84d7126562a1	Transcriptome Profiling	Gene Expression Quantification	bd8839a3-4dcb-4688-b051-6f09c18d7fc7.FPKM.txt.gz	Primary Tumor
COAD	b54865b6-824e-4163-b759-21a6eacc98ce	863d891a-7da2-448a-9120-3661fc3a9183	DNA methylation	Methylation beta value	jhu-usc.edu_COAD.HumanMethylation450.8.lvl-3.TCGA-A6-6781-01A-22D-1926-05.txt	Primary Tumor
COAD	b54865b6-824e-4163-b759-21a6eacc98ce	c338c0b5-8d64-4adb-aa1c-e8ac992755b5	Copy Number Variation	Masked Copy Number Segment	BEDEW_p_TCGA_FFPE_7_13_N_GenomeWideSNP_6_B07_1347440.nocnv_grch38.seg.txt	Primary Tumor
COAD	b54865b6-824e-4163-b759-21a6eacc98ce	1a5b2fbf-c73d-4d23-abca-8fca27030e25	Transcriptome Profiling	miRNA Expression Quantification	mirnas.quantification.txt	Primary Tumor
COAD	b612d491-7442-4119-a53c-5ebcc35c31f4	14decac8-cf20-43cd-8a77-6f30d48bb30f	Transcriptome Profiling	Gene Expression Quantification	1b054b39-aa38-4356-8447-71f211365a01.FPKM.txt.gz	Primary Tumor
COAD	b612d491-7442-4119-a53c-5ebcc35c31f4	028a80c2-6733-4f2b-992b-c178fa650d7e	DNA methylation	Methylation beta value	jhu-usc.edu_COAD.HumanMethylation450.10.lvl-3.TCGA-A6-2672-01B-03D-2299-05.txt	Primary Tumor
COAD	b612d491-7442-4119-a53c-5ebcc35c31f4	c53957aa-902a-4dd7-ae2d-14fb63a5639a	Copy Number Variation	Masked Copy Number Segment	CHILE_p_TCGASNP_230_231_FFPE_N_GenomeWideSNP_6_A03_1147940.nocnv_grch38.seg.txt	Primary Tumor
COAD	b612d491-7442-4119-a53c-5ebcc35c31f4	bc378f13-ee72-48c4-88d4-9ba7be7c45e0	Transcriptome Profiling	miRNA Expression Quantification	mirnas.quantification.txt	Primary Tumor
COAD	b6202d8d-dd3c-4fa2-9242-6e55759846af	28bbe070-fffc-49b5-8fd4-13f20511f321	Transcriptome Profiling	Gene Expression Quantification	737a6ce7-5446-4610-bf9f-5c46b769b842.FPKM.txt.gz	Primary Tumor
COAD	b6202d8d-dd3c-4fa2-9242-6e55759846af	9df79ca8-515c-47a9-b62e-7ea8d8dd94ad	Copy Number Variation	Masked Copy Number Segment	GRIPS_p_TCGA_b116_SNP_N_GenomeWideSNP_6_A08_781514.nocnv_grch38.seg.txt	Primary Tumor
COAD	b6202d8d-dd3c-4fa2-9242-6e55759846af	2122dbc1-9b46-4e34-8483-32b7ef914f49	Transcriptome Profiling	miRNA Expression Quantification	mirnas.quantification.txt	Primary Tumor
COAD	b6202d8d-dd3c-4fa2-9242-6e55759846af	f1c94e91-c77a-4c9c-bae4-c580a05957fd	DNA methylation	Methylation beta value	jhu-usc.edu_COAD.HumanMethylation450.3.lvl-3.TCGA-CM-5344-01A-21D-1721-05.txt	Primary Tumor
COAD	b728e6e8-a0e4-496b-904c-6f07c12e901f	3f670fab-0642-4aa0-802a-a76b71752982	Transcriptome Profiling	Gene Expression Quantification	a4de3403-a3ca-4c5c-baf4-99e7068fa0d5.FPKM.txt.gz	Primary Tumor
COAD	b728e6e8-a0e4-496b-904c-6f07c12e901f	4cfd4eeb-d532-42a7-b047-6da825ab33c5	Copy Number Variation	Masked Copy Number Segment	KEYED_p_TCGAb41_SNP_N_GenomeWideSNP_6_B10_598760.nocnv_grch38.seg.txt	Primary Tumor
COAD	b728e6e8-a0e4-496b-904c-6f07c12e901f	9138f222-7190-4950-935a-54433c88767d	Transcriptome Profiling	miRNA Expression Quantification	mirnas.quantification.txt	Primary Tumor
COAD	b728e6e8-a0e4-496b-904c-6f07c12e901f	d5dd5861-fc6a-45a6-a9ad-2732731df715	DNA methylation	Methylation beta value	jhu-usc.edu_COAD.HumanMethylation450.12.lvl-3.TCGA-A6-3810-01B-04D-A27A-05.txt	Primary Tumor
COAD	b76d1de7-6447-474d-bf67-77e0bb2da73a	9d05972d-8004-4f78-8b05-5857aa62ead6	Transcriptome Profiling	Gene Expression Quantification	3a210a05-77e2-461f-ae98-f53df573d8ce.FPKM.txt.gz	Primary Tumor
COAD	b76d1de7-6447-474d-bf67-77e0bb2da73a	3f9cc23a-0c0c-458e-8aa1-2837d5255b1a	DNA methylation	Methylation beta value	jhu-usc.edu_COAD.HumanMethylation450.8.lvl-3.TCGA-AD-6901-01A-11D-1926-05.txt	Primary Tumor
COAD	b76d1de7-6447-474d-bf67-77e0bb2da73a	52f6729d-2430-4ebb-a266-128618a8d00a	Copy Number Variation	Masked Copy Number Segment	PULED_p_TCGA_130_157_N_GenomeWideSNP_6_C11_831770.nocnv_grch38.seg.txt	Primary Tumor
COAD	b76d1de7-6447-474d-bf67-77e0bb2da73a	c818c117-f8b3-410e-94a4-262650ac7fa1	Transcriptome Profiling	miRNA Expression Quantification	mirnas.quantification.txt	Primary Tumor
COAD	b89267a4-0e6b-401e-85b0-e66775858aa6	d9c885ec-6ac4-418a-a92f-01b64a39adf9	Transcriptome Profiling	Gene Expression Quantification	ecdb94bb-54ab-4d89-a13f-be2e65fc89bb.FPKM.txt.gz	Primary Tumor
COAD	b89267a4-0e6b-401e-85b0-e66775858aa6	914239bb-537b-44af-853f-4e309f2671a2	DNA methylation	Methylation beta value	jhu-usc.edu_COAD.HumanMethylation450.3.lvl-3.TCGA-CM-5348-01A-21D-1721-05.txt	Primary Tumor
COAD	b89267a4-0e6b-401e-85b0-e66775858aa6	f49a4cc2-ef19-43e2-9a4f-808be4eabde5	Copy Number Variation	Masked Copy Number Segment	GRIPS_p_TCGA_b116_SNP_N_GenomeWideSNP_6_A11_781464.nocnv_grch38.seg.txt	Primary Tumor
COAD	b89267a4-0e6b-401e-85b0-e66775858aa6	12a0f35c-37f6-4623-a11b-1b10ac5ac04e	Transcriptome Profiling	miRNA Expression Quantification	mirnas.quantification.txt	Primary Tumor
COAD	b95720b1-aa00-4c6a-b202-3350d035829f	3dd034cc-fd06-400d-997d-770bee184fa5	Transcriptome Profiling	Gene Expression Quantification	bb5ddfe6-cd9a-4702-873c-9607e6522161.FPKM.txt.gz	Primary Tumor
COAD	b95720b1-aa00-4c6a-b202-3350d035829f	7abe6bb6-4811-4b96-b812-4931f96ec74a	Copy Number Variation	Masked Copy Number Segment	BAIZE_p_TCGA_b138_SNP_N_GenomeWideSNP_6_H02_808784.nocnv_grch38.seg.txt	Primary Tumor
COAD	b95720b1-aa00-4c6a-b202-3350d035829f	4410759e-961a-4eae-8f8b-5c573918f9a1	Transcriptome Profiling	miRNA Expression Quantification	mirnas.quantification.txt	Primary Tumor
COAD	b95720b1-aa00-4c6a-b202-3350d035829f	e4ea6f95-2230-45a4-af89-806dbe5ed32b	DNA methylation	Methylation beta value	jhu-usc.edu_COAD.HumanMethylation450.6.lvl-3.TCGA-AA-3489-01A-21D-1837-05.txt	Primary Tumor
COAD	be85f845-b281-467c-8b97-bed7b7fdff64	a04bc2f0-62f5-4223-b787-a5ba132d0870	Transcriptome Profiling	Gene Expression Quantification	de796614-444b-4e3e-b4e6-fb3a78ef6f65.FPKM.txt.gz	Primary Tumor
COAD	be85f845-b281-467c-8b97-bed7b7fdff64	4fc5e350-e511-4957-a4a3-a2ac1f52e238	DNA methylation	Methylation beta value	jhu-usc.edu_COAD.HumanMethylation450.8.lvl-3.TCGA-D5-6924-01A-11D-1926-05.txt	Primary Tumor
COAD	be85f845-b281-467c-8b97-bed7b7fdff64	07b1793d-e3e1-4960-850b-29ba529132e8	Copy Number Variation	Masked Copy Number Segment	SERVO_p_TCGA_157_158_159_SNP_N_GenomeWideSNP_6_A08_831474.nocnv_grch38.seg.txt	Primary Tumor
COAD	be85f845-b281-467c-8b97-bed7b7fdff64	a68d8bf3-0861-48a9-9110-c7769974edc8	Transcriptome Profiling	miRNA Expression Quantification	mirnas.quantification.txt	Primary Tumor
COAD	bf69a4ce-ec7e-4752-a86d-dcc80e3c9a57	d351246c-5225-4e1b-b34f-7ede39ce3b4b	Transcriptome Profiling	Gene Expression Quantification	0c3d283b-1ef5-459e-b312-c97ea0b6d793.FPKM.txt.gz	Primary Tumor
COAD	bf69a4ce-ec7e-4752-a86d-dcc80e3c9a57	e9217571-417c-425e-9b73-e2ae9645bf8a	Copy Number Variation	Masked Copy Number Segment	FAMED_p_TCGAb66and76_SNP_N_GenomeWideSNP_6_E01_730090.nocnv_grch38.seg.txt	Primary Tumor
COAD	bf69a4ce-ec7e-4752-a86d-dcc80e3c9a57	f6c97b21-0c03-4e70-a704-7150018b5cc2	Transcriptome Profiling	miRNA Expression Quantification	mirnas.quantification.txt	Primary Tumor
COAD	bf69a4ce-ec7e-4752-a86d-dcc80e3c9a57	ccd345b1-cba6-46a5-9a9c-53e6e9748f83	DNA methylation	Methylation beta value	jhu-usc.edu_COAD.HumanMethylation450.1.lvl-3.TCGA-AZ-4615-01A-01D-1407-05.txt	Primary Tumor
COAD	c085da47-d634-491a-80ea-514e5a231f70	1e72d9d1-2766-4ec3-8f35-24925ea5eb1d	Transcriptome Profiling	Gene Expression Quantification	b26f9ac5-9100-4530-8582-11ab9dbfd669.FPKM.txt.gz	Primary Tumor
COAD	c085da47-d634-491a-80ea-514e5a231f70	317944c5-9d38-4e0b-a1a3-d1c408ea19a7	DNA methylation	Methylation beta value	jhu-usc.edu_COAD.HumanMethylation450.2.lvl-3.TCGA-CK-5912-01A-11D-1651-05.txt	Primary Tumor
COAD	c085da47-d634-491a-80ea-514e5a231f70	befc96c6-9329-4631-979d-5a56e88cfb7d	Copy Number Variation	Masked Copy Number Segment	SNORT_p_TCGA_b89_SNP_N_GenomeWideSNP_6_E02_777332.nocnv_grch38.seg.txt	Primary Tumor
COAD	c085da47-d634-491a-80ea-514e5a231f70	8bba69dc-318b-4080-a215-6c54d8d25d6f	Transcriptome Profiling	miRNA Expression Quantification	mirnas.quantification.txt	Primary Tumor
COAD	c113808a-773f-4179-82d6-9083518404b5	0d4fc521-795a-40d7-8886-2abad2221871	Transcriptome Profiling	Gene Expression Quantification	514976b1-4fb9-4924-8bbf-ffbf5d7eaad5.FPKM.txt.gz	Primary Tumor
COAD	c113808a-773f-4179-82d6-9083518404b5	3349507f-53db-4799-8118-1d3f92d13e49	DNA methylation	Methylation beta value	jhu-usc.edu_COAD.HumanMethylation450.6.lvl-3.TCGA-AD-6548-01A-11D-1837-05.txt	Primary Tumor
COAD	c113808a-773f-4179-82d6-9083518404b5	6d73f663-fc13-4cbd-861e-10e5cc36c35a	Copy Number Variation	Masked Copy Number Segment	BAIZE_p_TCGA_b138_SNP_N_GenomeWideSNP_6_A03_808754.nocnv_grch38.seg.txt	Primary Tumor
COAD	c113808a-773f-4179-82d6-9083518404b5	d0590e6b-80ea-4336-a60a-d648d6fabeb8	Transcriptome Profiling	miRNA Expression Quantification	mirnas.quantification.txt	Primary Tumor
COAD	c21d2c68-920f-4526-b754-286579c049f3	135713ef-ba60-41b1-90f3-96cfe5a533e1	Transcriptome Profiling	Gene Expression Quantification	6525a459-76eb-4c64-b061-f674797f9b81.FPKM.txt.gz	Primary Tumor
COAD	c21d2c68-920f-4526-b754-286579c049f3	099bef1d-5559-454f-ae2a-22f939f2e5eb	DNA methylation	Methylation beta value	jhu-usc.edu_COAD.HumanMethylation450.3.lvl-3.TCGA-AA-3663-01A-01D-1721-05.txt	Primary Tumor
COAD	c21d2c68-920f-4526-b754-286579c049f3	f24d1d63-fa28-4b0c-8e74-818a6271e518	Copy Number Variation	Masked Copy Number Segment	GRIPS_p_TCGA_b116_SNP_N_GenomeWideSNP_6_F07_781438.nocnv_grch38.seg.txt	Primary Tumor
COAD	c21d2c68-920f-4526-b754-286579c049f3	1219930b-4204-4fe9-a2ad-b542aa11ff43	Transcriptome Profiling	miRNA Expression Quantification	mirnas.quantification.txt	Primary Tumor
COAD	c293a148-a88c-4fb3-b2f4-e64e918044f9	717cf0de-e4b5-43b9-86ab-90bb45d13d1c	Transcriptome Profiling	Gene Expression Quantification	28004569-048d-4f8c-99aa-7a8c69a98dcc.FPKM.txt.gz	Primary Tumor
COAD	c293a148-a88c-4fb3-b2f4-e64e918044f9	ac0e8a1e-e970-40ff-9f0d-8766d2b5dafa	DNA methylation	Methylation beta value	jhu-usc.edu_COAD.HumanMethylation450.3.lvl-3.TCGA-CK-4950-01A-01D-1721-05.txt	Primary Tumor
COAD	c293a148-a88c-4fb3-b2f4-e64e918044f9	c7dfba52-98cd-44ec-a305-3d6241fd796e	Copy Number Variation	Masked Copy Number Segment	GRIPS_p_TCGA_b116_SNP_N_GenomeWideSNP_6_E06_781386.nocnv_grch38.seg.txt	Primary Tumor
COAD	c293a148-a88c-4fb3-b2f4-e64e918044f9	c82002ca-396d-4fd1-8c01-1ff8d918b946	Transcriptome Profiling	miRNA Expression Quantification	mirnas.quantification.txt	Primary Tumor
COAD	c59d90a6-9cda-426d-b8ea-41f0a87033d5	6f7341a8-1528-47c1-b45c-7708868aec3a	Transcriptome Profiling	Gene Expression Quantification	a3f88a5d-7169-465b-bb80-e5999590681c.FPKM.txt.gz	Primary Tumor
COAD	c59d90a6-9cda-426d-b8ea-41f0a87033d5	715440ad-0ecf-4ccd-a602-3904203e18a8	DNA methylation	Methylation beta value	jhu-usc.edu_COAD.HumanMethylation450.6.lvl-3.TCGA-AZ-4323-01A-21D-1837-05.txt	Primary Tumor
COAD	c59d90a6-9cda-426d-b8ea-41f0a87033d5	0c4b095e-27e8-4284-8600-38e481193dae	Copy Number Variation	Masked Copy Number Segment	BAIZE_p_TCGA_b138_SNP_N_GenomeWideSNP_6_G06_808792.nocnv_grch38.seg.txt	Primary Tumor
COAD	c59d90a6-9cda-426d-b8ea-41f0a87033d5	b7b5f2f7-63fe-4790-bb2b-6cc510c03c2f	Transcriptome Profiling	miRNA Expression Quantification	mirnas.quantification.txt	Primary Tumor
COAD	c6ed47f4-358b-4f06-b5cd-cdf1d5c47b43	aa0d8449-51c1-4bb7-8f47-398f15569446	Transcriptome Profiling	Gene Expression Quantification	dade0b16-ecc3-43b3-b328-3819a8fc18c6.FPKM.txt.gz	Primary Tumor
COAD	c6ed47f4-358b-4f06-b5cd-cdf1d5c47b43	5f22f5b9-50fb-4785-852a-6e3318640b10	DNA methylation	Methylation beta value	jhu-usc.edu_COAD.HumanMethylation450.6.lvl-3.TCGA-F4-6704-01A-11D-1837-05.txt	Primary Tumor
COAD	c6ed47f4-358b-4f06-b5cd-cdf1d5c47b43	5bf17609-3f87-4264-8dbf-2e085c381651	Copy Number Variation	Masked Copy Number Segment	BAIZE_p_TCGA_b138_SNP_N_GenomeWideSNP_6_F05_808908.nocnv_grch38.seg.txt	Primary Tumor
COAD	c6ed47f4-358b-4f06-b5cd-cdf1d5c47b43	84ca53d7-508a-4786-bf8a-5b3ed2dde1be	Transcriptome Profiling	miRNA Expression Quantification	mirnas.quantification.txt	Primary Tumor
COAD	c777a777-373a-4773-9566-6c373261f00a	50a655d6-08c6-4a09-a671-946157e21170	Transcriptome Profiling	Gene Expression Quantification	d4653ecd-d656-46a6-8161-da29271ca88b.FPKM.txt.gz	Primary Tumor
COAD	c777a777-373a-4773-9566-6c373261f00a	92307376-7a01-4d29-b55a-92ef560c5434	DNA methylation	Methylation beta value	jhu-usc.edu_COAD.HumanMethylation450.1.lvl-3.TCGA-CM-4750-01A-01D-1407-05.txt	Primary Tumor
COAD	c777a777-373a-4773-9566-6c373261f00a	e5a5f16d-0f73-4a6a-b73d-57a9f91cc267	Copy Number Variation	Masked Copy Number Segment	FAMED_p_TCGAb66and76_SNP_N_GenomeWideSNP_6_B02_730036.nocnv_grch38.seg.txt	Primary Tumor
COAD	c777a777-373a-4773-9566-6c373261f00a	8b56cc79-e281-493b-b6e9-2a1672c00ebe	Transcriptome Profiling	miRNA Expression Quantification	mirnas.quantification.txt	Primary Tumor
COAD	c83d38fc-e011-4f75-a100-96513611f3e9	e72a4691-3102-4057-847d-02e503a6dfda	Transcriptome Profiling	Gene Expression Quantification	f6893b7f-2472-416b-b137-33dae673d150.FPKM.txt.gz	Primary Tumor
COAD	c83d38fc-e011-4f75-a100-96513611f3e9	839534a8-0f34-4776-9bcd-60386ebb5299	DNA methylation	Methylation beta value	jhu-usc.edu_COAD.HumanMethylation450.13.lvl-3.TCGA-QG-A5YV-01A-11D-A28O-05.txt	Primary Tumor
COAD	c83d38fc-e011-4f75-a100-96513611f3e9	761daaf5-5c9f-44e2-b231-ad23f27c95de	Copy Number Variation	Masked Copy Number Segment	BRIAR_p_TCGA_297_298_299_300_S_GenomeWideSNP_6_H10_1362382.nocnv_grch38.seg.txt	Primary Tumor
COAD	c83d38fc-e011-4f75-a100-96513611f3e9	ce249d34-57f9-4e38-9d44-e38036ebfd05	Transcriptome Profiling	miRNA Expression Quantification	mirnas.quantification.txt	Primary Tumor
COAD	c8d6fe73-3504-42a5-9723-e1916fba8208	63f91d56-620d-468d-8df0-409217cbdbce	Transcriptome Profiling	Gene Expression Quantification	4cf333ec-bd88-4349-9c72-ee06d32e8cd2.FPKM.txt.gz	Primary Tumor
COAD	c8d6fe73-3504-42a5-9723-e1916fba8208	f021c1d7-7263-46a1-9eee-8a8d4b4d84d7	Copy Number Variation	Masked Copy Number Segment	BAIZE_p_TCGA_b138_SNP_N_GenomeWideSNP_6_H03_808778.nocnv_grch38.seg.txt	Primary Tumor
COAD	c8d6fe73-3504-42a5-9723-e1916fba8208	aebd8051-e67a-4246-baee-e6cbe8067684	Transcriptome Profiling	miRNA Expression Quantification	mirnas.quantification.txt	Primary Tumor
COAD	c8d6fe73-3504-42a5-9723-e1916fba8208	e7168c34-8e66-4a49-82d1-1e0239b4ada8	DNA methylation	Methylation beta value	jhu-usc.edu_COAD.HumanMethylation450.6.lvl-3.TCGA-AZ-6606-01A-11D-1837-05.txt	Primary Tumor
COAD	ca5b878f-8bff-410a-8e6e-b1c133018c8d	f96d5777-e71f-4bfd-abba-33533487e0b8	Transcriptome Profiling	Gene Expression Quantification	74fd04b7-c554-4bae-a1ca-6b792b0521a1.FPKM.txt.gz	Primary Tumor
COAD	ca5b878f-8bff-410a-8e6e-b1c133018c8d	5a9a6364-d141-43fa-8b02-98abc67f949f	DNA methylation	Methylation beta value	jhu-usc.edu_COAD.HumanMethylation450.3.lvl-3.TCGA-G4-6315-01A-11D-1721-05.txt	Primary Tumor
COAD	ca5b878f-8bff-410a-8e6e-b1c133018c8d	2f181073-d49c-459d-86d9-0e481bc1b4fe	Copy Number Variation	Masked Copy Number Segment	STALL_p_TCGA_b116_126_SNP_N_GenomeWideSNP_6_A10_781668.nocnv_grch38.seg.txt	Primary Tumor
COAD	ca5b878f-8bff-410a-8e6e-b1c133018c8d	f62c4316-0cc3-4302-99bb-0eed16b94142	Transcriptome Profiling	miRNA Expression Quantification	mirnas.quantification.txt	Primary Tumor
COAD	cc1d6ad3-b60d-482e-8fa4-0af26823007d	0a153107-be76-4054-b1d3-aa5cba09cbc4	Transcriptome Profiling	Gene Expression Quantification	0319a4cc-ee3f-4c6f-83e1-7cdd5f865dc0.FPKM.txt.gz	Primary Tumor
COAD	cc1d6ad3-b60d-482e-8fa4-0af26823007d	ba4347d5-6bea-4f66-bb7b-2b43b258910f	DNA methylation	Methylation beta value	jhu-usc.edu_COAD.HumanMethylation450.6.lvl-3.TCGA-CM-5863-01A-21D-1837-05.txt	Primary Tumor
COAD	cc1d6ad3-b60d-482e-8fa4-0af26823007d	c7ae25ee-3da3-4eb8-b2a3-273a2d143794	Copy Number Variation	Masked Copy Number Segment	BAIZE_p_TCGA_b138_SNP_N_GenomeWideSNP_6_G12_808824.nocnv_grch38.seg.txt	Primary Tumor
COAD	cc1d6ad3-b60d-482e-8fa4-0af26823007d	f518e096-17e4-4cf7-8956-9333623d25e2	Transcriptome Profiling	miRNA Expression Quantification	mirnas.quantification.txt	Primary Tumor
COAD	cc22913d-2dda-48bb-82aa-9960b73f3e44	e55ff003-1f91-4729-b935-51bf5c73d175	Transcriptome Profiling	Gene Expression Quantification	7a0818ac-0f38-4e44-87da-55d812e447cd.FPKM.txt.gz	Primary Tumor
COAD	cc22913d-2dda-48bb-82aa-9960b73f3e44	7d412428-121a-4f97-b6c8-3ce2ac1c374a	DNA methylation	Methylation beta value	jhu-usc.edu_COAD.HumanMethylation450.14.lvl-3.TCGA-NH-A5IV-01A-42D-A36Y-05.txt	Primary Tumor
COAD	cc22913d-2dda-48bb-82aa-9960b73f3e44	bd5bf5c7-98c5-4c7f-8a70-4c369691b649	Copy Number Variation	Masked Copy Number Segment	DADOS_p_TCGAb3_85_86_87_88_NSP_GenomeWideSNP_6_A02_1464720.nocnv_grch38.seg.txt	Primary Tumor
COAD	cc22913d-2dda-48bb-82aa-9960b73f3e44	eaeb38f0-686f-4266-b2cb-07aa9c982da6	Transcriptome Profiling	miRNA Expression Quantification	mirnas.quantification.txt	Primary Tumor
COAD	ce00896a-f7d2-4123-bb95-24cb6e53fc32	a0aa30fb-dc87-49bc-8ba4-b66c46f99696	Transcriptome Profiling	Gene Expression Quantification	d6224860-0b09-4d96-8a50-4acb3f72e904.FPKM.txt.gz	Primary Tumor
COAD	ce00896a-f7d2-4123-bb95-24cb6e53fc32	7325e986-c178-4a3f-ac50-82902d24ddac	DNA methylation	Methylation beta value	jhu-usc.edu_COAD.HumanMethylation450.15.lvl-3.TCGA-5M-AAT6-01A-11D-A40X-05.txt	Primary Tumor
COAD	ce00896a-f7d2-4123-bb95-24cb6e53fc32	c55014e8-9daa-49c6-94aa-63ce3a4be501	Copy Number Variation	Masked Copy Number Segment	CYANS_p_TCGAb_422_423_424_NSP_GenomeWideSNP_6_B04_1513740.nocnv_grch38.seg.txt	Primary Tumor
COAD	ce00896a-f7d2-4123-bb95-24cb6e53fc32	2b4592af-28e4-4425-a684-d0e2db8575d6	Transcriptome Profiling	miRNA Expression Quantification	mirnas.quantification.txt	Primary Tumor
COAD	cee553c8-460d-436b-b55d-8f41624816cc	fc1d89e8-178f-4afd-acb9-2e84eb4e5165	Transcriptome Profiling	Gene Expression Quantification	e5b468e1-f932-497d-8045-e75588701aac.FPKM.txt.gz	Primary Tumor
COAD	cee553c8-460d-436b-b55d-8f41624816cc	09e1057b-67df-4081-8ffa-f558c4b3b054	DNA methylation	Methylation beta value	jhu-usc.edu_COAD.HumanMethylation450.3.lvl-3.TCGA-G4-6317-01A-11D-1721-05.txt	Primary Tumor
COAD	cee553c8-460d-436b-b55d-8f41624816cc	a4443693-04ed-4e65-a529-2ce75dc1025a	Copy Number Variation	Masked Copy Number Segment	STALL_p_TCGA_b116_126_SNP_N_GenomeWideSNP_6_B11_781656.nocnv_grch38.seg.txt	Primary Tumor
COAD	cee553c8-460d-436b-b55d-8f41624816cc	b3f5723d-8df1-4dc7-a016-59d1a3a87ee4	Transcriptome Profiling	miRNA Expression Quantification	mirnas.quantification.txt	Primary Tumor
COAD	d259eeb2-d15e-436d-9d37-2d0b7658bc91	cc7cf3f9-f208-4755-8eb4-595bf2ae2374	Transcriptome Profiling	Gene Expression Quantification	d2587070-cb7d-440d-ae49-52f5077248e6.FPKM.txt.gz	Primary Tumor
COAD	d259eeb2-d15e-436d-9d37-2d0b7658bc91	13fca5d8-8818-477a-af70-a8c907a3ca45	DNA methylation	Methylation beta value	jhu-usc.edu_COAD.HumanMethylation450.8.lvl-3.TCGA-D5-6534-01A-21D-1926-05.txt	Primary Tumor
COAD	d259eeb2-d15e-436d-9d37-2d0b7658bc91	32a71103-d0bd-465d-b1ae-1e9feae3254f	Copy Number Variation	Masked Copy Number Segment	SERVO_p_TCGA_157_158_159_SNP_N_GenomeWideSNP_6_E11_831418.nocnv_grch38.seg.txt	Primary Tumor
COAD	d259eeb2-d15e-436d-9d37-2d0b7658bc91	5cd34a98-a2aa-42c8-ae71-584f0b45965c	Transcriptome Profiling	miRNA Expression Quantification	mirnas.quantification.txt	Primary Tumor
COAD	d3b7ada6-5395-4212-a921-8e97c92b605d	334a4c76-91da-47aa-b8fa-a84c71d45861	Transcriptome Profiling	Gene Expression Quantification	cb76d1df-ba6e-479d-8858-005c17c94613.FPKM.txt.gz	Primary Tumor
COAD	d3b7ada6-5395-4212-a921-8e97c92b605d	5b3f2c9e-9d33-47bb-b47c-7c97eb40e3fe	DNA methylation	Methylation beta value	jhu-usc.edu_COAD.HumanMethylation450.13.lvl-3.TCGA-NH-A50V-01A-11D-A28O-05.txt	Primary Tumor
COAD	d3b7ada6-5395-4212-a921-8e97c92b605d	f2679f5d-3500-4e9d-b778-c817f8ec0992	Copy Number Variation	Masked Copy Number Segment	BRIAR_p_TCGA_297_298_299_300_S_GenomeWideSNP_6_H02_1362342.nocnv_grch38.seg.txt	Primary Tumor
COAD	d3b7ada6-5395-4212-a921-8e97c92b605d	9577d207-e87f-45e5-8d4a-1b52795a1d63	Transcriptome Profiling	miRNA Expression Quantification	mirnas.quantification.txt	Primary Tumor
COAD	d5a1f43e-25a7-47f5-b63e-43714f9f732a	ae17d807-0f79-4bfd-8345-244d86854333	Transcriptome Profiling	Gene Expression Quantification	e19da22a-2a4e-43ff-acff-12aeafa3a2c1.FPKM.txt.gz	Primary Tumor
COAD	d5a1f43e-25a7-47f5-b63e-43714f9f732a	8196c88d-f8ff-488e-b1ab-5d0e52154792	DNA methylation	Methylation beta value	jhu-usc.edu_COAD.HumanMethylation450.15.lvl-3.TCGA-QL-A97D-01A-12D-A40X-05.txt	Primary Tumor
COAD	d5a1f43e-25a7-47f5-b63e-43714f9f732a	5e67f281-a9ba-40ab-83cd-825f40ddf8b4	Copy Number Variation	Masked Copy Number Segment	CYANS_p_TCGAb_422_423_424_NSP_GenomeWideSNP_6_B06_1513836.nocnv_grch38.seg.txt	Primary Tumor
COAD	d5a1f43e-25a7-47f5-b63e-43714f9f732a	ec0eafb1-c068-4f91-a758-f924dc4dde1a	Transcriptome Profiling	miRNA Expression Quantification	mirnas.quantification.txt	Primary Tumor
COAD	d5a296ae-c165-413c-adcc-33c9e99ff873	545ce958-6364-4979-8950-a08d8ccbce38	Transcriptome Profiling	Gene Expression Quantification	d23905fa-4722-4c97-8b75-ea8ae67faf40.FPKM.txt.gz	Primary Tumor
COAD	d5a296ae-c165-413c-adcc-33c9e99ff873	147c0f1f-8eb8-4e7d-b761-c51037e29816	DNA methylation	Methylation beta value	jhu-usc.edu_COAD.HumanMethylation450.8.lvl-3.TCGA-D5-7000-01A-11D-1926-05.txt	Primary Tumor
COAD	d5a296ae-c165-413c-adcc-33c9e99ff873	a8deccde-df33-4ac7-a5ad-df6a6beced7a	Copy Number Variation	Masked Copy Number Segment	SERVO_p_TCGA_157_158_159_SNP_N_GenomeWideSNP_6_E03_831472.nocnv_grch38.seg.txt	Primary Tumor
COAD	d5a296ae-c165-413c-adcc-33c9e99ff873	3b5c1ca7-1fb4-4531-a55c-7a9126110ad4	Transcriptome Profiling	miRNA Expression Quantification	mirnas.quantification.txt	Primary Tumor
COAD	d71ae66e-2c8a-4fd8-8b4b-a5a2d456a21d	e12c2e5f-7790-4981-b91b-93836624304b	Transcriptome Profiling	Gene Expression Quantification	0422da40-5671-48c5-bbe0-e32a476c5cda.FPKM.txt.gz	Primary Tumor
COAD	d71ae66e-2c8a-4fd8-8b4b-a5a2d456a21d	4218c91a-0f8e-4858-9eb1-e85dc75368c2	DNA methylation	Methylation beta value	jhu-usc.edu_COAD.HumanMethylation450.5.lvl-3.TCGA-DM-A1DB-01A-11D-A153-05.txt	Primary Tumor
COAD	d71ae66e-2c8a-4fd8-8b4b-a5a2d456a21d	3fd537e7-01cd-4aa1-bb44-7314251627fb	Copy Number Variation	Masked Copy Number Segment	USAGE_p_TCGA_132_133_136_SNP_N_GenomeWideSNP_6_E04_787520.nocnv_grch38.seg.txt	Primary Tumor
COAD	d71ae66e-2c8a-4fd8-8b4b-a5a2d456a21d	e4c0f534-6879-4297-adf4-b97ebeea5291	Transcriptome Profiling	miRNA Expression Quantification	mirnas.quantification.txt	Primary Tumor
COAD	d8e9ea52-ff28-4626-baa3-71350fd53ddf	60d9d8ec-13fc-49cc-b607-ed4f04ffdacc	Transcriptome Profiling	Gene Expression Quantification	799199d9-0ff7-4d58-97bd-08009f64947d.FPKM.txt.gz	Primary Tumor
COAD	d8e9ea52-ff28-4626-baa3-71350fd53ddf	37ee72b2-c5cb-4ec4-85af-b3644d02c0c0	Copy Number Variation	Masked Copy Number Segment	DLP_REDO_FROM_EDUCE_F04.nocnv_grch38.seg.txt	Primary Tumor
COAD	d8e9ea52-ff28-4626-baa3-71350fd53ddf	ae505b30-4c09-4c52-a3cf-5438f58bd139	Transcriptome Profiling	miRNA Expression Quantification	mirnas.quantification.txt	Primary Tumor
COAD	d8e9ea52-ff28-4626-baa3-71350fd53ddf	ef7a8b8e-46cf-484a-a27e-1143da615d30	DNA methylation	Methylation beta value	jhu-usc.edu_COAD.HumanMethylation450.13.lvl-3.TCGA-AY-A54L-01A-11D-A28O-05.txt	Primary Tumor
COAD	da21e143-dbf6-4ac7-8872-f1d9ae39512d	ee39b41c-3969-4d71-b1f9-dfcce52d36f9	Transcriptome Profiling	Gene Expression Quantification	3381f3a8-9040-4ea7-bb84-76a043f5d6b0.FPKM.txt.gz	Primary Tumor
COAD	da21e143-dbf6-4ac7-8872-f1d9ae39512d	ac664adb-f8aa-4d86-8e40-afdf8edc7d11	DNA methylation	Methylation beta value	jhu-usc.edu_COAD.HumanMethylation450.3.lvl-3.TCGA-G4-6320-01A-11D-1721-05.txt	Primary Tumor
COAD	da21e143-dbf6-4ac7-8872-f1d9ae39512d	c8f21560-a057-4018-aa36-99cabd2aa3f4	Copy Number Variation	Masked Copy Number Segment	STALL_p_TCGA_b116_126_SNP_N_GenomeWideSNP_6_B01_781678.nocnv_grch38.seg.txt	Primary Tumor
COAD	da21e143-dbf6-4ac7-8872-f1d9ae39512d	2e8f3a7b-c432-4ae4-89ee-3c2b94d5cb87	Transcriptome Profiling	miRNA Expression Quantification	mirnas.quantification.txt	Primary Tumor
COAD	dd7a53ee-cb08-40c4-9935-51d1ca17e9e8	642a0d54-b2c2-42cf-b4c7-22a3ccf0c934	Transcriptome Profiling	Gene Expression Quantification	e6bb29b7-b632-4e61-bc17-ef2e9173289b.FPKM.txt.gz	Primary Tumor
COAD	dd7a53ee-cb08-40c4-9935-51d1ca17e9e8	cf97943f-1e55-4294-af83-0b0ddf6fc8ce	DNA methylation	Methylation beta value	jhu-usc.edu_COAD.HumanMethylation450.13.lvl-3.TCGA-A6-A565-01A-31D-A28O-05.txt	Primary Tumor
COAD	dd7a53ee-cb08-40c4-9935-51d1ca17e9e8	0f4ca4ff-4cb4-457c-a877-15e1c8cb5d6d	Copy Number Variation	Masked Copy Number Segment	BRIAR_p_TCGA_297_298_299_300_S_GenomeWideSNP_6_F03_1362296.nocnv_grch38.seg.txt	Primary Tumor
COAD	dd7a53ee-cb08-40c4-9935-51d1ca17e9e8	f36d6cdf-53cf-4451-ba3c-6633a6ea01e0	Transcriptome Profiling	miRNA Expression Quantification	mirnas.quantification.txt	Primary Tumor
COAD	dde411b2-5d2b-4638-8149-89bc1eb3c7ad	763e6f8f-9614-46d7-9055-e5a6566d94c0	Transcriptome Profiling	Gene Expression Quantification	fc477ec6-19af-4eb7-91cf-a8a16392f034.FPKM.txt.gz	Primary Tumor
COAD	dde411b2-5d2b-4638-8149-89bc1eb3c7ad	85c89ff8-6f95-43e1-b1ed-7167aeda4ce8	DNA methylation	Methylation beta value	jhu-usc.edu_COAD.HumanMethylation450.3.lvl-3.TCGA-AA-3697-01A-01D-1721-05.txt	Primary Tumor
COAD	dde411b2-5d2b-4638-8149-89bc1eb3c7ad	7d462c67-d49d-4c2d-baf1-25d5ff5eec2f	Copy Number Variation	Masked Copy Number Segment	GRIPS_p_TCGA_b116_SNP_N_GenomeWideSNP_6_E03_781394.nocnv_grch38.seg.txt	Primary Tumor
COAD	dde411b2-5d2b-4638-8149-89bc1eb3c7ad	a0d3dc62-529e-443e-ad57-c2b2de633794	Transcriptome Profiling	miRNA Expression Quantification	mirnas.quantification.txt	Primary Tumor
COAD	de287a25-981d-49f8-81af-fe0300e4cd31	5e4ed468-c08c-411a-b076-ce223167cf79	Transcriptome Profiling	Gene Expression Quantification	bd2dfab3-88a8-4673-ba36-3daf252d0b4d.FPKM.txt.gz	Primary Tumor
COAD	de287a25-981d-49f8-81af-fe0300e4cd31	bf8e0f40-568e-4ea1-b404-a8b164eca642	DNA methylation	Methylation beta value	jhu-usc.edu_COAD.HumanMethylation450.1.lvl-3.TCGA-AZ-4315-01A-01D-1407-05.txt	Primary Tumor
COAD	de287a25-981d-49f8-81af-fe0300e4cd31	2aeeac85-4a71-43a9-b59a-1ff0fdfe597b	Copy Number Variation	Masked Copy Number Segment	FAMED_p_TCGAb66and76_SNP_N_GenomeWideSNP_6_D06_730124.nocnv_grch38.seg.txt	Primary Tumor
COAD	de287a25-981d-49f8-81af-fe0300e4cd31	3a6f0744-e192-46d7-9974-e74f9d6c88f1	Transcriptome Profiling	miRNA Expression Quantification	mirnas.quantification.txt	Primary Tumor
COAD	e17959bd-045d-4540-b43a-c3863e8ff3c0	b840473e-e137-49eb-ae8b-0a677cc0fb84	Transcriptome Profiling	Gene Expression Quantification	1d975006-4e14-4f2c-be5f-e09f58790d62.FPKM.txt.gz	Primary Tumor
COAD	e17959bd-045d-4540-b43a-c3863e8ff3c0	23d9c300-fdca-4ede-9ede-3e3583bcdd71	DNA methylation	Methylation beta value	jhu-usc.edu_COAD.HumanMethylation450.3.lvl-3.TCGA-G4-6295-01A-11D-1721-05.txt	Primary Tumor
COAD	e17959bd-045d-4540-b43a-c3863e8ff3c0	6aca1e15-f056-40a9-a530-a621697bf727	Copy Number Variation	Masked Copy Number Segment	STALL_p_TCGA_b116_126_SNP_N_GenomeWideSNP_6_A09_781598.nocnv_grch38.seg.txt	Primary Tumor
COAD	e17959bd-045d-4540-b43a-c3863e8ff3c0	2d9160a0-953d-4f5e-a04b-7b0e522a737b	Transcriptome Profiling	miRNA Expression Quantification	mirnas.quantification.txt	Primary Tumor
COAD	e3b0ee77-c419-4b2b-833f-90a221415489	5ad28461-4b61-4e1e-a8d0-fd1036471e2c	Transcriptome Profiling	Gene Expression Quantification	075a759b-21e0-4cab-a6b2-c5d65f7ccdbc.FPKM.txt.gz	Primary Tumor
COAD	e3b0ee77-c419-4b2b-833f-90a221415489	38238543-33bb-483b-ae3c-fc1df76b06c2	DNA methylation	Methylation beta value	jhu-usc.edu_COAD.HumanMethylation450.14.lvl-3.TCGA-NH-A6GB-01A-11D-A36Y-05.txt	Primary Tumor
COAD	e3b0ee77-c419-4b2b-833f-90a221415489	37872046-503a-438a-86cc-50fe995cfbdf	Copy Number Variation	Masked Copy Number Segment	DADOS_p_TCGAb3_85_86_87_88_NSP_GenomeWideSNP_6_B05_1464686.nocnv_grch38.seg.txt	Primary Tumor
COAD	e3b0ee77-c419-4b2b-833f-90a221415489	a6591f06-c8a4-4bb9-9275-6569f62d926d	Transcriptome Profiling	miRNA Expression Quantification	mirnas.quantification.txt	Primary Tumor
COAD	e3ca9046-9634-4332-b19f-88b18110f941	b416244d-4f7a-4a8c-b966-fecd68328862	Transcriptome Profiling	Gene Expression Quantification	058ac81a-3b90-4e7d-8f7b-9c34fbc77997.FPKM.txt.gz	Primary Tumor
COAD	e3ca9046-9634-4332-b19f-88b18110f941	05df89d2-f3f2-42b5-b2c9-d1ca1381b021	DNA methylation	Methylation beta value	jhu-usc.edu_COAD.HumanMethylation450.6.lvl-3.TCGA-CM-4751-01A-02D-1837-05.txt	Primary Tumor
COAD	e3ca9046-9634-4332-b19f-88b18110f941	51a24166-83b5-4e04-bd64-c4b92d876127	Copy Number Variation	Masked Copy Number Segment	BAIZE_p_TCGA_b138_SNP_N_GenomeWideSNP_6_B12_808842.nocnv_grch38.seg.txt	Primary Tumor
COAD	e3ca9046-9634-4332-b19f-88b18110f941	89b76c6e-e4c0-4ef8-9e34-4ad2fddde50a	Transcriptome Profiling	miRNA Expression Quantification	mirnas.quantification.txt	Primary Tumor
COAD	e4be17c8-0855-432c-bb80-28bb24b62f32	90040b4a-4fb0-4f03-a58b-52d89a071d76	Transcriptome Profiling	Gene Expression Quantification	d64dbed4-65e5-4a19-ac6b-d8e7a06169da.FPKM.txt.gz	Primary Tumor
COAD	e4be17c8-0855-432c-bb80-28bb24b62f32	a4a04fb8-e2f4-4499-911f-3f6abd64875a	DNA methylation	Methylation beta value	jhu-usc.edu_COAD.HumanMethylation450.6.lvl-3.TCGA-G4-6309-01A-21D-1837-05.txt	Primary Tumor
COAD	e4be17c8-0855-432c-bb80-28bb24b62f32	1a8ef243-0f73-4b83-8433-caeb3436f372	Copy Number Variation	Masked Copy Number Segment	BAIZE_p_TCGA_b138_SNP_N_GenomeWideSNP_6_G10_808888.nocnv_grch38.seg.txt	Primary Tumor
COAD	e4be17c8-0855-432c-bb80-28bb24b62f32	87309132-ff3d-417f-ba6b-6e35f492ac51	Transcriptome Profiling	miRNA Expression Quantification	mirnas.quantification.txt	Primary Tumor
COAD	e4c0d890-a634-48bd-9108-e674532b0d2e	8da456e6-9eb7-4aa4-a91a-f87b30c01b24	Transcriptome Profiling	Gene Expression Quantification	23fb4808-3b58-41b9-9c15-0ef53cafb713.FPKM.txt.gz	Primary Tumor
COAD	e4c0d890-a634-48bd-9108-e674532b0d2e	7fb75e4f-3a2e-46da-be9c-3e550af52128	DNA methylation	Methylation beta value	jhu-usc.edu_COAD.HumanMethylation450.3.lvl-3.TCGA-D5-6531-01A-11D-1721-05.txt	Primary Tumor
COAD	e4c0d890-a634-48bd-9108-e674532b0d2e	63787d13-9f79-4f86-a9da-0db51322a85f	Copy Number Variation	Masked Copy Number Segment	GRIPS_p_TCGA_b116_SNP_N_GenomeWideSNP_6_B11_781534.nocnv_grch38.seg.txt	Primary Tumor
COAD	e4c0d890-a634-48bd-9108-e674532b0d2e	c292c894-0428-4cd5-b91e-18c6dc1e004f	Transcriptome Profiling	miRNA Expression Quantification	mirnas.quantification.txt	Primary Tumor
COAD	e5921d6b-51cf-44be-b295-610cf7c3a69a	9d3b40ae-0123-4f15-888a-19b9f2164da4	DNA methylation	Methylation beta value	jhu-usc.edu_COAD.HumanMethylation450.1.lvl-3.TCGA-A6-2685-11A-01D-1551-05.txt	Solid Tissue Normal
COAD	e5921d6b-51cf-44be-b295-610cf7c3a69a	0179d12a-4bd3-4b04-b928-05f8233914f5	Transcriptome Profiling	miRNA Expression Quantification	mirnas.quantification.txt	Solid Tissue Normal
COAD	e5921d6b-51cf-44be-b295-610cf7c3a69a	d7dca648-0742-43ce-b25f-315d679ba0cb	Transcriptome Profiling	Gene Expression Quantification	70f99dbf-42bc-439c-b562-c51b8e54234e.FPKM.txt.gz	Solid Tissue Normal
COAD	e5921d6b-51cf-44be-b295-610cf7c3a69a	6c7c693b-1fe3-4c22-bff6-e29bc35f7c56	Copy Number Variation	Masked Copy Number Segment	RARER_p_TCGA_MixedRedos_N_GenomeWideSNP_6_C02_747678.nocnv_grch38.seg.txt	Solid Tissue Normal
COAD	e76258b7-e13a-4b05-855b-d792701ffba1	06b340e4-3022-45fe-9253-07ff4a25db7a	Transcriptome Profiling	Gene Expression Quantification	2b5f6764-5a5b-47dc-b0f8-7a548bab2e26.FPKM.txt.gz	Primary Tumor
COAD	e76258b7-e13a-4b05-855b-d792701ffba1	5bc830ed-bbf5-4570-9c31-5d48749de3b5	Copy Number Variation	Masked Copy Number Segment	BAIZE_p_TCGA_b138_SNP_N_GenomeWideSNP_6_F12_808834.nocnv_grch38.seg.txt	Primary Tumor
COAD	e76258b7-e13a-4b05-855b-d792701ffba1	62d90935-18fc-4115-b272-ae6c8be340fd	Transcriptome Profiling	miRNA Expression Quantification	mirnas.quantification.txt	Primary Tumor
COAD	e76258b7-e13a-4b05-855b-d792701ffba1	fab55068-0f91-49fd-91ad-298907c252ba	DNA methylation	Methylation beta value	jhu-usc.edu_COAD.HumanMethylation450.6.lvl-3.TCGA-F4-6805-01A-11D-1837-05.txt	Primary Tumor
COAD	e7af286b-3dec-4cf2-8fbd-fa64b3efdf7f	3b201cd5-6f7e-4b04-af9c-cf545b359969	Transcriptome Profiling	Gene Expression Quantification	eb2347cc-da91-4f84-a56f-ebc759d22915.FPKM.txt.gz	Primary Tumor
COAD	e7af286b-3dec-4cf2-8fbd-fa64b3efdf7f	b5c3c88c-fa30-4df5-ba10-9f6d0f5451e1	DNA methylation	Methylation beta value	jhu-usc.edu_COAD.HumanMethylation450.6.lvl-3.TCGA-F4-6809-01A-11D-1837-05.txt	Primary Tumor
COAD	e7af286b-3dec-4cf2-8fbd-fa64b3efdf7f	3789e45d-a0b2-4c7f-93f3-5a61d382771d	Copy Number Variation	Masked Copy Number Segment	BAIZE_p_TCGA_b138_SNP_N_GenomeWideSNP_6_E06_808780.nocnv_grch38.seg.txt	Primary Tumor
COAD	e7af286b-3dec-4cf2-8fbd-fa64b3efdf7f	7bf15532-4137-4dfc-ae0b-f99d40665f15	Transcriptome Profiling	miRNA Expression Quantification	mirnas.quantification.txt	Primary Tumor
COAD	e7dbfca1-9657-4952-8e0d-dec6373dda5b	eff869e9-7601-44f1-bab7-f25cff149dd7	Transcriptome Profiling	Gene Expression Quantification	dd2f8e69-327d-453c-bbea-81b0bea7f977.FPKM.txt.gz	Primary Tumor
COAD	e7dbfca1-9657-4952-8e0d-dec6373dda5b	aff40114-aa01-4627-a779-5437676f2cba	DNA methylation	Methylation beta value	jhu-usc.edu_COAD.HumanMethylation450.3.lvl-3.TCGA-G4-6321-01A-11D-1721-05.txt	Primary Tumor
COAD	e7dbfca1-9657-4952-8e0d-dec6373dda5b	9e53dcf6-7c4c-41d9-98ce-dacbeef8103b	Copy Number Variation	Masked Copy Number Segment	STALL_p_TCGA_b116_126_SNP_N_GenomeWideSNP_6_C02_781624.nocnv_grch38.seg.txt	Primary Tumor
COAD	e7dbfca1-9657-4952-8e0d-dec6373dda5b	9ccdd720-824a-4ff4-a86b-0c6f696fb210	Transcriptome Profiling	miRNA Expression Quantification	mirnas.quantification.txt	Primary Tumor
COAD	e8e80df9-e3ba-4dec-b8fc-a5e80d8c6798	201b42d8-99bc-4069-b296-cdfdc156a77e	Transcriptome Profiling	Gene Expression Quantification	b539ee0c-6887-4566-b16d-0990c8e1a3c1.FPKM.txt.gz	Primary Tumor
COAD	e8e80df9-e3ba-4dec-b8fc-a5e80d8c6798	77afdd4c-ad60-4210-9eeb-842845125e01	DNA methylation	Methylation beta value	jhu-usc.edu_COAD.HumanMethylation450.8.lvl-3.TCGA-AD-6890-01A-11D-1926-05.txt	Primary Tumor
COAD	e8e80df9-e3ba-4dec-b8fc-a5e80d8c6798	37165a28-d496-478d-959b-c6094c03a6dd	Copy Number Variation	Masked Copy Number Segment	PULED_p_TCGA_130_157_N_GenomeWideSNP_6_C10_831764.nocnv_grch38.seg.txt	Primary Tumor
COAD	e8e80df9-e3ba-4dec-b8fc-a5e80d8c6798	0d6a8e54-ef5b-42b1-aafc-3cba9b883ef3	Transcriptome Profiling	miRNA Expression Quantification	mirnas.quantification.txt	Primary Tumor
COAD	eb191e71-4b6e-4c8d-8348-519be5a1e657	d94b55ff-8699-4c04-8321-062962156361	Transcriptome Profiling	Gene Expression Quantification	5cc11a29-89a1-415a-8503-c0821751d1d1.FPKM.txt.gz	Primary Tumor
COAD	eb191e71-4b6e-4c8d-8348-519be5a1e657	6c775a62-f8db-42ac-8718-ecb890f7358b	DNA methylation	Methylation beta value	jhu-usc.edu_COAD.HumanMethylation450.5.lvl-3.TCGA-DM-A1D6-01A-21D-A153-05.txt	Primary Tumor
COAD	eb191e71-4b6e-4c8d-8348-519be5a1e657	d4aaf927-9171-4ed7-9e76-b44de0ab4f95	Copy Number Variation	Masked Copy Number Segment	USAGE_p_TCGA_132_133_136_SNP_N_GenomeWideSNP_6_E08_787572.nocnv_grch38.seg.txt	Primary Tumor
COAD	eb191e71-4b6e-4c8d-8348-519be5a1e657	d949553b-10cf-497b-8f45-a18c2561143b	Transcriptome Profiling	miRNA Expression Quantification	mirnas.quantification.txt	Primary Tumor
COAD	eb4e4e09-98b3-4e85-8dd2-75676ff2af14	eca3ab2f-ccf6-4459-8ad4-054ad2e5ed5f	Transcriptome Profiling	Gene Expression Quantification	bf4c7278-d90c-497e-97af-cc9c68ca1525.FPKM.txt.gz	Primary Tumor
COAD	eb4e4e09-98b3-4e85-8dd2-75676ff2af14	34bb257b-80d8-49a6-aadf-87256fcf3172	DNA methylation	Methylation beta value	jhu-usc.edu_COAD.HumanMethylation450.6.lvl-3.TCGA-A6-5656-01B-02D-A27A-05.txt	Primary Tumor
COAD	eb4e4e09-98b3-4e85-8dd2-75676ff2af14	daa58dc1-6e7e-4d75-9fe2-4c4987f86d3c	Copy Number Variation	Masked Copy Number Segment	BEDEW_p_TCGA_FFPE_7_13_N_GenomeWideSNP_6_D05_1347368.nocnv_grch38.seg.txt	Primary Tumor
COAD	eb4e4e09-98b3-4e85-8dd2-75676ff2af14	647df060-50b6-447d-8ec2-ccd574c44fc7	Transcriptome Profiling	miRNA Expression Quantification	mirnas.quantification.txt	Primary Tumor
COAD	ebc5a6f8-34fd-48c1-a2b9-7f60f45fbf27	246ce24e-0757-473c-971e-67032ec64200	Transcriptome Profiling	Gene Expression Quantification	646d58e7-b7e2-4b2b-bb37-3ca20b601213.FPKM.txt.gz	Primary Tumor
COAD	ebc5a6f8-34fd-48c1-a2b9-7f60f45fbf27	bc98ba3c-5915-4da1-bcdf-bc34f496dffc	DNA methylation	Methylation beta value	jhu-usc.edu_COAD.HumanMethylation450.3.lvl-3.TCGA-D5-6537-01A-11D-1721-05.txt	Primary Tumor
COAD	ebc5a6f8-34fd-48c1-a2b9-7f60f45fbf27	a81de557-9169-4be6-84cb-6ce64e5b15bb	Copy Number Variation	Masked Copy Number Segment	GRIPS_p_TCGA_b116_SNP_N_GenomeWideSNP_6_A12_781440.nocnv_grch38.seg.txt	Primary Tumor
COAD	ebc5a6f8-34fd-48c1-a2b9-7f60f45fbf27	d70d895e-68d9-4d86-9936-2d20504afb47	Transcriptome Profiling	miRNA Expression Quantification	mirnas.quantification.txt	Primary Tumor
COAD	eeb42912-0c7a-46bb-bd95-369b2b425727	ed47fbf1-0ac6-422c-b2dc-637f2515d214	Transcriptome Profiling	Gene Expression Quantification	5468841b-023c-484d-8c94-c6ae239bb28c.FPKM.txt.gz	Primary Tumor
COAD	eeb42912-0c7a-46bb-bd95-369b2b425727	78a18564-8167-408a-a26d-43860fdfc751	Copy Number Variation	Masked Copy Number Segment	KNELT_p_TCGA_b123_131_SNP_N_GenomeWideSNP_6_D04_787742.nocnv_grch38.seg.txt	Primary Tumor
COAD	eeb42912-0c7a-46bb-bd95-369b2b425727	8d7b59d2-025b-4770-997e-229b5a95ad61	Transcriptome Profiling	miRNA Expression Quantification	mirnas.quantification.txt	Primary Tumor
COAD	eeb42912-0c7a-46bb-bd95-369b2b425727	f7cecfed-0229-4fad-b5ac-35172fda40de	DNA methylation	Methylation beta value	jhu-usc.edu_COAD.HumanMethylation450.4.lvl-3.TCGA-F4-6570-01A-11D-1772-05.txt	Primary Tumor
COAD	ef4bb5bf-4535-4bd1-8a74-aba920123ee2	3f81dece-8cd6-4e52-a7f8-358c3667c77e	Transcriptome Profiling	Gene Expression Quantification	33188748-30a2-41f2-bf42-69da0f011e71.FPKM.txt.gz	Primary Tumor
COAD	ef4bb5bf-4535-4bd1-8a74-aba920123ee2	b30df09f-612b-438b-b13b-d65af0a18743	DNA methylation	Methylation beta value	jhu-usc.edu_COAD.HumanMethylation450.3.lvl-3.TCGA-D5-6539-01A-11D-1721-05.txt	Primary Tumor
COAD	ef4bb5bf-4535-4bd1-8a74-aba920123ee2	5becf257-231c-4e50-aac4-92fb43f54d63	Copy Number Variation	Masked Copy Number Segment	GRIPS_p_TCGA_b116_SNP_N_GenomeWideSNP_6_B08_781476.nocnv_grch38.seg.txt	Primary Tumor
COAD	ef4bb5bf-4535-4bd1-8a74-aba920123ee2	741dd311-23eb-415e-9671-4a60d9af3d2c	Transcriptome Profiling	miRNA Expression Quantification	mirnas.quantification.txt	Primary Tumor
COAD	f1e6ce83-b4a0-4643-8e8e-a1ef8a158a27	fd3f6697-d3bb-4346-b7c2-b19a4663709c	Transcriptome Profiling	Gene Expression Quantification	a8d7571b-7539-40ac-8be9-209aa54769d2.FPKM.txt.gz	Primary Tumor
COAD	f1e6ce83-b4a0-4643-8e8e-a1ef8a158a27	6e92c967-643e-4a77-b5d9-8169fcad539b	DNA methylation	Methylation beta value	jhu-usc.edu_COAD.HumanMethylation450.6.lvl-3.TCGA-AZ-6608-01A-11D-1837-05.txt	Primary Tumor
COAD	f1e6ce83-b4a0-4643-8e8e-a1ef8a158a27	db9dfe7a-1540-48de-900c-ff5b1637d481	Copy Number Variation	Masked Copy Number Segment	BAIZE_p_TCGA_b138_SNP_N_GenomeWideSNP_6_C11_808772.nocnv_grch38.seg.txt	Primary Tumor
COAD	f1e6ce83-b4a0-4643-8e8e-a1ef8a158a27	49a50919-d50c-4d35-9de8-0d26baedd2e6	Transcriptome Profiling	miRNA Expression Quantification	mirnas.quantification.txt	Primary Tumor
COAD	f83b909c-da90-41ed-b532-a2ef9371cff9	1da6c7e5-a34f-474d-941c-83e766e27a7a	Transcriptome Profiling	Gene Expression Quantification	92107b4f-bd77-4401-9065-4b9704110d44.FPKM.txt.gz	Primary Tumor
COAD	f83b909c-da90-41ed-b532-a2ef9371cff9	641ac5a6-aa56-4f0f-9a24-8a8aa5e64df5	DNA methylation	Methylation beta value	jhu-usc.edu_COAD.HumanMethylation450.7.lvl-3.TCGA-DM-A28C-01A-11D-A16X-05.txt	Primary Tumor
COAD	f83b909c-da90-41ed-b532-a2ef9371cff9	f29cd853-6166-4fbe-9f50-6bae2165aecf	Copy Number Variation	Masked Copy Number Segment	HELVE_p_TCGA_b139_154_155_SNP_N_GenomeWideSNP_6_F08_808698.nocnv_grch38.seg.txt	Primary Tumor
COAD	f83b909c-da90-41ed-b532-a2ef9371cff9	e41b8ac2-7bd6-4607-87c5-ad5b5a226ed1	Transcriptome Profiling	miRNA Expression Quantification	mirnas.quantification.txt	Primary Tumor
COAD	f9b5e6a5-c2da-4a0d-9251-bb6f557b7b58	2eee3197-fb5c-429a-a283-38fb26da4383	Transcriptome Profiling	Gene Expression Quantification	ae9b8c3d-6bf6-4b5c-b2f0-c9ddc334634e.FPKM.txt.gz	Primary Tumor
COAD	f9b5e6a5-c2da-4a0d-9251-bb6f557b7b58	f45a4e89-5653-4335-82f7-a88a50f361ea	DNA methylation	Methylation beta value	jhu-usc.edu_COAD.HumanMethylation450.3.lvl-3.TCGA-AA-3660-01A-01D-1721-05.txt	Primary Tumor
COAD	f9b5e6a5-c2da-4a0d-9251-bb6f557b7b58	a410c7ed-4352-443f-aa34-19fb1bcb9eb2	Copy Number Variation	Masked Copy Number Segment	GRIPS_p_TCGA_b116_SNP_N_GenomeWideSNP_6_D09_781460.nocnv_grch38.seg.txt	Primary Tumor
COAD	f9b5e6a5-c2da-4a0d-9251-bb6f557b7b58	d0d16b23-6e43-4677-a1b6-e963378861eb	Transcriptome Profiling	miRNA Expression Quantification	mirnas.quantification.txt	Primary Tumor
COAD	fa83dfb5-7386-4a35-9861-aa866478d5f1	77986019-d65c-4bec-8af9-3c1c4fe653c7	Transcriptome Profiling	Gene Expression Quantification	9c22b778-e2dc-4fa7-a135-2b78926bb82b.FPKM.txt.gz	Primary Tumor
COAD	fa83dfb5-7386-4a35-9861-aa866478d5f1	a0b64b8d-fffc-43a4-aa93-b3869fe2bc0f	DNA methylation	Methylation beta value	jhu-usc.edu_COAD.HumanMethylation450.3.lvl-3.TCGA-D5-6533-01A-11D-1721-05.txt	Primary Tumor
COAD	fa83dfb5-7386-4a35-9861-aa866478d5f1	1c1b23da-6505-4bf5-9011-28243350b993	Copy Number Variation	Masked Copy Number Segment	GRIPS_p_TCGA_b116_SNP_N_GenomeWideSNP_6_E10_781452.nocnv_grch38.seg.txt	Primary Tumor
COAD	fa83dfb5-7386-4a35-9861-aa866478d5f1	c473d9ab-d69f-4944-9cc9-ff9cbb56b7df	Transcriptome Profiling	miRNA Expression Quantification	mirnas.quantification.txt	Primary Tumor
COAD	fb4cc403-694c-421f-b360-3108b6d57ad5	846f759a-24bc-4df8-a2d8-0cc7d2805157	Transcriptome Profiling	Gene Expression Quantification	1b563146-6ead-41ba-9117-c9b1c5d4127f.FPKM.txt.gz	Primary Tumor
COAD	fb4cc403-694c-421f-b360-3108b6d57ad5	204d5ead-aabf-4199-b339-3398b20a8ea4	DNA methylation	Methylation beta value	jhu-usc.edu_COAD.HumanMethylation450.3.lvl-3.TCGA-AU-3779-01A-01D-1721-05.txt	Primary Tumor
COAD	fb4cc403-694c-421f-b360-3108b6d57ad5	16c166f3-5261-40b9-894b-45d32b7d1203	Copy Number Variation	Masked Copy Number Segment	GRIPS_p_TCGA_b116_SNP_N_GenomeWideSNP_6_A05_781508.nocnv_grch38.seg.txt	Primary Tumor
COAD	fb4cc403-694c-421f-b360-3108b6d57ad5	77f2d8a8-e448-41a5-a36c-a63fb0e0a9d3	Transcriptome Profiling	miRNA Expression Quantification	mirnas.quantification.txt	Primary Tumor
COAD	fb9e7684-a7f7-4f17-bc5d-1f359e1b0d42	d9848a65-fea8-4449-b8d2-2fc6faf9e8f5	Transcriptome Profiling	Gene Expression Quantification	1880aacf-cd87-4a9c-8d53-16507475f3a8.FPKM.txt.gz	Primary Tumor
COAD	fb9e7684-a7f7-4f17-bc5d-1f359e1b0d42	ab5d4919-7d18-46de-b347-6efe00d61524	DNA methylation	Methylation beta value	jhu-usc.edu_COAD.HumanMethylation450.6.lvl-3.TCGA-CM-6680-01A-11D-1837-05.txt	Primary Tumor
COAD	fb9e7684-a7f7-4f17-bc5d-1f359e1b0d42	894d04ff-43c9-4cbf-9c24-8573319bd8b5	Copy Number Variation	Masked Copy Number Segment	BAIZE_p_TCGA_b138_SNP_N_GenomeWideSNP_6_G09_808748.nocnv_grch38.seg.txt	Primary Tumor
COAD	fb9e7684-a7f7-4f17-bc5d-1f359e1b0d42	dbc61780-0fba-4c00-b5df-bbff6bb585b4	Transcriptome Profiling	miRNA Expression Quantification	mirnas.quantification.txt	Primary Tumor
COAD	fce1fd5a-54d2-4260-b187-4eb7035e96e9	3b366acc-dfc8-4ac5-a9ba-3bb5fc0c5475	Transcriptome Profiling	Gene Expression Quantification	d0fbe329-d4d8-4082-99a8-da1a1283963d.FPKM.txt.gz	Primary Tumor
COAD	fce1fd5a-54d2-4260-b187-4eb7035e96e9	c36549aa-528d-4404-a83b-b004dd910fba	DNA methylation	Methylation beta value	jhu-usc.edu_COAD.HumanMethylation450.6.lvl-3.TCGA-CM-6675-01A-11D-1837-05.txt	Primary Tumor
COAD	fce1fd5a-54d2-4260-b187-4eb7035e96e9	d58cee3b-13e2-4cd6-bbc9-7d16ca8ac36e	Copy Number Variation	Masked Copy Number Segment	BAIZE_p_TCGA_b138_SNP_N_GenomeWideSNP_6_F11_808860.nocnv_grch38.seg.txt	Primary Tumor
COAD	fce1fd5a-54d2-4260-b187-4eb7035e96e9	12c28a28-610e-43a2-9c9a-e91f7c01a00c	Transcriptome Profiling	miRNA Expression Quantification	mirnas.quantification.txt	Primary Tumor
COAD	ff1407c6-9174-4bae-a19b-d34ca71b898c	e7f6fb8e-17b0-4fd5-b52a-093182613fa8	Transcriptome Profiling	Gene Expression Quantification	b2d38886-f7a9-439e-86ac-d99d45447cc1.FPKM.txt.gz	Primary Tumor
COAD	ff1407c6-9174-4bae-a19b-d34ca71b898c	81612837-4098-4707-87eb-967e1c298697	DNA methylation	Methylation beta value	jhu-usc.edu_COAD.HumanMethylation450.1.lvl-3.TCGA-A6-2680-01A-01D-1407-05.txt	Primary Tumor
COAD	ff1407c6-9174-4bae-a19b-d34ca71b898c	7766a98d-48d2-450a-b911-d042714a3d42	Copy Number Variation	Masked Copy Number Segment	RARER_p_TCGA_MixedRedos_N_GenomeWideSNP_6_F03_747804.nocnv_grch38.seg.txt	Primary Tumor
COAD	ff1407c6-9174-4bae-a19b-d34ca71b898c	b76b90dd-39ca-47e6-9640-58aed0ea1b5a	Transcriptome Profiling	miRNA Expression Quantification	mirnas.quantification.txt	Primary Tumor
COAD	ffa7e03a-4a3c-41f0-937a-4fb862fd2194	4d744a1f-e857-45c6-b607-ecfd6e33d5b5	Transcriptome Profiling	Gene Expression Quantification	ec78640c-f4de-4d18-bf7c-9e5391feb915.FPKM.txt.gz	Primary Tumor
COAD	ffa7e03a-4a3c-41f0-937a-4fb862fd2194	c0dac249-c26f-413e-b293-5abada68e501	DNA methylation	Methylation beta value	jhu-usc.edu_COAD.HumanMethylation450.7.lvl-3.TCGA-DM-A28G-01A-11D-A16X-05.txt	Primary Tumor
COAD	ffa7e03a-4a3c-41f0-937a-4fb862fd2194	96ba5381-33cb-4c7c-9f7b-efb3c055b928	Copy Number Variation	Masked Copy Number Segment	HELVE_p_TCGA_b139_154_155_SNP_N_GenomeWideSNP_6_G05_808686.nocnv_grch38.seg.txt	Primary Tumor
COAD	ffa7e03a-4a3c-41f0-937a-4fb862fd2194	21632e12-fb0c-4f74-8378-475fd4e980fd	Transcriptome Profiling	miRNA Expression Quantification	mirnas.quantification.txt	Primary Tumor

## Sheet: LIHC
Study	Case UUID	File UUID	Data category	Data type	File name	Sample type
LIHC	0004d251-3f70-4395-b175-c94c2f5b1b81	912c52ec-9d9b-4538-beff-f8ee2d91ce24	Transcriptome Profiling	Gene Expression Quantification	1db2cfc5-346d-4398-9dd4-8b92435059fd.FPKM.txt.gz	Primary Tumor
LIHC	0004d251-3f70-4395-b175-c94c2f5b1b81	8e200370-e1de-4d54-a50d-4b478b113219	Transcriptome Profiling	miRNA Expression Quantification	mirnas.quantification.txt	Primary Tumor
LIHC	0004d251-3f70-4395-b175-c94c2f5b1b81	e99ded99-75a0-4b61-bef0-82770011b3c2	Copy Number Variation	Masked Copy Number Segment	SLUNK_p_TCGAb_425_NSP_GenomeWideSNP_6_F09_1513500.nocnv_grch38.seg.txt	Primary Tumor
LIHC	0004d251-3f70-4395-b175-c94c2f5b1b81	f2aa2f89-4561-406f-a62b-4e860dafc540	DNA methylation	Methylation beta value	jhu-usc.edu_LIHC.HumanMethylation450.19.lvl-3.TCGA-DD-AAVP-01A-11D-A40S-05.txt	Primary Tumor
LIHC	001887aa-36d0-463f-8bca-dec7043b4f2e	bc9e7871-e8f0-49a9-a404-ad4bd1bff3fe	Transcriptome Profiling	Gene Expression Quantification	0c172934-64ff-44dc-bdba-4c738f5692ea.FPKM.txt.gz	Primary Tumor
LIHC	001887aa-36d0-463f-8bca-dec7043b4f2e	28536b72-3f0c-4173-9f49-2de08cce3cc1	Copy Number Variation	Masked Copy Number Segment	TEENY_p_TCGA_302_303_N_GenomeWideSNP_6_A06_1344582.nocnv_grch38.seg.txt	Primary Tumor
LIHC	001887aa-36d0-463f-8bca-dec7043b4f2e	3ab4b02b-a303-43ee-8ad5-1b97781be83a	Transcriptome Profiling	miRNA Expression Quantification	mirnas.quantification.txt	Primary Tumor
LIHC	001887aa-36d0-463f-8bca-dec7043b4f2e	8c2c44a2-1fdf-4811-93c1-be81c3405993	DNA methylation	Methylation beta value	jhu-usc.edu_LIHC.HumanMethylation450.9.lvl-3.TCGA-DD-A4NP-01A-11D-A28Y-05.txt	Primary Tumor
LIHC	00f209c3-041a-4c6e-8b0f-6383eb3c85fc	c1549d8b-0519-459f-a678-e22aac0d362b	Transcriptome Profiling	Gene Expression Quantification	5301c76d-5e41-43ec-9277-1e6677ad35e2.FPKM.txt.gz	Primary Tumor
LIHC	00f209c3-041a-4c6e-8b0f-6383eb3c85fc	810499a6-59a0-46b2-80f9-184154bf783f	Copy Number Variation	Masked Copy Number Segment	FADGE_p_TCGA_b100_SNP_N_GenomeWideSNP_6_A10_747562.nocnv_grch38.seg.txt	Primary Tumor
LIHC	00f209c3-041a-4c6e-8b0f-6383eb3c85fc	939c7335-b657-40fb-990d-729fd8332934	Transcriptome Profiling	miRNA Expression Quantification	mirnas.quantification.txt	Primary Tumor
LIHC	00f209c3-041a-4c6e-8b0f-6383eb3c85fc	c255aa91-ef3d-4597-ba48-bdc8ef9c5b9d	DNA methylation	Methylation beta value	jhu-usc.edu_LIHC.HumanMethylation450.1.lvl-3.TCGA-BC-4073-01B-02D-A132-05.txt	Primary Tumor
LIHC	010d5817-9a3f-4a06-8643-653116c044ff	72accbef-4357-45e3-9d31-5dd4eb8d3ded	Transcriptome Profiling	Gene Expression Quantification	932b63bf-d723-40dd-a5f5-21830b8ea06e.FPKM.txt.gz	Primary Tumor
LIHC	010d5817-9a3f-4a06-8643-653116c044ff	04f61c8e-30ec-4c96-8d0d-220e812711b4	Copy Number Variation	Masked Copy Number Segment	FRUIT_p_TCGAb_327_328_329_NSP_GenomeWideSNP_6_B04_1367810.nocnv_grch38.seg.txt	Primary Tumor
LIHC	010d5817-9a3f-4a06-8643-653116c044ff	22997ddc-68f9-46c6-a457-f9b4fa03549b	Transcriptome Profiling	miRNA Expression Quantification	mirnas.quantification.txt	Primary Tumor
LIHC	010d5817-9a3f-4a06-8643-653116c044ff	91fe29a2-acbd-4ae6-8f7e-d80f27008347	DNA methylation	Methylation beta value	jhu-usc.edu_LIHC.HumanMethylation450.11.lvl-3.TCGA-MI-A75E-01A-11D-A32R-05.txt	Primary Tumor
LIHC	01cc571c-a47c-4548-9c14-5e51c79b095b	d0b2ef9e-2779-41e9-99ea-ff1ac86d40d3	Transcriptome Profiling	Gene Expression Quantification	26c7d2b4-1bc6-464d-90c9-421464d9386f.FPKM.txt.gz	Primary Tumor
LIHC	01cc571c-a47c-4548-9c14-5e51c79b095b	3156875b-0c05-48b4-b2f6-75502a864c79	Copy Number Variation	Masked Copy Number Segment	INCUS_p_TCGAb3_43_44_45_46_STY_GenomeWideSNP_6_E11_1377666.nocnv_grch38.seg.txt	Primary Tumor
LIHC	01cc571c-a47c-4548-9c14-5e51c79b095b	dde60d83-c4ef-44eb-95b6-09d7311106cf	Transcriptome Profiling	miRNA Expression Quantification	mirnas.quantification.txt	Primary Tumor
LIHC	01cc571c-a47c-4548-9c14-5e51c79b095b	e1b383e9-20c8-4088-9788-c16b7c5b949a	DNA methylation	Methylation beta value	jhu-usc.edu_LIHC.HumanMethylation450.13.lvl-3.TCGA-G3-A7M8-01A-11D-A341-05.txt	Primary Tumor
LIHC	023a1ad1-fb16-437e-9806-5063b47f76bd	81b2a185-1397-4146-9461-9d648ccf513d	Transcriptome Profiling	Gene Expression Quantification	101685f2-3131-40b2-9aa8-6458f0388b04.FPKM.txt.gz	Primary Tumor
LIHC	023a1ad1-fb16-437e-9806-5063b47f76bd	299985e4-3d07-4057-a5e3-9763dc46670a	Copy Number Variation	Masked Copy Number Segment	FADGE_p_TCGA_b100_SNP_N_GenomeWideSNP_6_B11_747516.nocnv_grch38.seg.txt	Primary Tumor
LIHC	023a1ad1-fb16-437e-9806-5063b47f76bd	59d28f40-64fd-447e-a3c6-3da9bd5cde4b	Transcriptome Profiling	Gene Expression Quantification	e53766a6-aff2-4785-a0d0-8dfdbe6d139a.FPKM.txt.gz	Solid Tissue Normal
LIHC	023a1ad1-fb16-437e-9806-5063b47f76bd	4f79fe1d-0a5c-4fff-8b81-94fed8677584	Transcriptome Profiling	miRNA Expression Quantification	mirnas.quantification.txt	Solid Tissue Normal
LIHC	023a1ad1-fb16-437e-9806-5063b47f76bd	2a226111-0aae-49b6-ade2-12e2da8ae04a	Transcriptome Profiling	miRNA Expression Quantification	mirnas.quantification.txt	Primary Tumor
LIHC	023a1ad1-fb16-437e-9806-5063b47f76bd	c3e4101e-f9df-4e80-9fae-1fac84beec8b	Copy Number Variation	Masked Copy Number Segment	FADGE_p_TCGA_b100_SNP_N_GenomeWideSNP_6_G05_747518.nocnv_grch38.seg.txt	Solid Tissue Normal
LIHC	023a1ad1-fb16-437e-9806-5063b47f76bd	8d1e2444-0ef2-4aba-ac0a-6ae65d929814	DNA methylation	Methylation beta value	jhu-usc.edu_LIHC.HumanMethylation450.1.lvl-3.TCGA-DD-A11C-11A-11D-A132-05.txt	Solid Tissue Normal
LIHC	023a1ad1-fb16-437e-9806-5063b47f76bd	515aa20f-0043-49ac-a6de-afcfa6ab27f6	DNA methylation	Methylation beta value	jhu-usc.edu_LIHC.HumanMethylation450.1.lvl-3.TCGA-DD-A11C-01A-11D-A132-05.txt	Primary Tumor
LIHC	027322f0-d720-41f8-897c-a10e5c1424c5	36b7a561-0e13-4460-bb1e-fe7584fcbbd4	Transcriptome Profiling	Gene Expression Quantification	7f725b69-8725-4b10-b5c3-24220ddfc144.FPKM.txt.gz	Primary Tumor
LIHC	027322f0-d720-41f8-897c-a10e5c1424c5	3e48e77a-a13e-4100-8852-1a21806b1598	Copy Number Variation	Masked Copy Number Segment	VISTA_p_TCGAb_383_384_NSP_GenomeWideSNP_6_D09_1464876.nocnv_grch38.seg.txt	Primary Tumor
LIHC	027322f0-d720-41f8-897c-a10e5c1424c5	93a5b7b9-7376-46bb-bb5c-5fa9bc87141a	Transcriptome Profiling	miRNA Expression Quantification	mirnas.quantification.txt	Primary Tumor
LIHC	027322f0-d720-41f8-897c-a10e5c1424c5	1a722bb3-4a6f-4748-8dd5-9c5b29f7e748	DNA methylation	Methylation beta value	jhu-usc.edu_LIHC.HumanMethylation450.18.lvl-3.TCGA-CC-A9FW-01A-11D-A36Y-05.txt	Primary Tumor
LIHC	0277f393-3743-47d6-a96f-155baec9eb49	4910d1d2-d83b-4ea3-a04a-c80fbfaea98d	Transcriptome Profiling	Gene Expression Quantification	91ee1d4d-90ac-428d-ad9b-0cba3222fdc5.FPKM.txt.gz	Primary Tumor
LIHC	0277f393-3743-47d6-a96f-155baec9eb49	62f51a6a-2811-470a-b3b4-949c5de0c606	Transcriptome Profiling	miRNA Expression Quantification	mirnas.quantification.txt	Primary Tumor
LIHC	0277f393-3743-47d6-a96f-155baec9eb49	70f97c15-76ca-4735-80fa-95269a41291e	Copy Number Variation	Masked Copy Number Segment	CHILE_p_TCGASNP_230_231_FFPE_N_GenomeWideSNP_6_D12_1147832.nocnv_grch38.seg.txt	Primary Tumor
LIHC	0277f393-3743-47d6-a96f-155baec9eb49	a1913f0a-195d-41e2-ac23-a896ede5972b	DNA methylation	Methylation beta value	jhu-usc.edu_LIHC.HumanMethylation450.6.lvl-3.TCGA-CC-A3MC-01A-11D-A22H-05.txt	Primary Tumor
LIHC	02931491-f56b-4233-a079-812e08bc0c59	2677e16a-a959-453e-905e-954a0feb3136	Transcriptome Profiling	Gene Expression Quantification	1d86dc66-1a62-4cbc-9973-ae63ab754d6a.FPKM.txt.gz	Solid Tissue Normal
LIHC	02931491-f56b-4233-a079-812e08bc0c59	6c9fbc64-031e-4acd-a6b0-5ed86af831cd	Transcriptome Profiling	miRNA Expression Quantification	mirnas.quantification.txt	Solid Tissue Normal
LIHC	02931491-f56b-4233-a079-812e08bc0c59	9cfbd020-dccd-4aed-9474-b773eae63c55	Transcriptome Profiling	Gene Expression Quantification	c7fd15b5-1f15-4fe9-b3ce-77bf232bd110.FPKM.txt.gz	Primary Tumor
LIHC	02931491-f56b-4233-a079-812e08bc0c59	89bbb11e-ffc8-4557-bcd3-55855bcaf6f7	Copy Number Variation	Masked Copy Number Segment	FADGE_p_TCGA_b100_SNP_N_GenomeWideSNP_6_F02_747510.nocnv_grch38.seg.txt	Primary Tumor
LIHC	02931491-f56b-4233-a079-812e08bc0c59	a5c9e2de-c222-461b-a817-3fe686bb260b	Transcriptome Profiling	miRNA Expression Quantification	mirnas.quantification.txt	Primary Tumor
LIHC	02931491-f56b-4233-a079-812e08bc0c59	dd59e24f-9bb1-49df-bb95-341981b1813a	Copy Number Variation	Masked Copy Number Segment	FADGE_p_TCGA_b100_SNP_N_GenomeWideSNP_6_A02_747524.nocnv_grch38.seg.txt	Solid Tissue Normal
LIHC	02931491-f56b-4233-a079-812e08bc0c59	cfdfb899-c021-459b-bec8-4f6b7598af1a	DNA methylation	Methylation beta value	jhu-usc.edu_LIHC.HumanMethylation450.1.lvl-3.TCGA-DD-A114-11A-12D-A132-05.txt	Solid Tissue Normal
LIHC	02931491-f56b-4233-a079-812e08bc0c59	9483afb4-f2cf-4381-b9f6-2c14fdc50880	DNA methylation	Methylation beta value	jhu-usc.edu_LIHC.HumanMethylation450.1.lvl-3.TCGA-DD-A114-01A-11D-A132-05.txt	Primary Tumor
LIHC	02c41e28-cf14-42e2-9e15-f43248ae16e0	43367e6e-d151-4128-ade3-1a3612a5726c	Transcriptome Profiling	Gene Expression Quantification	d8f716d2-b23c-47f1-9437-6e95e4ff5532.FPKM.txt.gz	Primary Tumor
LIHC	02c41e28-cf14-42e2-9e15-f43248ae16e0	ad4fad9c-0e69-4201-ace5-b3cec3bc336e	Copy Number Variation	Masked Copy Number Segment	MESNE_p_TCGAb_401_02_03_04_05_N_GenomeWideSNP_6_E09_1486882.nocnv_grch38.seg.txt	Primary Tumor
LIHC	02c41e28-cf14-42e2-9e15-f43248ae16e0	e60ebdc4-baeb-484f-be53-78dce9e45753	Transcriptome Profiling	miRNA Expression Quantification	mirnas.quantification.txt	Primary Tumor
LIHC	02c41e28-cf14-42e2-9e15-f43248ae16e0	021a02e3-5587-4d1e-9051-d1424ba3142e	DNA methylation	Methylation beta value	jhu-usc.edu_LIHC.HumanMethylation450.16.lvl-3.TCGA-WX-AA46-01A-11D-A39G-05.txt	Primary Tumor
LIHC	03df105e-a005-4577-bfdb-9644758d778e	35bac9ff-6524-4143-ba23-f37d396bbab7	Transcriptome Profiling	Gene Expression Quantification	562bc566-978f-45ed-9db5-9f444f10f187.FPKM.txt.gz	Primary Tumor
LIHC	03df105e-a005-4577-bfdb-9644758d778e	2757b894-d854-4074-9bb3-cd73973093c5	Transcriptome Profiling	miRNA Expression Quantification	mirnas.quantification.txt	Primary Tumor
LIHC	03df105e-a005-4577-bfdb-9644758d778e	fc86c12c-f8b5-4573-993a-8560614e8c42	Copy Number Variation	Masked Copy Number Segment	CUBES_p_TCGAb_425_426_427_NSP_GenomeWideSNP_6_C11_1514054.nocnv_grch38.seg.txt	Primary Tumor
LIHC	03df105e-a005-4577-bfdb-9644758d778e	f20fe32d-8720-455c-bede-25bf0bc3934b	DNA methylation	Methylation beta value	jhu-usc.edu_LIHC.HumanMethylation450.19.lvl-3.TCGA-DD-AAW2-01A-11D-A40X-05.txt	Primary Tumor
LIHC	03f5de7d-45a9-4a73-8c61-ed816d4a3ac5	2f81c6d9-a140-48a4-b620-64e10f6d7e60	Transcriptome Profiling	Gene Expression Quantification	4adbd8cd-bc5b-46d5-9e22-29652771f8aa.FPKM.txt.gz	Primary Tumor
LIHC	03f5de7d-45a9-4a73-8c61-ed816d4a3ac5	1cd88fea-70db-433f-ae48-7dac3d3ea086	Copy Number Variation	Masked Copy Number Segment	CUING_p_TCGAb_424_425_NSP_GenomeWideSNP_6_E09_1513640.nocnv_grch38.seg.txt	Primary Tumor
LIHC	03f5de7d-45a9-4a73-8c61-ed816d4a3ac5	f2d51d06-e492-4ee1-b140-76dfbdf7d599	Transcriptome Profiling	miRNA Expression Quantification	mirnas.quantification.txt	Primary Tumor
LIHC	03f5de7d-45a9-4a73-8c61-ed816d4a3ac5	8fda97bc-6100-4c5a-8bde-a5e48778f33a	DNA methylation	Methylation beta value	jhu-usc.edu_LIHC.HumanMethylation450.19.lvl-3.TCGA-DD-AAD2-01A-11D-A40S-05.txt	Primary Tumor
LIHC	073e51f9-fb79-4a5f-9ba0-2c9af03c0b85	290a2922-c6d1-47c1-b811-e54c1f7f68f0	Transcriptome Profiling	Gene Expression Quantification	dbe013fc-0642-488f-b561-a3e349228061.FPKM.txt.gz	Primary Tumor
LIHC	073e51f9-fb79-4a5f-9ba0-2c9af03c0b85	6c1b0b75-8c9e-45bf-8935-de430faaadf5	Copy Number Variation	Masked Copy Number Segment	VISTA_p_TCGAb_383_384_NSP_GenomeWideSNP_6_E09_1464980.nocnv_grch38.seg.txt	Primary Tumor
LIHC	073e51f9-fb79-4a5f-9ba0-2c9af03c0b85	d7569731-cf62-4ce6-82e6-a372f03a56d2	Transcriptome Profiling	miRNA Expression Quantification	mirnas.quantification.txt	Primary Tumor
LIHC	073e51f9-fb79-4a5f-9ba0-2c9af03c0b85	183f8c3b-2f72-4399-89a8-95f51797ec79	DNA methylation	Methylation beta value	jhu-usc.edu_LIHC.HumanMethylation450.18.lvl-3.TCGA-5C-A9VG-01A-11D-A36Y-05.txt	Primary Tumor
LIHC	07dd49fc-8a76-41e8-9eb3-107336f68701	22c8a338-1abb-4eb7-a054-7187115500c6	Transcriptome Profiling	Gene Expression Quantification	18c32c46-00f9-4437-bdbb-05233fdd676e.FPKM.txt.gz	Primary Tumor
LIHC	07dd49fc-8a76-41e8-9eb3-107336f68701	5ab19c0d-fc0d-4029-a5bd-e33cec0328ca	Transcriptome Profiling	miRNA Expression Quantification	mirnas.quantification.txt	Primary Tumor
LIHC	07dd49fc-8a76-41e8-9eb3-107336f68701	745deaf1-eaa2-4d45-b4d2-bbb5d014f2cf	Copy Number Variation	Masked Copy Number Segment	MINAE_p_TCGA_200_202_203_SNP_N_GenomeWideSNP_6_G01_955262.nocnv_grch38.seg.txt	Primary Tumor
LIHC	07dd49fc-8a76-41e8-9eb3-107336f68701	66b6dc63-bd0b-4fc3-84aa-fee90c770f1e	DNA methylation	Methylation beta value	jhu-usc.edu_LIHC.HumanMethylation450.5.lvl-3.TCGA-BC-A3KF-01A-11D-A20Z-05.txt	Primary Tumor
LIHC	08428220-abd4-484e-85ca-3673454c837e	8fd90ec2-68f8-4d7a-b3f9-d2a2145d2db3	Transcriptome Profiling	Gene Expression Quantification	b04fb368-4b93-4ef9-ae9f-020484c1686b.FPKM.txt.gz	Primary Tumor
LIHC	08428220-abd4-484e-85ca-3673454c837e	8ef4eb71-aa6e-4f43-b294-15df82f9d859	Transcriptome Profiling	miRNA Expression Quantification	mirnas.quantification.txt	Primary Tumor
LIHC	08428220-abd4-484e-85ca-3673454c837e	a0dfa83a-f0fb-4d4f-b879-47dadc14e3af	Copy Number Variation	Masked Copy Number Segment	GROVE_p_TCGA_b145_153_SNP_N_GenomeWideSNP_6_H11_809134.nocnv_grch38.seg.txt	Primary Tumor
LIHC	08428220-abd4-484e-85ca-3673454c837e	399c695d-fba3-4887-8aac-593887ef3af8	DNA methylation	Methylation beta value	jhu-usc.edu_LIHC.HumanMethylation450.3.lvl-3.TCGA-G3-A25X-01A-11D-A16X-05.txt	Primary Tumor
LIHC	08cbbb39-d05a-48b0-a966-5212c5923c8b	d8ab0d25-44d7-4cde-8551-cbff3b3e8497	Transcriptome Profiling	Gene Expression Quantification	89eb1fc8-6b38-446e-a4b0-fb9c520298dc.FPKM.txt.gz	Primary Tumor
LIHC	08cbbb39-d05a-48b0-a966-5212c5923c8b	444d9310-341e-4453-87ed-7803e357e39c	Copy Number Variation	Masked Copy Number Segment	INCUS_p_TCGAb3_43_44_45_46_STY_GenomeWideSNP_6_F07_1377766.nocnv_grch38.seg.txt	Primary Tumor
LIHC	08cbbb39-d05a-48b0-a966-5212c5923c8b	da488b74-c282-4905-a8b7-8f739402d117	Transcriptome Profiling	miRNA Expression Quantification	mirnas.quantification.txt	Primary Tumor
LIHC	08cbbb39-d05a-48b0-a966-5212c5923c8b	625ef684-5599-4328-99a8-764f7ea2420d	DNA methylation	Methylation beta value	jhu-usc.edu_LIHC.HumanMethylation450.13.lvl-3.TCGA-RG-A7D4-01A-12D-A341-05.txt	Primary Tumor
LIHC	0955d871-5413-4ab2-8fdf-b4feb3aeef5d	ae023ce4-9e18-47a5-a7e3-34189036656c	Transcriptome Profiling	Gene Expression Quantification	92ee9ee1-8f03-4b53-b6c2-04d22fd692ae.FPKM.txt.gz	Primary Tumor
LIHC	0955d871-5413-4ab2-8fdf-b4feb3aeef5d	22659520-22b5-481f-8afc-a22c85d6aae2	Copy Number Variation	Masked Copy Number Segment	TACES_p_TCGAb_399_400_NSP_GenomeWideSNP_6_A02_1473784.nocnv_grch38.seg.txt	Primary Tumor
LIHC	0955d871-5413-4ab2-8fdf-b4feb3aeef5d	ef673d53-1f8a-4a60-aacf-c0e055923f3f	Transcriptome Profiling	miRNA Expression Quantification	mirnas.quantification.txt	Primary Tumor
LIHC	0955d871-5413-4ab2-8fdf-b4feb3aeef5d	7775e1b5-b848-460e-9c8a-936604f85a78	DNA methylation	Methylation beta value	jhu-usc.edu_LIHC.HumanMethylation450.15.lvl-3.TCGA-G3-AAV4-01A-11D-A383-05.txt	Primary Tumor
LIHC	09790a9b-cc2f-4d7e-a971-8fb4ecd9f791	c1ccbb58-fa1d-4544-8c14-7bd7a15ffdd3	Transcriptome Profiling	Gene Expression Quantification	b7abd283-60c7-415c-97da-61473d81e4ad.FPKM.txt.gz	Primary Tumor
LIHC	09790a9b-cc2f-4d7e-a971-8fb4ecd9f791	52dfc8d4-aa41-4a3e-81f0-3dde62f34023	Transcriptome Profiling	miRNA Expression Quantification	mirnas.quantification.txt	Primary Tumor
LIHC	09790a9b-cc2f-4d7e-a971-8fb4ecd9f791	e448f00f-094e-4ed4-99f2-6603ddddbb7e	Copy Number Variation	Masked Copy Number Segment	CUBES_p_TCGAb_425_426_427_NSP_GenomeWideSNP_6_B11_1513994.nocnv_grch38.seg.txt	Primary Tumor
LIHC	09790a9b-cc2f-4d7e-a971-8fb4ecd9f791	7da6384b-5e2e-45e6-9f9b-9535ff719853	DNA methylation	Methylation beta value	jhu-usc.edu_LIHC.HumanMethylation450.19.lvl-3.TCGA-DD-AAD0-01A-11D-A40S-05.txt	Primary Tumor
LIHC	0afd4283-7311-4d69-a2f5-779628da45fc	551cfea5-c4e7-47cb-ac10-ad2aea7e4fda	Transcriptome Profiling	Gene Expression Quantification	2332d0de-9bc6-44e0-b1d4-03fb037b2568.FPKM.txt.gz	Primary Tumor
LIHC	0afd4283-7311-4d69-a2f5-779628da45fc	20d56b81-afbd-4f57-bdcd-24570a6a3d65	Copy Number Variation	Masked Copy Number Segment	CUING_p_TCGAb_424_425_NSP_GenomeWideSNP_6_F03_1513604.nocnv_grch38.seg.txt	Primary Tumor
LIHC	0afd4283-7311-4d69-a2f5-779628da45fc	31babe62-4a5b-4d77-be44-275055229917	Transcriptome Profiling	miRNA Expression Quantification	mirnas.quantification.txt	Primary Tumor
LIHC	0afd4283-7311-4d69-a2f5-779628da45fc	72d548ed-c561-42ec-8041-07ad21c855b2	DNA methylation	Methylation beta value	jhu-usc.edu_LIHC.HumanMethylation450.19.lvl-3.TCGA-DD-AACN-01A-11D-A40S-05.txt	Primary Tumor
LIHC	0bf5bbd4-d9e8-42a6-9ab5-f2c174dec12c	bc5f3d1b-e8e7-4db9-a544-aaec9acea05b	Transcriptome Profiling	Gene Expression Quantification	8fb72418-630a-427f-aa4b-c95f87d7e8bf.FPKM.txt.gz	Primary Tumor
LIHC	0bf5bbd4-d9e8-42a6-9ab5-f2c174dec12c	60495dcb-10f1-4d3c-8030-57311d3e294f	Transcriptome Profiling	Gene Expression Quantification	e76fdeee-f996-4140-9dea-66794183e0ad.FPKM.txt.gz	Solid Tissue Normal
LIHC	0bf5bbd4-d9e8-42a6-9ab5-f2c174dec12c	35e1b011-d99c-415d-a4a7-afcb3c210ba2	Copy Number Variation	Masked Copy Number Segment	FADGE_p_TCGA_b100_SNP_N_GenomeWideSNP_6_D06_747618.nocnv_grch38.seg.txt	Solid Tissue Normal
LIHC	0bf5bbd4-d9e8-42a6-9ab5-f2c174dec12c	9e30d26b-1cdb-4eb4-9071-a97bfea1151d	Transcriptome Profiling	miRNA Expression Quantification	mirnas.quantification.txt	Solid Tissue Normal
LIHC	0bf5bbd4-d9e8-42a6-9ab5-f2c174dec12c	00ae8f4b-b8a6-47a4-9c7f-a407c16643b0	Transcriptome Profiling	miRNA Expression Quantification	mirnas.quantification.txt	Primary Tumor
LIHC	0bf5bbd4-d9e8-42a6-9ab5-f2c174dec12c	dbca05a2-098c-484c-8843-541fd517578b	Copy Number Variation	Masked Copy Number Segment	FADGE_p_TCGA_b100_SNP_N_GenomeWideSNP_6_D03_747604.nocnv_grch38.seg.txt	Primary Tumor
LIHC	0bf5bbd4-d9e8-42a6-9ab5-f2c174dec12c	ef05328a-9717-42ed-8e5b-3ff2c7bffd76	DNA methylation	Methylation beta value	jhu-usc.edu_LIHC.HumanMethylation450.1.lvl-3.TCGA-BC-A10R-01A-11D-A132-05.txt	Primary Tumor
LIHC	0bf5bbd4-d9e8-42a6-9ab5-f2c174dec12c	99439c22-3e33-4f65-9fe2-e0544fad70a1	DNA methylation	Methylation beta value	jhu-usc.edu_LIHC.HumanMethylation450.1.lvl-3.TCGA-BC-A10R-11A-11D-A132-05.txt	Solid Tissue Normal
LIHC	0d0a10b4-7b99-4043-a129-89844f258156	1fdb722e-b9e9-4752-a576-0da1ea73242e	Transcriptome Profiling	Gene Expression Quantification	747f56b4-c40f-485f-965b-b86f191fac9f.FPKM.txt.gz	Primary Tumor
LIHC	0d0a10b4-7b99-4043-a129-89844f258156	1e3813c0-e189-4341-89c5-746c566eb38c	Copy Number Variation	Masked Copy Number Segment	MINAE_p_TCGA_200_202_203_SNP_N_GenomeWideSNP_6_F05_955234.nocnv_grch38.seg.txt	Primary Tumor
LIHC	0d0a10b4-7b99-4043-a129-89844f258156	344254ce-6ae0-4889-9fdc-13332085f8b0	Transcriptome Profiling	Gene Expression Quantification	4d3842d1-c643-4659-98e9-8d613144fa91.FPKM.txt.gz	Solid Tissue Normal
LIHC	0d0a10b4-7b99-4043-a129-89844f258156	25c2549f-3e9a-4d9d-aef1-0c66788d14f9	Transcriptome Profiling	miRNA Expression Quantification	mirnas.quantification.txt	Solid Tissue Normal
LIHC	0d0a10b4-7b99-4043-a129-89844f258156	696c7dfd-af8d-4a70-9df0-e7418d535845	Transcriptome Profiling	miRNA Expression Quantification	mirnas.quantification.txt	Primary Tumor
LIHC	0d0a10b4-7b99-4043-a129-89844f258156	9d927267-f915-4e1f-aea8-515a9508245d	Copy Number Variation	Masked Copy Number Segment	MINAE_p_TCGA_200_202_203_SNP_N_GenomeWideSNP_6_F09_955170.nocnv_grch38.seg.txt	Solid Tissue Normal
LIHC	0d0a10b4-7b99-4043-a129-89844f258156	bc84ec2b-dc36-4b42-8c22-2826633b10b3	DNA methylation	Methylation beta value	jhu-usc.edu_LIHC.HumanMethylation450.5.lvl-3.TCGA-DD-A39X-01A-11D-A20Z-05.txt	Primary Tumor
LIHC	0d0a10b4-7b99-4043-a129-89844f258156	fc91ea9c-cb73-4373-a36c-f0bcfa9f0f7e	DNA methylation	Methylation beta value	jhu-usc.edu_LIHC.HumanMethylation450.5.lvl-3.TCGA-DD-A39X-11A-11D-A20Z-05.txt	Solid Tissue Normal
LIHC	0d13229a-304a-48a6-a761-12e68e94a4b4	f36321ad-2d90-4ae2-89c5-9886c6527211	Transcriptome Profiling	Gene Expression Quantification	63686352-4585-490f-b795-82da33a33843.FPKM.txt.gz	Primary Tumor
LIHC	0d13229a-304a-48a6-a761-12e68e94a4b4	f67c6d62-c510-4ee2-9be2-16ad63ef5cc2	Transcriptome Profiling	miRNA Expression Quantification	mirnas.quantification.txt	Primary Tumor
LIHC	0d13229a-304a-48a6-a761-12e68e94a4b4	fb0b3c62-657f-4263-b45e-97cf67eae06b	Copy Number Variation	Masked Copy Number Segment	SLUNK_p_TCGAb_425_NSP_GenomeWideSNP_6_B01_1513428.nocnv_grch38.seg.txt	Primary Tumor
LIHC	0d13229a-304a-48a6-a761-12e68e94a4b4	59fc4b92-9701-42b0-9b07-2972aea85acf	DNA methylation	Methylation beta value	jhu-usc.edu_LIHC.HumanMethylation450.19.lvl-3.TCGA-DD-AAD3-01A-11D-A40S-05.txt	Primary Tumor
LIHC	0e8c3831-def9-4efa-9f93-8942072d6a77	5596a375-4cc4-4212-a813-cfe85ec84271	Transcriptome Profiling	Gene Expression Quantification	98380eb7-4de1-4e3a-989c-eedf6eec2977.FPKM.txt.gz	Primary Tumor
LIHC	0e8c3831-def9-4efa-9f93-8942072d6a77	1a37a943-ef93-443e-b9b2-2929758385e2	Transcriptome Profiling	miRNA Expression Quantification	mirnas.quantification.txt	Primary Tumor
LIHC	0e8c3831-def9-4efa-9f93-8942072d6a77	8926fff8-c667-4d51-9cea-d680eb2d4100	Copy Number Variation	Masked Copy Number Segment	MESNE_p_TCGAb_401_02_03_04_05_N_GenomeWideSNP_6_H03_1486848.nocnv_grch38.seg.txt	Primary Tumor
LIHC	0e8c3831-def9-4efa-9f93-8942072d6a77	d8ec7a96-9937-46c9-976f-e7de1979aca5	DNA methylation	Methylation beta value	jhu-usc.edu_LIHC.HumanMethylation450.16.lvl-3.TCGA-2Y-A9GZ-01A-11D-A39G-05.txt	Primary Tumor
LIHC	0ef95351-0133-4f34-a59c-90934fb161f8	2a88aff5-a29d-434a-9859-c60f47bcf75e	Transcriptome Profiling	Gene Expression Quantification	9ccd91ba-7180-443a-b03b-f9b398c679e4.FPKM.txt.gz	Primary Tumor
LIHC	0ef95351-0133-4f34-a59c-90934fb161f8	2855d1ac-3e04-4402-bcab-2e4b1d3e204f	Transcriptome Profiling	Gene Expression Quantification	6cd9b90b-0c6c-44bd-8536-5a93553a7730.FPKM.txt.gz	Solid Tissue Normal
LIHC	0ef95351-0133-4f34-a59c-90934fb161f8	1a73e079-e4b5-468a-85f9-45a30b979f3a	Transcriptome Profiling	miRNA Expression Quantification	mirnas.quantification.txt	Primary Tumor
LIHC	0ef95351-0133-4f34-a59c-90934fb161f8	5ffd44f7-c822-41d4-a74b-da94fed37719	Copy Number Variation	Masked Copy Number Segment	FADGE_p_TCGA_b100_SNP_N_GenomeWideSNP_6_D11_747558.nocnv_grch38.seg.txt	Solid Tissue Normal
LIHC	0ef95351-0133-4f34-a59c-90934fb161f8	8bef9b20-af74-416e-bb02-53a19581f9e7	Transcriptome Profiling	miRNA Expression Quantification	mirnas.quantification.txt	Solid Tissue Normal
LIHC	0ef95351-0133-4f34-a59c-90934fb161f8	d5736322-310d-4a04-8795-4fddbf8c94b4	Copy Number Variation	Masked Copy Number Segment	FADGE_p_TCGA_b100_SNP_N_GenomeWideSNP_6_B08_747572.nocnv_grch38.seg.txt	Primary Tumor
LIHC	0ef95351-0133-4f34-a59c-90934fb161f8	d12e731f-ec51-440b-8457-04f2b4023f59	DNA methylation	Methylation beta value	jhu-usc.edu_LIHC.HumanMethylation450.1.lvl-3.TCGA-DD-A11D-11A-12D-A132-05.txt	Solid Tissue Normal
LIHC	0ef95351-0133-4f34-a59c-90934fb161f8	7f4a470f-0b9f-4b55-ae84-80f94bc6a11f	DNA methylation	Methylation beta value	jhu-usc.edu_LIHC.HumanMethylation450.1.lvl-3.TCGA-DD-A11D-01A-11D-A132-05.txt	Primary Tumor
LIHC	0f34d654-8984-4b8b-b345-67066d611513	8eda0291-19ed-407a-8b55-33a8190a4f57	Transcriptome Profiling	Gene Expression Quantification	a73871e9-6fcf-4dcb-b8a2-f6864ee00f68.FPKM.txt.gz	Primary Tumor
LIHC	0f34d654-8984-4b8b-b345-67066d611513	3d2f1bf2-aeaa-4556-87e9-fabc7ca31054	Transcriptome Profiling	miRNA Expression Quantification	mirnas.quantification.txt	Primary Tumor
LIHC	0f34d654-8984-4b8b-b345-67066d611513	d1f4431b-cf68-4eb0-b470-ae9b6d7b1eaa	Copy Number Variation	Masked Copy Number Segment	SLUNK_p_TCGAb_425_NSP_GenomeWideSNP_6_E05_1513530.nocnv_grch38.seg.txt	Primary Tumor
LIHC	0f34d654-8984-4b8b-b345-67066d611513	963bc52d-abd8-4a6e-b1d3-dc0b4baf621b	DNA methylation	Methylation beta value	jhu-usc.edu_LIHC.HumanMethylation450.19.lvl-3.TCGA-DD-AACQ-01A-11D-A40S-05.txt	Primary Tumor
LIHC	0ff6364a-e6f4-47ca-a7e7-14705bf0a8df	7118d8f1-b395-440a-9aff-a331b110b1cd	Transcriptome Profiling	Gene Expression Quantification	014b9b85-3128-416b-93d4-7ace3b676d4e.FPKM.txt.gz	Primary Tumor
LIHC	0ff6364a-e6f4-47ca-a7e7-14705bf0a8df	23dab3ce-7fc2-4c77-a9a0-d37890673597	Copy Number Variation	Masked Copy Number Segment	KNELT_p_TCGA_b123_131_SNP_N_GenomeWideSNP_6_F03_787712.nocnv_grch38.seg.txt	Primary Tumor
LIHC	0ff6364a-e6f4-47ca-a7e7-14705bf0a8df	cf346ac7-dd37-4abb-88ca-9d368cf07ff2	Transcriptome Profiling	miRNA Expression Quantification	mirnas.quantification.txt	Primary Tumor
LIHC	0ff6364a-e6f4-47ca-a7e7-14705bf0a8df	ac48a546-3199-4d60-9cfe-3da59e0b9335	DNA methylation	Methylation beta value	jhu-usc.edu_LIHC.HumanMethylation450.2.lvl-3.TCGA-DD-A1ED-01A-11D-A153-05.txt	Primary Tumor
LIHC	10179efc-a091-4119-8ec2-30db6269d674	2bcd75e9-d3dc-455f-8266-4ca4dc191561	Transcriptome Profiling	Gene Expression Quantification	21a0ef5f-24f5-45fe-ac84-deed4ef25329.FPKM.txt.gz	Primary Tumor
LIHC	10179efc-a091-4119-8ec2-30db6269d674	18beaf0d-9880-48c8-8ff1-e57c5687a0c5	Transcriptome Profiling	miRNA Expression Quantification	mirnas.quantification.txt	Primary Tumor
LIHC	10179efc-a091-4119-8ec2-30db6269d674	64b917b4-67c6-43a3-8476-2b298d044a05	Copy Number Variation	Masked Copy Number Segment	INCUS_p_TCGAb3_43_44_45_46_STY_GenomeWideSNP_6_F09_1377736.nocnv_grch38.seg.txt	Primary Tumor
LIHC	10179efc-a091-4119-8ec2-30db6269d674	e2e27123-3d95-4f99-b6ab-5601b058c86a	DNA methylation	Methylation beta value	jhu-usc.edu_LIHC.HumanMethylation450.13.lvl-3.TCGA-UB-A7MA-01A-11D-A341-05.txt	Primary Tumor
LIHC	1043bc90-72c9-48c9-ae24-f617d0485e78	5b7e6f62-ac5c-497f-b9b5-e42edc375b45	Transcriptome Profiling	Gene Expression Quantification	e48c520a-d62c-440d-b17c-5b5ff03d41a2.FPKM.txt.gz	Primary Tumor
LIHC	1043bc90-72c9-48c9-ae24-f617d0485e78	7de85b8b-f98c-44f5-9f51-c4a595bebf82	Transcriptome Profiling	miRNA Expression Quantification	mirnas.quantification.txt	Primary Tumor
LIHC	1043bc90-72c9-48c9-ae24-f617d0485e78	bd5db161-b479-42b3-b21b-3d39315fdf51	Copy Number Variation	Masked Copy Number Segment	DOUSE_p_TCGA_287_288_289_N_GenomeWideSNP_6_G03_1361060.nocnv_grch38.seg.txt	Primary Tumor
LIHC	1043bc90-72c9-48c9-ae24-f617d0485e78	53d8dad9-7fb4-489f-bd96-464c6f22c874	DNA methylation	Methylation beta value	jhu-usc.edu_LIHC.HumanMethylation450.8.lvl-3.TCGA-DD-A4NF-01A-11D-A27W-05.txt	Primary Tumor
LIHC	109436aa-a655-429b-8d3b-1a43385c9016	ad431459-b16a-4ec0-add9-2b5f5999eb91	Transcriptome Profiling	Gene Expression Quantification	feae9113-b2f3-4dd4-9faf-6076eb32c925.FPKM.txt.gz	Primary Tumor
LIHC	109436aa-a655-429b-8d3b-1a43385c9016	8a1b68eb-6185-4cd1-9d41-271f5412fa5a	Copy Number Variation	Masked Copy Number Segment	SLUNK_p_TCGAb_425_NSP_GenomeWideSNP_6_F07_1513410.nocnv_grch38.seg.txt	Primary Tumor
LIHC	109436aa-a655-429b-8d3b-1a43385c9016	8241a2bf-f417-4cd2-b95a-cbb93cb148ee	Transcriptome Profiling	miRNA Expression Quantification	mirnas.quantification.txt	Primary Tumor
LIHC	109436aa-a655-429b-8d3b-1a43385c9016	7e16a96f-ed35-4dc4-a80d-990fc5f263dd	DNA methylation	Methylation beta value	jhu-usc.edu_LIHC.HumanMethylation450.19.lvl-3.TCGA-DD-AAW0-01A-11D-A40S-05.txt	Primary Tumor
LIHC	115b754d-8559-4f1d-af44-fcd8c2cef86a	a8284d7d-c9de-4690-86eb-69784cfdc00d	Transcriptome Profiling	Gene Expression Quantification	13240f8b-ae36-4f5f-8e95-2c9d0c83e58c.FPKM.txt.gz	Primary Tumor
LIHC	115b754d-8559-4f1d-af44-fcd8c2cef86a	475e3833-6736-4340-a9b1-fef419d4ed6d	Copy Number Variation	Masked Copy Number Segment	TAZZA_p_TCGAb3_62_63_64_65_NSP_GenomeWideSNP_6_G12_1387964.nocnv_grch38.seg.txt	Primary Tumor
LIHC	115b754d-8559-4f1d-af44-fcd8c2cef86a	c77c2ac3-1c40-4a9e-a2fe-59e7d5e7b8f4	Transcriptome Profiling	miRNA Expression Quantification	mirnas.quantification.txt	Primary Tumor
LIHC	115b754d-8559-4f1d-af44-fcd8c2cef86a	3e3edafb-609b-4319-a1ba-07d28d67bf6d	DNA methylation	Methylation beta value	jhu-usc.edu_LIHC.HumanMethylation450.14.lvl-3.TCGA-G3-A7M9-01A-23D-A356-05.txt	Primary Tumor
LIHC	11823a8a-194f-4e6b-a373-ef5a3fc7d2b9	38c570d2-4a58-4fc1-933a-fdb841dc52a9	Transcriptome Profiling	Gene Expression Quantification	047bd029-d63b-4f25-8a73-b95ad72d434f.FPKM.txt.gz	Primary Tumor
LIHC	11823a8a-194f-4e6b-a373-ef5a3fc7d2b9	8987464b-7f12-40ac-bc9c-ab0c13647686	Copy Number Variation	Masked Copy Number Segment	CUBES_p_TCGAb_425_426_427_NSP_GenomeWideSNP_6_C05_1513920.nocnv_grch38.seg.txt	Primary Tumor
LIHC	11823a8a-194f-4e6b-a373-ef5a3fc7d2b9	b0cc52e4-5ba5-44fe-9651-95e292b67882	Transcriptome Profiling	miRNA Expression Quantification	mirnas.quantification.txt	Primary Tumor
LIHC	11823a8a-194f-4e6b-a373-ef5a3fc7d2b9	c9013e8b-0df8-45ba-994d-45dd1171c707	DNA methylation	Methylation beta value	jhu-usc.edu_LIHC.HumanMethylation450.19.lvl-3.TCGA-DD-AAVW-01A-11D-A40S-05.txt	Primary Tumor
LIHC	11f69d9f-a67d-41fa-95a9-baa194b3fcfb	dbe09d56-3dee-4e42-98f3-4b05b46db1d4	Transcriptome Profiling	Gene Expression Quantification	e1cec351-e1b5-442e-8167-3f85feb6a37a.FPKM.txt.gz	Primary Tumor
LIHC	11f69d9f-a67d-41fa-95a9-baa194b3fcfb	5146ef0f-eed3-4d35-a3ce-f3746ff4fb87	Copy Number Variation	Masked Copy Number Segment	SLUNK_p_TCGAb_425_NSP_GenomeWideSNP_6_C11_1513382.nocnv_grch38.seg.txt	Primary Tumor
LIHC	11f69d9f-a67d-41fa-95a9-baa194b3fcfb	4e08f2dd-f9f9-45b5-a740-39a7a961a7f5	Transcriptome Profiling	miRNA Expression Quantification	mirnas.quantification.txt	Primary Tumor
LIHC	11f69d9f-a67d-41fa-95a9-baa194b3fcfb	0cedd214-ca9e-4c62-a7d3-ba56ea054aa6	DNA methylation	Methylation beta value	jhu-usc.edu_LIHC.HumanMethylation450.19.lvl-3.TCGA-DD-AAVZ-01A-11D-A40S-05.txt	Primary Tumor
LIHC	13a97cee-76b0-46a1-b728-d87b2248311e	2542b714-9561-408d-8839-924015a317d4	Transcriptome Profiling	Gene Expression Quantification	b4136184-2bad-4820-8e33-866d187a84c9.FPKM.txt.gz	Primary Tumor
LIHC	13a97cee-76b0-46a1-b728-d87b2248311e	11fcb4d0-7447-456d-8595-a309fe9e19c9	Copy Number Variation	Masked Copy Number Segment	MINAE_p_TCGA_200_202_203_SNP_N_GenomeWideSNP_6_E07_955238.nocnv_grch38.seg.txt	Primary Tumor
LIHC	13a97cee-76b0-46a1-b728-d87b2248311e	9eff1d31-abdd-4493-a0a0-f0111ac67746	Transcriptome Profiling	Gene Expression Quantification	15a44c9d-7c84-4170-96a1-358dd796aa65.FPKM.txt.gz	Solid Tissue Normal
LIHC	13a97cee-76b0-46a1-b728-d87b2248311e	35a32294-70bd-4df6-aacb-50c0a8af3f97	Copy Number Variation	Masked Copy Number Segment	MINAE_p_TCGA_200_202_203_SNP_N_GenomeWideSNP_6_A04_955124.nocnv_grch38.seg.txt	Solid Tissue Normal
LIHC	13a97cee-76b0-46a1-b728-d87b2248311e	cab7c955-085a-43db-bf8f-9c1821814148	Transcriptome Profiling	miRNA Expression Quantification	mirnas.quantification.txt	Primary Tumor
LIHC	13a97cee-76b0-46a1-b728-d87b2248311e	f12fa4f1-d229-45e9-af0a-a866acb2600a	Transcriptome Profiling	miRNA Expression Quantification	mirnas.quantification.txt	Solid Tissue Normal
LIHC	13a97cee-76b0-46a1-b728-d87b2248311e	4fa98757-0c14-4d4a-9e21-43a6d84d9c48	DNA methylation	Methylation beta value	jhu-usc.edu_LIHC.HumanMethylation450.5.lvl-3.TCGA-BD-A2L6-11A-21D-A20Z-05.txt	Solid Tissue Normal
LIHC	13a97cee-76b0-46a1-b728-d87b2248311e	c2951f6b-153e-4eab-821f-16e4d246512b	DNA methylation	Methylation beta value	jhu-usc.edu_LIHC.HumanMethylation450.5.lvl-3.TCGA-BD-A2L6-01A-11D-A20Z-05.txt	Primary Tumor
LIHC	14201da5-4446-47be-af72-120b7780c6bf	ee8860c7-1276-47ab-8025-0fc70e29b3c1	Transcriptome Profiling	Gene Expression Quantification	f3b485c8-7f7b-4827-8d79-e3a070d52222.FPKM.txt.gz	Primary Tumor
LIHC	14201da5-4446-47be-af72-120b7780c6bf	e6f70a65-1a9a-441f-a8ce-8383fbee32f7	Copy Number Variation	Masked Copy Number Segment	DOUSE_p_TCGA_287_288_289_N_GenomeWideSNP_6_G04_1361074.nocnv_grch38.seg.txt	Primary Tumor
LIHC	14201da5-4446-47be-af72-120b7780c6bf	677760bb-e57a-4702-ae7a-ce5de56fa2e9	Transcriptome Profiling	miRNA Expression Quantification	mirnas.quantification.txt	Primary Tumor
LIHC	14201da5-4446-47be-af72-120b7780c6bf	26791eec-4afe-4f2b-8ac2-4a2bf7b3b0dd	DNA methylation	Methylation beta value	jhu-usc.edu_LIHC.HumanMethylation450.8.lvl-3.TCGA-G3-A5SI-01A-31D-A27W-05.txt	Primary Tumor
LIHC	146c5332-1af5-4c49-b740-9a9edc795f24	ef0c12ad-b298-47c9-bfb6-d969416d807f	Transcriptome Profiling	Gene Expression Quantification	8b08c54a-b528-411d-a2f1-d935e8182d6d.FPKM.txt.gz	Primary Tumor
LIHC	146c5332-1af5-4c49-b740-9a9edc795f24	47239f7f-d8ca-41e0-8b01-bdb5e6c8b2b8	Copy Number Variation	Masked Copy Number Segment	SLUNK_p_TCGAb_425_NSP_GenomeWideSNP_6_C05_1513432.nocnv_grch38.seg.txt	Primary Tumor
LIHC	146c5332-1af5-4c49-b740-9a9edc795f24	99c262de-72fb-49d0-8634-e2844384f0b2	Transcriptome Profiling	miRNA Expression Quantification	mirnas.quantification.txt	Primary Tumor
LIHC	146c5332-1af5-4c49-b740-9a9edc795f24	606ff425-d062-48c2-9ab9-19dda6440c43	DNA methylation	Methylation beta value	jhu-usc.edu_LIHC.HumanMethylation450.19.lvl-3.TCGA-DD-AAVU-01A-11D-A40S-05.txt	Primary Tumor
LIHC	1724c96a-2aa3-43d4-992a-08af948c0f45	4902429b-7941-4be5-b142-51bf3b96a575	Transcriptome Profiling	Gene Expression Quantification	b249613a-e4d8-4b85-9796-f056baf02018.FPKM.txt.gz	Primary Tumor
LIHC	1724c96a-2aa3-43d4-992a-08af948c0f45	3aa12ae0-68c5-4c6c-804d-175d77f9409a	Copy Number Variation	Masked Copy Number Segment	VISTA_p_TCGAb_383_384_NSP_GenomeWideSNP_6_F03_1464918.nocnv_grch38.seg.txt	Primary Tumor
LIHC	1724c96a-2aa3-43d4-992a-08af948c0f45	8679c9ec-2a26-4b38-97ab-3b388f0d3c11	Transcriptome Profiling	miRNA Expression Quantification	mirnas.quantification.txt	Primary Tumor
LIHC	1724c96a-2aa3-43d4-992a-08af948c0f45	2bb06f58-a7b9-44a6-ae31-3495914d459f	DNA methylation	Methylation beta value	jhu-usc.edu_LIHC.HumanMethylation450.18.lvl-3.TCGA-G3-AAV2-01A-11D-A36Y-05.txt	Primary Tumor
LIHC	18602ec8-aed1-4515-b0d1-0db6d1cbb2c4	2b7ed1b9-04f2-45ba-a1c4-3e1c50d5c423	Transcriptome Profiling	Gene Expression Quantification	b77a4dde-4ac7-4c74-83c2-a2714914981b.FPKM.txt.gz	Primary Tumor
LIHC	18602ec8-aed1-4515-b0d1-0db6d1cbb2c4	1d385a7d-455c-425e-883b-679700ca445f	Copy Number Variation	Masked Copy Number Segment	MESNE_p_TCGAb_401_02_03_04_05_N_GenomeWideSNP_6_F09_1486790.nocnv_grch38.seg.txt	Primary Tumor
LIHC	18602ec8-aed1-4515-b0d1-0db6d1cbb2c4	59678ae5-6d97-4315-a602-279fbb4f8922	Transcriptome Profiling	miRNA Expression Quantification	mirnas.quantification.txt	Primary Tumor
LIHC	18602ec8-aed1-4515-b0d1-0db6d1cbb2c4	668b608e-7a93-4871-8876-5c0d68961b0a	DNA methylation	Methylation beta value	jhu-usc.edu_LIHC.HumanMethylation450.16.lvl-3.TCGA-2Y-A9H7-01A-11D-A39G-05.txt	Primary Tumor
LIHC	18c08546-bed3-4ed9-b223-479afe633c8e	4065e99a-7faa-46e9-88a7-68b3ea716985	Transcriptome Profiling	Gene Expression Quantification	ace34e34-d432-4c19-a50a-a00c9f17afbe.FPKM.txt.gz	Primary Tumor
LIHC	18c08546-bed3-4ed9-b223-479afe633c8e	6ad4b468-afbd-45cd-be4e-9e9753c46e31	Copy Number Variation	Masked Copy Number Segment	BISON_p_TCGA_164_173_175_SNP_N_GenomeWideSNP_6_D02_863242.nocnv_grch38.seg.txt	Primary Tumor
LIHC	18c08546-bed3-4ed9-b223-479afe633c8e	adf33e61-72fa-4410-9312-017084189393	Transcriptome Profiling	miRNA Expression Quantification	mirnas.quantification.txt	Primary Tumor
LIHC	18c08546-bed3-4ed9-b223-479afe633c8e	273e35ee-d8c0-47aa-85b1-24d1abc8d7cf	DNA methylation	Methylation beta value	jhu-usc.edu_LIHC.HumanMethylation450.4.lvl-3.TCGA-EP-A2KB-01A-11D-A17Z-05.txt	Primary Tumor
LIHC	1943ff2c-ca53-4e3c-acc1-5ae84f4ba230	17274128-f17e-4707-8f6a-3d18dbf70c0c	Transcriptome Profiling	Gene Expression Quantification	104c7c7e-583a-4496-a685-5d277e28c11b.FPKM.txt.gz	Primary Tumor
LIHC	1943ff2c-ca53-4e3c-acc1-5ae84f4ba230	5734eaa0-ae26-40b5-930b-8469cdf37783	Transcriptome Profiling	miRNA Expression Quantification	mirnas.quantification.txt	Primary Tumor
LIHC	1943ff2c-ca53-4e3c-acc1-5ae84f4ba230	5bccc260-cea1-446f-bd88-beb7c7ccdcd9	Copy Number Variation	Masked Copy Number Segment	HONGS_p_TCGAb3_75_76_77_NSP_GenomeWideSNP_6_C01_1438284.nocnv_grch38.seg.txt	Primary Tumor
LIHC	1943ff2c-ca53-4e3c-acc1-5ae84f4ba230	ddf54a70-0b82-4290-90de-824978cf887b	DNA methylation	Methylation beta value	jhu-usc.edu_LIHC.HumanMethylation450.17.lvl-3.TCGA-CC-A8HU-01A-11D-A369-05.txt	Primary Tumor
LIHC	1983fade-44f1-41e0-8983-f2ce8d649655	3f5d2ef1-e22b-4766-8caf-aa4a9e9eff27	Transcriptome Profiling	Gene Expression Quantification	05efced9-d60f-43ea-9b61-c6efaf902e7d.FPKM.txt.gz	Primary Tumor
LIHC	1983fade-44f1-41e0-8983-f2ce8d649655	5e382025-6ae8-4575-adba-9dc92270f536	Copy Number Variation	Masked Copy Number Segment	MOHEL_p_TCGA_271_274_275_N_GenomeWideSNP_6_F01_1320468.nocnv_grch38.seg.txt	Primary Tumor
LIHC	1983fade-44f1-41e0-8983-f2ce8d649655	be17f52d-50ff-4337-be7c-33cde03c4a34	Transcriptome Profiling	miRNA Expression Quantification	mirnas.quantification.txt	Primary Tumor
LIHC	1983fade-44f1-41e0-8983-f2ce8d649655	893b6150-82d7-4dd6-b964-17e974a8f98e	DNA methylation	Methylation beta value	jhu-usc.edu_LIHC.HumanMethylation450.7.lvl-3.TCGA-DD-A4NB-01A-12D-A264-05.txt	Primary Tumor
LIHC	1987b453-f97d-45c7-9c89-b9a33313d645	7eab2d95-479a-4fb3-b4a7-06382e40ce51	Transcriptome Profiling	Gene Expression Quantification	554f6de3-63c7-47b1-a75a-dcfc73f54e96.FPKM.txt.gz	Primary Tumor
LIHC	1987b453-f97d-45c7-9c89-b9a33313d645	c54f3f5d-2f85-4288-9c02-d8c9bdae1746	Transcriptome Profiling	miRNA Expression Quantification	mirnas.quantification.txt	Primary Tumor
LIHC	1987b453-f97d-45c7-9c89-b9a33313d645	c568b44c-2d71-42b7-b319-b0826f7d6c41	Copy Number Variation	Masked Copy Number Segment	DOUSE_p_TCGA_287_288_289_N_GenomeWideSNP_6_H08_1361010.nocnv_grch38.seg.txt	Primary Tumor
LIHC	1987b453-f97d-45c7-9c89-b9a33313d645	1bd028fe-7676-4a05-9774-e8674c0cedcb	DNA methylation	Methylation beta value	jhu-usc.edu_LIHC.HumanMethylation450.8.lvl-3.TCGA-PD-A5DF-01A-11D-A27W-05.txt	Primary Tumor
LIHC	1ad7f17e-b3b8-40e9-aab8-5a17e0aec408	292512a5-bb63-4125-97d2-2cc29ff1842a	Transcriptome Profiling	Gene Expression Quantification	18e687c3-7d76-4a4d-a665-95331732ef9c.FPKM.txt.gz	Primary Tumor
LIHC	1ad7f17e-b3b8-40e9-aab8-5a17e0aec408	a657ea14-5546-443d-82c5-fcedc1541084	Copy Number Variation	Masked Copy Number Segment	FADGE_p_TCGA_b100_SNP_N_GenomeWideSNP_6_E08_747634.nocnv_grch38.seg.txt	Primary Tumor
LIHC	1ad7f17e-b3b8-40e9-aab8-5a17e0aec408	b149c5e6-4e51-4fea-bece-135abceaaacd	Transcriptome Profiling	miRNA Expression Quantification	mirnas.quantification.txt	Primary Tumor
LIHC	1ad7f17e-b3b8-40e9-aab8-5a17e0aec408	71e133e8-3a3d-41fe-a12b-f82fd4b3567a	DNA methylation	Methylation beta value	jhu-usc.edu_LIHC.HumanMethylation450.1.lvl-3.TCGA-CC-5261-01A-01D-A132-05.txt	Primary Tumor
LIHC	1b1b1af0-b19b-4086-b1b7-669fa0b88235	edf26795-5e30-4e42-b9f6-e65a7ec45436	Transcriptome Profiling	Gene Expression Quantification	79e71329-9a1d-45b3-b8d1-a9ca02c4ca6c.FPKM.txt.gz	Primary Tumor
LIHC	1b1b1af0-b19b-4086-b1b7-669fa0b88235	8ffdb893-8f35-4122-99ee-400a1613780f	Transcriptome Profiling	Gene Expression Quantification	f254ad56-4768-4062-8e2c-e9442d64fb09.FPKM.txt.gz	Solid Tissue Normal
LIHC	1b1b1af0-b19b-4086-b1b7-669fa0b88235	3967dbd9-1b7b-4626-83ef-f45349e4ba5c	Copy Number Variation	Masked Copy Number Segment	FADGE_p_TCGA_b100_SNP_N_GenomeWideSNP_6_E03_747528.nocnv_grch38.seg.txt	Solid Tissue Normal
LIHC	1b1b1af0-b19b-4086-b1b7-669fa0b88235	231d3f5e-3422-4b03-a209-4f3b71ca1f83	Transcriptome Profiling	miRNA Expression Quantification	mirnas.quantification.txt	Solid Tissue Normal
LIHC	1b1b1af0-b19b-4086-b1b7-669fa0b88235	9cc6b81c-fb4a-43c2-addb-01c06807a03a	Copy Number Variation	Masked Copy Number Segment	FADGE_p_TCGA_b100_SNP_N_GenomeWideSNP_6_D05_747652.nocnv_grch38.seg.txt	Primary Tumor
LIHC	1b1b1af0-b19b-4086-b1b7-669fa0b88235	1e1110f9-1994-4398-9966-d078b99a278f	Transcriptome Profiling	miRNA Expression Quantification	mirnas.quantification.txt	Primary Tumor
LIHC	1b1b1af0-b19b-4086-b1b7-669fa0b88235	3795cd6f-7cf2-4c25-b041-1fc7193e374d	DNA methylation	Methylation beta value	jhu-usc.edu_LIHC.HumanMethylation450.1.lvl-3.TCGA-DD-A11B-11A-11D-A132-05.txt	Solid Tissue Normal
LIHC	1b1b1af0-b19b-4086-b1b7-669fa0b88235	b6b105af-4ed9-41f1-a8bf-7b246a663ee8	DNA methylation	Methylation beta value	jhu-usc.edu_LIHC.HumanMethylation450.1.lvl-3.TCGA-DD-A11B-01A-11D-A132-05.txt	Primary Tumor
LIHC	1b326242-4be6-4f05-b5fb-07ed76b49850	d2209430-65d4-4b80-9b3c-0127d19b39c3	Transcriptome Profiling	Gene Expression Quantification	5af891f1-9677-40a1-a8e4-11bc5d8d1ed0.FPKM.txt.gz	Primary Tumor
LIHC	1b326242-4be6-4f05-b5fb-07ed76b49850	b6e2bdb0-4bd3-4fab-bca3-49b26eab5f98	Copy Number Variation	Masked Copy Number Segment	SPICS_p_TCGA_B_314_315_316_NSP_GenomeWideSNP_6_A06_1361602.nocnv_grch38.seg.txt	Primary Tumor
LIHC	1b326242-4be6-4f05-b5fb-07ed76b49850	97b6a8c6-77f2-452e-bea0-27aa167d8ff8	Transcriptome Profiling	miRNA Expression Quantification	mirnas.quantification.txt	Primary Tumor
LIHC	1b326242-4be6-4f05-b5fb-07ed76b49850	b84d9c73-94be-4fcf-b539-3c2348eda583	DNA methylation	Methylation beta value	jhu-usc.edu_LIHC.HumanMethylation450.10.lvl-3.TCGA-GJ-A6C0-01A-12D-A30Y-05.txt	Primary Tumor
LIHC	1b428ada-eb3f-40c2-b4bf-1bbf6b61729d	9cf14ffd-734b-4fd2-9420-b9bc9f0aab10	Transcriptome Profiling	Gene Expression Quantification	45078ac8-6bda-4ede-b369-7cb8774c8bfb.FPKM.txt.gz	Primary Tumor
LIHC	1b428ada-eb3f-40c2-b4bf-1bbf6b61729d	7065a28d-5273-421b-a9fd-61abd475b2b2	Copy Number Variation	Masked Copy Number Segment	FADGE_p_TCGA_b100_SNP_N_GenomeWideSNP_6_C06_747594.nocnv_grch38.seg.txt	Primary Tumor
LIHC	1b428ada-eb3f-40c2-b4bf-1bbf6b61729d	c0203550-532d-4dd6-835f-26a6b438b1e7	Transcriptome Profiling	miRNA Expression Quantification	mirnas.quantification.txt	Primary Tumor
LIHC	1b428ada-eb3f-40c2-b4bf-1bbf6b61729d	35b8832f-4970-4873-821a-db28e55e60d6	DNA methylation	Methylation beta value	jhu-usc.edu_LIHC.HumanMethylation450.1.lvl-3.TCGA-CC-5262-01A-01D-A132-05.txt	Primary Tumor
LIHC	1bcf1762-7926-45f6-a367-d45fc3af7bc3	2160d1a6-d793-4dc5-b4dd-18c77e78c05d	Transcriptome Profiling	Gene Expression Quantification	9c7ed831-de1d-40ea-9b7b-5076a8645732.FPKM.txt.gz	Primary Tumor
LIHC	1bcf1762-7926-45f6-a367-d45fc3af7bc3	5385072e-4820-421b-948b-73a462630add	Transcriptome Profiling	miRNA Expression Quantification	mirnas.quantification.txt	Primary Tumor
LIHC	1bcf1762-7926-45f6-a367-d45fc3af7bc3	68786919-6da5-4f3b-a6a5-03f59fca87a8	Copy Number Variation	Masked Copy Number Segment	MESNE_p_TCGAb_401_02_03_04_05_N_GenomeWideSNP_6_F11_1486828.nocnv_grch38.seg.txt	Primary Tumor
LIHC	1bcf1762-7926-45f6-a367-d45fc3af7bc3	4b77e270-4f11-4653-b4b4-b468d14b81c1	DNA methylation	Methylation beta value	jhu-usc.edu_LIHC.HumanMethylation450.16.lvl-3.TCGA-DD-AADW-01A-11D-A39G-05.txt	Primary Tumor
LIHC	1c1e8987-676f-417b-b3b4-e0321367df55	a857edc8-a00d-4ce1-8706-130201704dfd	Transcriptome Profiling	Gene Expression Quantification	8040a1f5-5f45-4e92-9f77-78e123afa270.FPKM.txt.gz	Primary Tumor
LIHC	1c1e8987-676f-417b-b3b4-e0321367df55	0cac3fd9-634f-45ed-b49f-f1ca749f3dc5	Copy Number Variation	Masked Copy Number Segment	FADGE_p_TCGA_b100_SNP_N_GenomeWideSNP_6_H03_747614.nocnv_grch38.seg.txt	Primary Tumor
LIHC	1c1e8987-676f-417b-b3b4-e0321367df55	6c56d991-b580-4926-a247-02e8ae586828	Transcriptome Profiling	miRNA Expression Quantification	mirnas.quantification.txt	Primary Tumor
LIHC	1c1e8987-676f-417b-b3b4-e0321367df55	f515f201-2bff-4f12-9b3f-d1fc248cdf0c	DNA methylation	Methylation beta value	jhu-usc.edu_LIHC.HumanMethylation450.1.lvl-3.TCGA-DD-A1EF-01A-11D-A132-05.txt	Primary Tumor
LIHC	1d7d5166-6582-4ea1-b242-37c2c3919a3c	199ec039-b8a0-4509-913d-56e126471fc7	Transcriptome Profiling	Gene Expression Quantification	79f4b12a-ed1c-46d5-ae3d-a0422454eaf4.FPKM.txt.gz	Primary Tumor
LIHC	1d7d5166-6582-4ea1-b242-37c2c3919a3c	68d59363-0221-43a2-b023-303c1dee2a51	Copy Number Variation	Masked Copy Number Segment	HONGS_p_TCGAb3_75_76_77_NSP_GenomeWideSNP_6_E02_1438128.nocnv_grch38.seg.txt	Primary Tumor
LIHC	1d7d5166-6582-4ea1-b242-37c2c3919a3c	b2bbb401-7b2f-4c8c-807f-ae925d6b2ac4	Transcriptome Profiling	miRNA Expression Quantification	mirnas.quantification.txt	Primary Tumor
LIHC	1d7d5166-6582-4ea1-b242-37c2c3919a3c	84e09938-2be4-49b6-b05f-c47903255973	DNA methylation	Methylation beta value	jhu-usc.edu_LIHC.HumanMethylation450.17.lvl-3.TCGA-XR-A8TG-01A-11D-A369-05.txt	Primary Tumor
LIHC	1d880aea-9efe-4a43-8a6a-6a81801da9e0	89be0b6d-cf46-4431-9e6d-d25662bbeef2	Transcriptome Profiling	Gene Expression Quantification	40f1025b-3f94-4ee2-bfdc-a61d810e5d67.FPKM.txt.gz	Primary Tumor
LIHC	1d880aea-9efe-4a43-8a6a-6a81801da9e0	3e28a579-17c0-449f-be22-ab0768a66034	Copy Number Variation	Masked Copy Number Segment	CUING_p_TCGAb_424_425_NSP_GenomeWideSNP_6_D01_1513668.nocnv_grch38.seg.txt	Primary Tumor
LIHC	1d880aea-9efe-4a43-8a6a-6a81801da9e0	53d78d45-cd84-471a-befd-b778d5b4e607	Transcriptome Profiling	miRNA Expression Quantification	mirnas.quantification.txt	Primary Tumor
LIHC	1d880aea-9efe-4a43-8a6a-6a81801da9e0	fdbfb76f-ea0e-4db4-a19d-a3cdc3b98de6	DNA methylation	Methylation beta value	jhu-usc.edu_LIHC.HumanMethylation450.19.lvl-3.TCGA-DD-AADJ-01A-11D-A40S-05.txt	Primary Tumor
LIHC	1e9f910c-82c0-4222-a62f-b656839307fc	5c0c3023-8a5a-46a0-a939-d247e2f696d5	Transcriptome Profiling	Gene Expression Quantification	3117a945-a7b6-488f-9b7e-96a626e78bfe.FPKM.txt.gz	Primary Tumor
LIHC	1e9f910c-82c0-4222-a62f-b656839307fc	68385d5b-5793-4bb5-a571-75c6627d0d65	Copy Number Variation	Masked Copy Number Segment	HONGS_p_TCGAb3_75_76_77_NSP_GenomeWideSNP_6_D02_1438254.nocnv_grch38.seg.txt	Primary Tumor
LIHC	1e9f910c-82c0-4222-a62f-b656839307fc	71a80171-9f17-4141-985b-e2174232c340	Transcriptome Profiling	miRNA Expression Quantification	mirnas.quantification.txt	Primary Tumor
LIHC	1e9f910c-82c0-4222-a62f-b656839307fc	d794c956-9333-488d-b784-aaaf86c2e5de	DNA methylation	Methylation beta value	jhu-usc.edu_LIHC.HumanMethylation450.17.lvl-3.TCGA-XR-A8TF-01A-11D-A369-05.txt	Primary Tumor
LIHC	1eacfcc0-1d05-4441-b3d8-b0790e1c40f1	1d29ef60-3a99-432e-971f-2adc42b2ddd0	Transcriptome Profiling	Gene Expression Quantification	77b9a94e-aaa7-409c-9849-86ba7d5c061a.FPKM.txt.gz	Primary Tumor
LIHC	1eacfcc0-1d05-4441-b3d8-b0790e1c40f1	1f4f7c25-8558-49b0-832e-01e30039ada4	Transcriptome Profiling	miRNA Expression Quantification	mirnas.quantification.txt	Primary Tumor
LIHC	1eacfcc0-1d05-4441-b3d8-b0790e1c40f1	21cea8c3-18c2-44a3-96a8-abee84e82713	Copy Number Variation	Masked Copy Number Segment	TACES_p_TCGAb_399_400_NSP_GenomeWideSNP_6_D10_1473786.nocnv_grch38.seg.txt	Primary Tumor
LIHC	1eacfcc0-1d05-4441-b3d8-b0790e1c40f1	c9e9dcb0-b639-4884-9440-9ca896ed0f60	DNA methylation	Methylation beta value	jhu-usc.edu_LIHC.HumanMethylation450.15.lvl-3.TCGA-K7-AAU7-01A-11D-A383-05.txt	Primary Tumor
LIHC	1f482810-433a-4d46-b81b-f7909fff8c09	abbfaff0-0cd8-477a-97f4-4e8f4d549699	Transcriptome Profiling	Gene Expression Quantification	d68ab606-5550-4910-a4ba-d08b16dc3bc3.FPKM.txt.gz	Primary Tumor
LIHC	1f482810-433a-4d46-b81b-f7909fff8c09	3f64eab8-657e-479a-b583-e6956338e9f4	Copy Number Variation	Masked Copy Number Segment	CUING_p_TCGAb_424_425_NSP_GenomeWideSNP_6_D05_1513612.nocnv_grch38.seg.txt	Primary Tumor
LIHC	1f482810-433a-4d46-b81b-f7909fff8c09	7028fecf-8631-43da-aa4b-3d8d57f8cba3	Transcriptome Profiling	miRNA Expression Quantification	mirnas.quantification.txt	Primary Tumor
LIHC	1f482810-433a-4d46-b81b-f7909fff8c09	eb1356e3-28c4-4371-88ab-5acbdabc0c83	DNA methylation	Methylation beta value	jhu-usc.edu_LIHC.HumanMethylation450.19.lvl-3.TCGA-DD-AAD1-01A-11D-A40S-05.txt	Primary Tumor
LIHC	20bb3855-66e2-46d4-b189-006b4b254c2e	ac558fa7-d896-498d-9948-21af4b134de0	Transcriptome Profiling	Gene Expression Quantification	697d372a-b7b7-46fa-8f96-9a11997e47b8.FPKM.txt.gz	Primary Tumor
LIHC	20bb3855-66e2-46d4-b189-006b4b254c2e	60f16c80-3753-4073-9fa3-2fc857a46378	Copy Number Variation	Masked Copy Number Segment	DLP_REDO_FROM_TAZZA_G08.nocnv_grch38.seg.txt	Primary Tumor
LIHC	20bb3855-66e2-46d4-b189-006b4b254c2e	f39de57b-3480-4dff-854c-2779068cdfb6	Transcriptome Profiling	miRNA Expression Quantification	mirnas.quantification.txt	Primary Tumor
LIHC	20bb3855-66e2-46d4-b189-006b4b254c2e	cf0cedff-b359-464d-a9a4-2d5cfd1f7788	DNA methylation	Methylation beta value	jhu-usc.edu_LIHC.HumanMethylation450.14.lvl-3.TCGA-ED-A7XO-01A-11D-A356-05.txt	Primary Tumor
LIHC	219b067c-522f-4971-b0d0-86f9971d369d	49a67761-4920-4580-9b24-b31faed8ecc0	Transcriptome Profiling	Gene Expression Quantification	f4172992-63e2-41d6-91d1-a82d66643aaa.FPKM.txt.gz	Primary Tumor
LIHC	219b067c-522f-4971-b0d0-86f9971d369d	1238b4d6-fe68-4f98-9994-257f8803e3fa	Copy Number Variation	Masked Copy Number Segment	SLUNK_p_TCGAb_425_NSP_GenomeWideSNP_6_A09_1513390.nocnv_grch38.seg.txt	Primary Tumor
LIHC	219b067c-522f-4971-b0d0-86f9971d369d	882f74bd-107d-4327-9b6f-4099083b5ad7	Transcriptome Profiling	miRNA Expression Quantification	mirnas.quantification.txt	Primary Tumor
LIHC	219b067c-522f-4971-b0d0-86f9971d369d	15fe1a60-d630-4612-bdc6-1b0e78816b77	DNA methylation	Methylation beta value	jhu-usc.edu_LIHC.HumanMethylation450.19.lvl-3.TCGA-DD-AACH-01A-11D-A40S-05.txt	Primary Tumor
LIHC	22077056-067d-4db5-98e5-106778ceca56	115a1c13-fe0c-43f1-aa76-dcbc36d51996	Transcriptome Profiling	Gene Expression Quantification	0415a9b4-a58d-4641-ab1a-927ed7a04824.FPKM.txt.gz	Primary Tumor
LIHC	22077056-067d-4db5-98e5-106778ceca56	2c9e5a35-bacb-4a11-be2f-62201a4dff48	Transcriptome Profiling	miRNA Expression Quantification	mirnas.quantification.txt	Primary Tumor
LIHC	22077056-067d-4db5-98e5-106778ceca56	d300778f-472f-43ef-b595-8c058d899dc6	Copy Number Variation	Masked Copy Number Segment	TACES_p_TCGAb_399_400_NSP_GenomeWideSNP_6_D12_1473760.nocnv_grch38.seg.txt	Primary Tumor
LIHC	22077056-067d-4db5-98e5-106778ceca56	89fd5025-57e8-4c09-a511-239fd1743611	DNA methylation	Methylation beta value	jhu-usc.edu_LIHC.HumanMethylation450.15.lvl-3.TCGA-ZP-A9CZ-01A-11D-A383-05.txt	Primary Tumor
LIHC	220f75d7-08a4-4936-b4b2-0750e87ccdf5	659d48c8-2c81-4dea-8399-830699736758	Transcriptome Profiling	Gene Expression Quantification	94425c86-3918-4de4-a821-3912a27f098d.FPKM.txt.gz	Primary Tumor
LIHC	220f75d7-08a4-4936-b4b2-0750e87ccdf5	1986d3e0-757f-4333-b385-ea0cb164feb2	Copy Number Variation	Masked Copy Number Segment	TACES_p_TCGAb_399_400_NSP_GenomeWideSNP_6_D08_1473732.nocnv_grch38.seg.txt	Primary Tumor
LIHC	220f75d7-08a4-4936-b4b2-0750e87ccdf5	a737db06-ee36-4c93-95ed-2c1655535c6d	Transcriptome Profiling	miRNA Expression Quantification	mirnas.quantification.txt	Primary Tumor
LIHC	220f75d7-08a4-4936-b4b2-0750e87ccdf5	d42a6e48-4566-4765-bfc2-16028d197a4d	DNA methylation	Methylation beta value	jhu-usc.edu_LIHC.HumanMethylation450.15.lvl-3.TCGA-CC-A7IE-01A-21D-A383-05.txt	Primary Tumor
LIHC	22dd3876-1f2c-4ddd-8fae-f5fb820993ba	ac377378-605f-4dd6-a71f-aba899360b9e	Transcriptome Profiling	Gene Expression Quantification	1c77ba3f-fb74-40ef-b22c-81d8edc19273.FPKM.txt.gz	Primary Tumor
LIHC	22dd3876-1f2c-4ddd-8fae-f5fb820993ba	a6025cbb-fd6c-40b8-ae6d-5ba05107d26c	Copy Number Variation	Masked Copy Number Segment	FRUIT_p_TCGAb_327_328_329_NSP_GenomeWideSNP_6_B06_1367896.nocnv_grch38.seg.txt	Primary Tumor
LIHC	22dd3876-1f2c-4ddd-8fae-f5fb820993ba	05ddda5e-88dd-4be0-9798-56e907f16a73	Transcriptome Profiling	miRNA Expression Quantification	mirnas.quantification.txt	Primary Tumor
LIHC	22dd3876-1f2c-4ddd-8fae-f5fb820993ba	f1fed156-ad2c-4ae2-9433-4dfe65ef8245	DNA methylation	Methylation beta value	jhu-usc.edu_LIHC.HumanMethylation450.11.lvl-3.TCGA-MI-A75G-01A-11D-A32R-05.txt	Primary Tumor
LIHC	23103931-cc29-4f89-ae9c-79d53401ecea	073bf6ae-b605-4718-bdcf-6df3eeb12ea0	Transcriptome Profiling	Gene Expression Quantification	8f676c67-2594-4be6-897e-03f356f46cc5.FPKM.txt.gz	Primary Tumor
LIHC	23103931-cc29-4f89-ae9c-79d53401ecea	0d02a89c-32c2-4be6-83ce-8fee2db7370a	Copy Number Variation	Masked Copy Number Segment	FADGE_p_TCGA_b100_SNP_N_GenomeWideSNP_6_F01_747568.nocnv_grch38.seg.txt	Primary Tumor
LIHC	23103931-cc29-4f89-ae9c-79d53401ecea	a0153320-d5fd-49f2-8a8d-3a35697ff306	Transcriptome Profiling	Gene Expression Quantification	90e6d83e-fb1b-44e9-8180-8c449c3de211.FPKM.txt.gz	Solid Tissue Normal
LIHC	23103931-cc29-4f89-ae9c-79d53401ecea	4e20460d-f02f-4935-b2b6-19c4ea75f0c3	Transcriptome Profiling	miRNA Expression Quantification	mirnas.quantification.txt	Primary Tumor
LIHC	23103931-cc29-4f89-ae9c-79d53401ecea	181aa923-ca50-4b24-8d60-d66ef6264de4	Copy Number Variation	Masked Copy Number Segment	FADGE_p_TCGA_b100_SNP_N_GenomeWideSNP_6_F03_747672.nocnv_grch38.seg.txt	Solid Tissue Normal
LIHC	23103931-cc29-4f89-ae9c-79d53401ecea	b0770428-b8c8-48b6-8e99-5ef6ab6d3bfe	Transcriptome Profiling	miRNA Expression Quantification	mirnas.quantification.txt	Solid Tissue Normal
LIHC	23103931-cc29-4f89-ae9c-79d53401ecea	97824f90-9fa0-4ce5-9386-a632e6fb9f23	DNA methylation	Methylation beta value	jhu-usc.edu_LIHC.HumanMethylation450.1.lvl-3.TCGA-BC-A10U-11A-11D-A132-05.txt	Solid Tissue Normal
LIHC	23103931-cc29-4f89-ae9c-79d53401ecea	2644e4af-1bff-4d71-86d2-4bed6b048149	DNA methylation	Methylation beta value	jhu-usc.edu_LIHC.HumanMethylation450.1.lvl-3.TCGA-BC-A10U-01A-11D-A132-05.txt	Primary Tumor
LIHC	239b4298-b090-480a-a19f-9758a827aa30	2e853edd-62b9-4893-b8bb-fe7cf32c9678	Transcriptome Profiling	Gene Expression Quantification	a80aee05-477e-4ee9-a125-c5392b58364b.FPKM.txt.gz	Primary Tumor
LIHC	239b4298-b090-480a-a19f-9758a827aa30	5fe35677-5b73-4666-a463-2b9ae696ded6	Transcriptome Profiling	miRNA Expression Quantification	mirnas.quantification.txt	Primary Tumor
LIHC	239b4298-b090-480a-a19f-9758a827aa30	dc8be4e1-cd2d-4c34-909d-a5a552be7cbc	Copy Number Variation	Masked Copy Number Segment	GROVE_p_TCGA_b145_153_SNP_N_GenomeWideSNP_6_G09_809256.nocnv_grch38.seg.txt	Primary Tumor
LIHC	239b4298-b090-480a-a19f-9758a827aa30	336d1b5f-66f0-44df-b73b-0cb764207674	DNA methylation	Methylation beta value	jhu-usc.edu_LIHC.HumanMethylation450.3.lvl-3.TCGA-G3-A25Y-01A-11D-A16X-05.txt	Primary Tumor
LIHC	23d8e6a0-fa79-4323-a0a6-2dea2a319667	921757de-dfb8-46f9-9db7-02a1d702173d	Transcriptome Profiling	Gene Expression Quantification	9bb56719-e0cc-4ba2-8bae-14187b03243b.FPKM.txt.gz	Primary Tumor
LIHC	23d8e6a0-fa79-4323-a0a6-2dea2a319667	4e66d760-a5b2-48a6-b42f-102896b14be2	Copy Number Variation	Masked Copy Number Segment	TEENY_p_TCGA_302_303_N_GenomeWideSNP_6_D02_1344530.nocnv_grch38.seg.txt	Primary Tumor
LIHC	23d8e6a0-fa79-4323-a0a6-2dea2a319667	a01a73e2-dfc9-4bcb-8e44-4058dd5da314	Transcriptome Profiling	miRNA Expression Quantification	mirnas.quantification.txt	Primary Tumor
LIHC	23d8e6a0-fa79-4323-a0a6-2dea2a319667	5cf6029d-4687-4814-a68e-eafd882a3d6b	DNA methylation	Methylation beta value	jhu-usc.edu_LIHC.HumanMethylation450.9.lvl-3.TCGA-CC-A5UE-01A-11D-A28Y-05.txt	Primary Tumor
LIHC	24170a77-94e0-4002-9d3e-a46c84e84fca	5762dc4b-1f30-4675-967f-68c6a1d07197	Transcriptome Profiling	Gene Expression Quantification	99e82612-a602-459b-8a60-80a812bf9d88.FPKM.txt.gz	Primary Tumor
LIHC	24170a77-94e0-4002-9d3e-a46c84e84fca	b68f977e-c498-4bbd-8984-1af5510ba38a	Transcriptome Profiling	miRNA Expression Quantification	mirnas.quantification.txt	Primary Tumor
LIHC	24170a77-94e0-4002-9d3e-a46c84e84fca	dcc1cb24-20e8-4586-ac7c-4f8764b6c55c	Copy Number Variation	Masked Copy Number Segment	FRUIT_p_TCGAb_327_328_329_NSP_GenomeWideSNP_6_A06_1367948.nocnv_grch38.seg.txt	Primary Tumor
LIHC	24170a77-94e0-4002-9d3e-a46c84e84fca	95b2177f-860d-48b2-b3c7-ba7c9e8780e2	DNA methylation	Methylation beta value	jhu-usc.edu_LIHC.HumanMethylation450.11.lvl-3.TCGA-DD-A73D-01A-12D-A32R-05.txt	Primary Tumor
LIHC	24259d55-20ac-4359-861f-dcad7ad88cee	17dcd1bf-937f-43d9-8bfc-c9f0666f8eb2	Transcriptome Profiling	Gene Expression Quantification	03011a57-3e95-49d1-a927-cff4111d2d5b.FPKM.txt.gz	Primary Tumor
LIHC	24259d55-20ac-4359-861f-dcad7ad88cee	112c483f-5b51-4b3e-9454-230e77fc81f1	Transcriptome Profiling	miRNA Expression Quantification	mirnas.quantification.txt	Primary Tumor
LIHC	24259d55-20ac-4359-861f-dcad7ad88cee	ca7865ae-829b-4fe4-806b-abeaabd5f1f6	Copy Number Variation	Masked Copy Number Segment	DOUSE_p_TCGA_287_288_289_N_GenomeWideSNP_6_F04_1361104.nocnv_grch38.seg.txt	Primary Tumor
LIHC	24259d55-20ac-4359-861f-dcad7ad88cee	9c0674d4-7521-49bd-b474-09bb86fb1471	DNA methylation	Methylation beta value	jhu-usc.edu_LIHC.HumanMethylation450.8.lvl-3.TCGA-G3-A5SK-01A-11D-A27W-05.txt	Primary Tumor
LIHC	24b66729-242b-4771-819d-77c9a1fcbb10	1a79b73f-85e2-43c6-9203-a93298958ebc	Transcriptome Profiling	Gene Expression Quantification	c395b751-dbb2-4efb-8e7b-5d000a456cdc.FPKM.txt.gz	Primary Tumor
LIHC	24b66729-242b-4771-819d-77c9a1fcbb10	3bc5b1c8-8818-458b-a1b0-0d5c9f3686c9	Transcriptome Profiling	miRNA Expression Quantification	mirnas.quantification.txt	Primary Tumor
LIHC	24b66729-242b-4771-819d-77c9a1fcbb10	efeaafc3-ee16-43e2-95ba-b7c859214938	Copy Number Variation	Masked Copy Number Segment	SLUNK_p_TCGAb_425_NSP_GenomeWideSNP_6_H01_1513446.nocnv_grch38.seg.txt	Primary Tumor
LIHC	24b66729-242b-4771-819d-77c9a1fcbb10	42d0d50a-1ad8-4538-922b-2f51eeecd942	DNA methylation	Methylation beta value	jhu-usc.edu_LIHC.HumanMethylation450.19.lvl-3.TCGA-DD-AAD8-01A-11D-A40S-05.txt	Primary Tumor
LIHC	25e893ad-a0fd-45ae-9aa9-9bcd7c2ec8e5	68a3b682-c6a3-4936-9a37-3bad8148db35	Transcriptome Profiling	Gene Expression Quantification	255b8e0d-ab0e-4d19-bffb-59e9329af962.FPKM.txt.gz	Primary Tumor
LIHC	25e893ad-a0fd-45ae-9aa9-9bcd7c2ec8e5	916fb1e3-b4c4-4ef8-85ef-f4b3835bbbaa	Transcriptome Profiling	miRNA Expression Quantification	mirnas.quantification.txt	Primary Tumor
LIHC	25e893ad-a0fd-45ae-9aa9-9bcd7c2ec8e5	d9e642b1-bc64-454a-967f-f1abb73d91f1	Copy Number Variation	Masked Copy Number Segment	MOHEL_p_TCGA_271_274_275_N_GenomeWideSNP_6_F05_1320412.nocnv_grch38.seg.txt	Primary Tumor
LIHC	25e893ad-a0fd-45ae-9aa9-9bcd7c2ec8e5	cc2d2d25-767d-4daf-845f-36f2dbfa745f	DNA methylation	Methylation beta value	jhu-usc.edu_LIHC.HumanMethylation450.7.lvl-3.TCGA-MR-A520-01A-11D-A264-05.txt	Primary Tumor
LIHC	2681f83d-233f-4ea2-b5e6-3c05af81f123	881a7cb0-3afc-4c4f-8b13-dec8ca57fa2e	Transcriptome Profiling	Gene Expression Quantification	b49faa57-5a15-4193-9552-130d9a63eb40.FPKM.txt.gz	Primary Tumor
LIHC	2681f83d-233f-4ea2-b5e6-3c05af81f123	52c31909-e408-4893-93ff-3f4f734fd16c	Copy Number Variation	Masked Copy Number Segment	INCUS_p_TCGAb3_43_44_45_46_STY_GenomeWideSNP_6_E09_1377710.nocnv_grch38.seg.txt	Primary Tumor
LIHC	2681f83d-233f-4ea2-b5e6-3c05af81f123	d9550247-72b8-4f1c-be20-b675db70336e	Transcriptome Profiling	miRNA Expression Quantification	mirnas.quantification.txt	Primary Tumor
LIHC	2681f83d-233f-4ea2-b5e6-3c05af81f123	f559b788-a575-4956-9721-cca4024557f6	DNA methylation	Methylation beta value	jhu-usc.edu_LIHC.HumanMethylation450.13.lvl-3.TCGA-G3-A7M6-01A-11D-A341-05.txt	Primary Tumor
LIHC	26d93d77-ab66-45aa-a162-98d091221afb	28b7bd7a-739d-4319-aae8-e19dbdb6c823	Transcriptome Profiling	Gene Expression Quantification	69445314-a0b0-4b88-8aab-6f4659249288.FPKM.txt.gz	Primary Tumor
LIHC	26d93d77-ab66-45aa-a162-98d091221afb	9ab28fad-64cb-40fa-be36-4839e4ff9257	Copy Number Variation	Masked Copy Number Segment	TAZZA_p_TCGAb3_62_63_64_65_NSP_GenomeWideSNP_6_H06_1387822.nocnv_grch38.seg.txt	Primary Tumor
LIHC	26d93d77-ab66-45aa-a162-98d091221afb	d1a3f9ea-04af-4fc7-882b-878eed19f582	Transcriptome Profiling	miRNA Expression Quantification	mirnas.quantification.txt	Primary Tumor
LIHC	26d93d77-ab66-45aa-a162-98d091221afb	2d9ef0fd-09ce-4316-88cf-126c457ee42c	DNA methylation	Methylation beta value	jhu-usc.edu_LIHC.HumanMethylation450.14.lvl-3.TCGA-RC-A7SB-01A-21D-A356-05.txt	Primary Tumor
LIHC	2854ffe8-1f77-497a-bf49-11e0189fee35	9fb3a232-30ac-4ede-9dc1-c4fa963670dc	Transcriptome Profiling	Gene Expression Quantification	4ff24999-4b17-4992-9053-ea36ca833cfb.FPKM.txt.gz	Primary Tumor
LIHC	2854ffe8-1f77-497a-bf49-11e0189fee35	80ba4339-cd59-4969-988c-6e8b56b254f0	Copy Number Variation	Masked Copy Number Segment	KNELT_p_TCGA_b123_131_SNP_N_GenomeWideSNP_6_F05_787744.nocnv_grch38.seg.txt	Primary Tumor
LIHC	2854ffe8-1f77-497a-bf49-11e0189fee35	b2e1c940-4d2d-4db4-925e-d4a76b220f4f	Transcriptome Profiling	miRNA Expression Quantification	mirnas.quantification.txt	Primary Tumor
LIHC	2854ffe8-1f77-497a-bf49-11e0189fee35	ea43a0c7-68dc-46da-95fa-bd4dfefb9943	DNA methylation	Methylation beta value	jhu-usc.edu_LIHC.HumanMethylation450.2.lvl-3.TCGA-DD-A1EL-01A-11D-A153-05.txt	Primary Tumor
LIHC	290890eb-321c-45dc-9cd1-45676c6e5e96	455d16a7-0a1b-47ea-9a62-81c8ff3aab7d	Transcriptome Profiling	Gene Expression Quantification	7a0ac078-cd90-49f2-b396-3ba1b4525473.FPKM.txt.gz	Primary Tumor
LIHC	290890eb-321c-45dc-9cd1-45676c6e5e96	3d2427f2-1432-4e37-a6d2-79d7f25c8870	Transcriptome Profiling	miRNA Expression Quantification	mirnas.quantification.txt	Primary Tumor
LIHC	290890eb-321c-45dc-9cd1-45676c6e5e96	b49aee91-7756-465d-9006-a40011c40a99	Copy Number Variation	Masked Copy Number Segment	SLUNK_p_TCGAb_425_NSP_GenomeWideSNP_6_G11_1513442.nocnv_grch38.seg.txt	Primary Tumor
LIHC	290890eb-321c-45dc-9cd1-45676c6e5e96	55debc54-cce3-4c5c-b220-ede2cbdc526e	DNA methylation	Methylation beta value	jhu-usc.edu_LIHC.HumanMethylation450.19.lvl-3.TCGA-5R-AA1C-01A-11D-A40S-05.txt	Primary Tumor
LIHC	2bea076b-c923-4a91-a37b-c6615fec021c	6c05adb9-e5b0-4d41-8d50-a02b8cb2ebdb	Transcriptome Profiling	Gene Expression Quantification	6f78b01c-d83f-4970-8e9e-e3d78c265fc2.FPKM.txt.gz	Primary Tumor
LIHC	2bea076b-c923-4a91-a37b-c6615fec021c	5907e0cb-5885-438c-94e1-72e3a313f85e	Copy Number Variation	Masked Copy Number Segment	HONGS_p_TCGAb3_75_76_77_NSP_GenomeWideSNP_6_E01_1438136.nocnv_grch38.seg.txt	Primary Tumor
LIHC	2bea076b-c923-4a91-a37b-c6615fec021c	c69f28fd-e3a6-473a-8eb5-267edc4eb1e9	Transcriptome Profiling	miRNA Expression Quantification	mirnas.quantification.txt	Primary Tumor
LIHC	2bea076b-c923-4a91-a37b-c6615fec021c	edb7dde6-a0eb-479d-b7c0-89c0b05cf490	DNA methylation	Methylation beta value	jhu-usc.edu_LIHC.HumanMethylation450.17.lvl-3.TCGA-ED-A8O5-01A-11D-A369-05.txt	Primary Tumor
LIHC	2c041473-eaaa-4b7c-9b2e-b9da3543ad18	8cfa04ed-8fc2-4564-b353-df3925133b4e	Transcriptome Profiling	Gene Expression Quantification	7483e7d3-3abb-427c-a001-fef17f1ff194.FPKM.txt.gz	Primary Tumor
LIHC	2c041473-eaaa-4b7c-9b2e-b9da3543ad18	001d8772-88e2-4bc9-ba31-afb80887c982	Copy Number Variation	Masked Copy Number Segment	VISTA_p_TCGAb_383_384_NSP_GenomeWideSNP_6_E03_1464924.nocnv_grch38.seg.txt	Primary Tumor
LIHC	2c041473-eaaa-4b7c-9b2e-b9da3543ad18	cf3e9bca-2edc-4e37-86c1-b2cc9347b40b	Transcriptome Profiling	miRNA Expression Quantification	mirnas.quantification.txt	Primary Tumor
LIHC	2c041473-eaaa-4b7c-9b2e-b9da3543ad18	3210a1ad-9862-42e0-9289-4cb49f9d8b06	DNA methylation	Methylation beta value	jhu-usc.edu_LIHC.HumanMethylation450.18.lvl-3.TCGA-2V-A95S-01A-11D-A36Y-05.txt	Primary Tumor
LIHC	2c53d48d-e3bc-49f3-bbe0-2eee24252b4c	4a0c9c6c-c620-48f6-a5c9-cf8305c98d25	Transcriptome Profiling	Gene Expression Quantification	8eded011-a9f5-4b5d-b83b-482229a1ae24.FPKM.txt.gz	Primary Tumor
LIHC	2c53d48d-e3bc-49f3-bbe0-2eee24252b4c	0b7bf992-dd10-4a68-aabc-c4e59ad5aa5f	Copy Number Variation	Masked Copy Number Segment	MINAE_p_TCGA_200_202_203_SNP_N_GenomeWideSNP_6_A07_955286.nocnv_grch38.seg.txt	Primary Tumor
LIHC	2c53d48d-e3bc-49f3-bbe0-2eee24252b4c	67d196e6-ef7a-4f82-adc8-fe042432d779	Transcriptome Profiling	miRNA Expression Quantification	mirnas.quantification.txt	Primary Tumor
LIHC	2c53d48d-e3bc-49f3-bbe0-2eee24252b4c	82953d41-7a6c-47ee-ac6d-2f5c3243e681	DNA methylation	Methylation beta value	jhu-usc.edu_LIHC.HumanMethylation450.5.lvl-3.TCGA-CC-A3MB-01A-11D-A20Z-05.txt	Primary Tumor
LIHC	2c8a1e74-33de-453f-8d1e-e226185e52fc	6f130091-9e52-4630-83f3-6c26da2bbe13	Transcriptome Profiling	Gene Expression Quantification	55aba8fb-d90d-4c7c-9161-2ded53639b39.FPKM.txt.gz	Primary Tumor
LIHC	2c8a1e74-33de-453f-8d1e-e226185e52fc	07a4ecaa-2b6e-4e87-a9f4-c3e1fa793406	Transcriptome Profiling	miRNA Expression Quantification	mirnas.quantification.txt	Primary Tumor
LIHC	2c8a1e74-33de-453f-8d1e-e226185e52fc	89cc1018-465c-4ab7-865e-6a4ab421e747	Copy Number Variation	Masked Copy Number Segment	DOUSE_p_TCGA_287_288_289_N_GenomeWideSNP_6_F12_1361062.nocnv_grch38.seg.txt	Primary Tumor
LIHC	2c8a1e74-33de-453f-8d1e-e226185e52fc	1515ef64-ca20-476d-93f8-36984208d8f7	DNA methylation	Methylation beta value	jhu-usc.edu_LIHC.HumanMethylation450.8.lvl-3.TCGA-G3-A5SJ-01A-11D-A27W-05.txt	Primary Tumor
LIHC	2d00f09f-0074-46c8-b357-b5f33567762a	f88ef64a-e635-4898-996f-971c96e06d4e	Transcriptome Profiling	Gene Expression Quantification	f25f1def-3191-4570-aede-d4c3d7e7b3c1.FPKM.txt.gz	Primary Tumor
LIHC	2d00f09f-0074-46c8-b357-b5f33567762a	5d8ed9b1-8077-4381-be4b-15c67b4d2b4f	Copy Number Variation	Masked Copy Number Segment	DOUSE_p_TCGA_287_288_289_N_GenomeWideSNP_6_H02_1361078.nocnv_grch38.seg.txt	Primary Tumor
LIHC	2d00f09f-0074-46c8-b357-b5f33567762a	61755bc3-6947-4599-9f41-7d0ac7e94093	Transcriptome Profiling	miRNA Expression Quantification	mirnas.quantification.txt	Primary Tumor
LIHC	2d00f09f-0074-46c8-b357-b5f33567762a	5a9ab7f0-ea70-4523-a77f-0cbe374f64ad	DNA methylation	Methylation beta value	jhu-usc.edu_LIHC.HumanMethylation450.8.lvl-3.TCGA-HP-A5MZ-01A-21D-A27W-05.txt	Primary Tumor
LIHC	2d1dc64d-27de-4c83-a7fa-88da5b48bf24	62e8e08c-6cc0-41e5-9f14-7bb81ce0826a	Transcriptome Profiling	Gene Expression Quantification	7085ee3a-b604-4a12-a877-63eef2d905e8.FPKM.txt.gz	Primary Tumor
LIHC	2d1dc64d-27de-4c83-a7fa-88da5b48bf24	f725b702-0713-4f28-9939-f0073679eebb	Transcriptome Profiling	miRNA Expression Quantification	mirnas.quantification.txt	Primary Tumor
LIHC	2d1dc64d-27de-4c83-a7fa-88da5b48bf24	fed3fc45-26df-488d-9b78-ad53fb2758c2	Copy Number Variation	Masked Copy Number Segment	FRUIT_p_TCGAb_327_328_329_NSP_GenomeWideSNP_6_C06_1367990.nocnv_grch38.seg.txt	Primary Tumor
LIHC	2d1dc64d-27de-4c83-a7fa-88da5b48bf24	9f11c789-9f1f-41a0-b934-2f8b9b81d94f	DNA methylation	Methylation beta value	jhu-usc.edu_LIHC.HumanMethylation450.11.lvl-3.TCGA-RC-A6M4-01A-11D-A32R-05.txt	Primary Tumor
LIHC	2f3d22ad-6917-4189-89d9-2a06c2d2de0a	2581f59d-422a-4ff0-9ca7-767b25b3b843	Transcriptome Profiling	Gene Expression Quantification	571e9f2c-b71e-4c42-909f-1feb69cf9723.FPKM.txt.gz	Primary Tumor
LIHC	2f3d22ad-6917-4189-89d9-2a06c2d2de0a	7c312262-a5e8-4555-996b-2f0ed0a9cb07	Transcriptome Profiling	miRNA Expression Quantification	mirnas.quantification.txt	Primary Tumor
LIHC	2f3d22ad-6917-4189-89d9-2a06c2d2de0a	e138ece0-2522-4748-9972-3600ca828f3f	Copy Number Variation	Masked Copy Number Segment	GROVE_p_TCGA_b145_153_SNP_N_GenomeWideSNP_6_H08_809118.nocnv_grch38.seg.txt	Primary Tumor
LIHC	2f3d22ad-6917-4189-89d9-2a06c2d2de0a	ec93305d-f545-4734-850e-4022f56bae01	DNA methylation	Methylation beta value	jhu-usc.edu_LIHC.HumanMethylation450.3.lvl-3.TCGA-G3-A25Z-01A-11D-A16X-05.txt	Primary Tumor
LIHC	3134f7d1-3359-497a-b8be-1f317d8ddaaa	1ced201b-6f13-4f44-a259-4d55ae4913b5	Transcriptome Profiling	Gene Expression Quantification	8990604c-6362-49e4-8949-85ddb4592ed2.FPKM.txt.gz	Primary Tumor
LIHC	3134f7d1-3359-497a-b8be-1f317d8ddaaa	689ffeb0-1eb5-4905-8fc0-591fab7d17ae	Copy Number Variation	Masked Copy Number Segment	DLP_REDO_FROM_TEENY_B01.nocnv_grch38.seg.txt	Primary Tumor
LIHC	3134f7d1-3359-497a-b8be-1f317d8ddaaa	b30cc610-473d-40b0-831a-792ac563ab97	Transcriptome Profiling	miRNA Expression Quantification	mirnas.quantification.txt	Primary Tumor
LIHC	3134f7d1-3359-497a-b8be-1f317d8ddaaa	9f11d402-8233-46ec-8924-68fddd178ee9	DNA methylation	Methylation beta value	jhu-usc.edu_LIHC.HumanMethylation450.9.lvl-3.TCGA-K7-A5RF-01A-11D-A28Y-05.txt	Primary Tumor
LIHC	31a2ecc5-2d45-4823-8187-dc701dd412a8	6482ba73-a119-4462-8fd4-3fef0a1d733f	Transcriptome Profiling	Gene Expression Quantification	86c79876-a046-40f4-bf8f-ead372644af4.FPKM.txt.gz	Primary Tumor
LIHC	31a2ecc5-2d45-4823-8187-dc701dd412a8	a6078e19-758a-44a0-8283-2f2621ec0129	Transcriptome Profiling	miRNA Expression Quantification	mirnas.quantification.txt	Primary Tumor
LIHC	31a2ecc5-2d45-4823-8187-dc701dd412a8	f5baf838-7726-4f08-83ed-9f30d3309fa4	Copy Number Variation	Masked Copy Number Segment	TACES_p_TCGAb_399_400_NSP_GenomeWideSNP_6_D04_1473852.nocnv_grch38.seg.txt	Primary Tumor
LIHC	31a2ecc5-2d45-4823-8187-dc701dd412a8	c1eaab72-c182-4fac-a398-b0a7af3bd807	DNA methylation	Methylation beta value	jhu-usc.edu_LIHC.HumanMethylation450.15.lvl-3.TCGA-2Y-A9GT-01A-11D-A383-05.txt	Primary Tumor
LIHC	31c7d56b-4af7-4fdb-ba83-63bf615fcc3d	c0639bb8-d26f-4c93-8a87-2a421dde3e74	Transcriptome Profiling	Gene Expression Quantification	e8aae9c3-1e7d-4f47-bd78-c96f55f992db.FPKM.txt.gz	Primary Tumor
LIHC	31c7d56b-4af7-4fdb-ba83-63bf615fcc3d	8b40edc0-e92f-44e9-87d0-e6636debebf1	Transcriptome Profiling	miRNA Expression Quantification	mirnas.quantification.txt	Primary Tumor
LIHC	31c7d56b-4af7-4fdb-ba83-63bf615fcc3d	c946a9cc-9161-4646-9f00-e2ce1f32c867	Copy Number Variation	Masked Copy Number Segment	CUBES_p_TCGAb_425_426_427_NSP_GenomeWideSNP_6_C07_1513922.nocnv_grch38.seg.txt	Primary Tumor
LIHC	31c7d56b-4af7-4fdb-ba83-63bf615fcc3d	34b93b49-133e-47b7-896c-7b4c8dd06669	DNA methylation	Methylation beta value	jhu-usc.edu_LIHC.HumanMethylation450.19.lvl-3.TCGA-DD-AAW1-01A-11D-A40X-05.txt	Primary Tumor
LIHC	32a98b3d-4cbd-4dcc-ac71-428fafc5e1c3	99170f84-c06d-42c6-ab40-70ec539df1b6	Transcriptome Profiling	Gene Expression Quantification	dcf5a350-7cff-475a-8f53-376422f990eb.FPKM.txt.gz	Primary Tumor
LIHC	32a98b3d-4cbd-4dcc-ac71-428fafc5e1c3	e2450293-f693-46b1-a7fd-870b57d4cef6	Transcriptome Profiling	miRNA Expression Quantification	mirnas.quantification.txt	Primary Tumor
LIHC	32a98b3d-4cbd-4dcc-ac71-428fafc5e1c3	ff5690f4-f764-4347-aa4d-401cc2138b9f	Copy Number Variation	Masked Copy Number Segment	VOLAR_p_TCGAb_397_398_399_NSP_GenomeWideSNP_6_F09_1473470.nocnv_grch38.seg.txt	Primary Tumor
LIHC	32a98b3d-4cbd-4dcc-ac71-428fafc5e1c3	594f88bb-dd16-4169-9518-a78707ce98c3	DNA methylation	Methylation beta value	jhu-usc.edu_LIHC.HumanMethylation450.15.lvl-3.TCGA-RC-A7SH-01A-11D-A383-05.txt	Primary Tumor
LIHC	32e39c1d-b8e8-4efe-b451-8efb112d3518	91a0d63c-d04d-4d56-b5ad-64bb48f2a9d0	Transcriptome Profiling	Gene Expression Quantification	21493902-9374-4fe5-a7e6-6e97c81834df.FPKM.txt.gz	Primary Tumor
LIHC	32e39c1d-b8e8-4efe-b451-8efb112d3518	646981fc-4ff2-415f-af82-fbd22d43bfff	Copy Number Variation	Masked Copy Number Segment	SLUNK_p_TCGAb_425_NSP_GenomeWideSNP_6_F05_1513364.nocnv_grch38.seg.txt	Primary Tumor
LIHC	32e39c1d-b8e8-4efe-b451-8efb112d3518	e26cc9f3-ff6f-4063-8516-b7de54fc2b7c	Transcriptome Profiling	miRNA Expression Quantification	mirnas.quantification.txt	Primary Tumor
LIHC	32e39c1d-b8e8-4efe-b451-8efb112d3518	3580ba78-e14a-43fc-85e6-81e236f088b7	DNA methylation	Methylation beta value	jhu-usc.edu_LIHC.HumanMethylation450.19.lvl-3.TCGA-DD-AADN-01A-11D-A40S-05.txt	Primary Tumor
LIHC	34303cdd-c31c-4b95-9965-2a5513dc322d	3b68d753-864e-4e53-89eb-bd1cfdf2f7ca	Transcriptome Profiling	Gene Expression Quantification	ff8776f1-5499-459c-989f-0bc5268e6631.FPKM.txt.gz	Primary Tumor
LIHC	34303cdd-c31c-4b95-9965-2a5513dc322d	918ead74-0b3b-428f-a02a-66cc88e64282	Transcriptome Profiling	miRNA Expression Quantification	mirnas.quantification.txt	Primary Tumor
LIHC	34303cdd-c31c-4b95-9965-2a5513dc322d	a0a9c67b-d7f9-4855-9c10-4ba2fd6be371	Copy Number Variation	Masked Copy Number Segment	SPICS_p_TCGA_B_314_315_316_NSP_GenomeWideSNP_6_A01_1361584.nocnv_grch38.seg.txt	Primary Tumor
LIHC	34303cdd-c31c-4b95-9965-2a5513dc322d	8dc08de1-3b3b-4dfc-8d03-6b939515453a	DNA methylation	Methylation beta value	jhu-usc.edu_LIHC.HumanMethylation450.10.lvl-3.TCGA-ED-A66Y-01A-11D-A30Y-05.txt	Primary Tumor
LIHC	34413807-07be-4204-b095-5e1dd1ed87dc	f5253f2c-a8fe-4ac7-9336-a5821ffb7e08	Transcriptome Profiling	Gene Expression Quantification	8cc5cf4d-d00f-40d0-9979-1f68f154289d.FPKM.txt.gz	Primary Tumor
LIHC	34413807-07be-4204-b095-5e1dd1ed87dc	3abe6a44-41d2-4de0-8ce8-eba2fc553084	Copy Number Variation	Masked Copy Number Segment	SLUNK_p_TCGAb_425_NSP_GenomeWideSNP_6_B05_1513424.nocnv_grch38.seg.txt	Primary Tumor
LIHC	34413807-07be-4204-b095-5e1dd1ed87dc	aebdca45-76dd-41a3-a2f1-9c6064983e09	Transcriptome Profiling	miRNA Expression Quantification	mirnas.quantification.txt	Primary Tumor
LIHC	34413807-07be-4204-b095-5e1dd1ed87dc	bf4aad58-bb92-485f-b9a6-a59b21bddfd6	DNA methylation	Methylation beta value	jhu-usc.edu_LIHC.HumanMethylation450.19.lvl-3.TCGA-DD-AACO-01A-11D-A40S-05.txt	Primary Tumor
LIHC	34416be6-b6d6-4029-b899-9ba685e39590	d27ad3a4-f37b-4985-a105-2b26aca089fe	Transcriptome Profiling	Gene Expression Quantification	a3a6543b-ea79-4724-a140-c83392b1842b.FPKM.txt.gz	Primary Tumor
LIHC	34416be6-b6d6-4029-b899-9ba685e39590	cdc5eb2a-e4cc-44c7-ab74-d70a572ba369	Copy Number Variation	Masked Copy Number Segment	SLUNK_p_TCGAb_425_NSP_GenomeWideSNP_6_B09_1513368.nocnv_grch38.seg.txt	Primary Tumor
LIHC	34416be6-b6d6-4029-b899-9ba685e39590	9bf5ed96-489b-40f2-bfe1-26f28fd64296	Transcriptome Profiling	miRNA Expression Quantification	mirnas.quantification.txt	Primary Tumor
LIHC	34416be6-b6d6-4029-b899-9ba685e39590	22336fb2-c420-4d9d-9069-39ebe5e6ae16	DNA methylation	Methylation beta value	jhu-usc.edu_LIHC.HumanMethylation450.19.lvl-3.TCGA-DD-AAEI-01A-11D-A40S-05.txt	Primary Tumor
LIHC	34fd27ce-930a-4f29-8a6e-dae4949d92eb	89a1e2ec-5639-4d15-9060-4165294086d7	Transcriptome Profiling	Gene Expression Quantification	a752bb9d-7530-4760-b760-b64b9930c0f0.FPKM.txt.gz	Primary Tumor
LIHC	34fd27ce-930a-4f29-8a6e-dae4949d92eb	6a164b98-ac4c-4cee-b7de-a4ba64089d30	Transcriptome Profiling	miRNA Expression Quantification	mirnas.quantification.txt	Primary Tumor
LIHC	34fd27ce-930a-4f29-8a6e-dae4949d92eb	92378a5a-7bfc-4505-8595-c337d4982da3	Copy Number Variation	Masked Copy Number Segment	TACES_p_TCGAb_399_400_NSP_GenomeWideSNP_6_C10_1473706.nocnv_grch38.seg.txt	Primary Tumor
LIHC	34fd27ce-930a-4f29-8a6e-dae4949d92eb	12a65dd6-6944-437c-b691-d7fb22a47471	DNA methylation	Methylation beta value	jhu-usc.edu_LIHC.HumanMethylation450.15.lvl-3.TCGA-ZP-A9CY-01A-11D-A383-05.txt	Primary Tumor
LIHC	3528dd91-1a6d-4d41-a3ee-829c857cc904	f7e8516c-b35b-43f2-a520-146be12d41f7	Transcriptome Profiling	Gene Expression Quantification	ce80ed84-2030-4fc9-95d3-4a191ef4278c.FPKM.txt.gz	Primary Tumor
LIHC	3528dd91-1a6d-4d41-a3ee-829c857cc904	7977d968-6b11-485b-a8dc-8f6192e386e0	Copy Number Variation	Masked Copy Number Segment	MESNE_p_TCGAb_401_02_03_04_05_N_GenomeWideSNP_6_G05_1486906.nocnv_grch38.seg.txt	Primary Tumor
LIHC	3528dd91-1a6d-4d41-a3ee-829c857cc904	46c5eb2e-3f4f-4e52-ba09-943baca2ca0a	Transcriptome Profiling	miRNA Expression Quantification	mirnas.quantification.txt	Primary Tumor
LIHC	3528dd91-1a6d-4d41-a3ee-829c857cc904	7bcd62d7-b2b9-492b-a587-3b9847b17622	DNA methylation	Methylation beta value	jhu-usc.edu_LIHC.HumanMethylation450.16.lvl-3.TCGA-2Y-A9H8-01A-11D-A39G-05.txt	Primary Tumor
LIHC	357c1c08-f368-4cae-8f20-9be241b30479	fc167d91-5ea2-4221-b233-185abbf3798d	Transcriptome Profiling	Gene Expression Quantification	9abf327b-d44f-435d-986d-09107bcd2643.FPKM.txt.gz	Solid Tissue Normal
LIHC	357c1c08-f368-4cae-8f20-9be241b30479	bea5f2b5-1adf-4c6f-9378-83cc0dd54b36	Transcriptome Profiling	Gene Expression Quantification	7ea84e4b-065b-46ba-85cd-7cf945ae6ba7.FPKM.txt.gz	Primary Tumor
LIHC	357c1c08-f368-4cae-8f20-9be241b30479	615f9b22-e713-427b-9acb-b1cb14422487	Copy Number Variation	Masked Copy Number Segment	MINAE_p_TCGA_200_202_203_SNP_N_GenomeWideSNP_6_A06_955172.nocnv_grch38.seg.txt	Primary Tumor
LIHC	357c1c08-f368-4cae-8f20-9be241b30479	7f740848-d3c2-4ac6-b1fc-9f3b29cf041b	Copy Number Variation	Masked Copy Number Segment	MINAE_p_TCGA_200_202_203_SNP_N_GenomeWideSNP_6_B10_955278.nocnv_grch38.seg.txt	Solid Tissue Normal
LIHC	357c1c08-f368-4cae-8f20-9be241b30479	3ee670f4-5a1b-4cec-adc1-c4f5de05ea26	Transcriptome Profiling	miRNA Expression Quantification	mirnas.quantification.txt	Primary Tumor
LIHC	357c1c08-f368-4cae-8f20-9be241b30479	1b9d7794-0af6-4148-aeef-6da6711a8c7f	Transcriptome Profiling	miRNA Expression Quantification	mirnas.quantification.txt	Solid Tissue Normal
LIHC	357c1c08-f368-4cae-8f20-9be241b30479	ab8e122b-e39b-43a7-b287-ae7f3107fe62	DNA methylation	Methylation beta value	jhu-usc.edu_LIHC.HumanMethylation450.5.lvl-3.TCGA-DD-A3A2-01A-11D-A20Z-05.txt	Primary Tumor
LIHC	357c1c08-f368-4cae-8f20-9be241b30479	b010963a-a107-4557-8179-1355f77f71b1	DNA methylation	Methylation beta value	jhu-usc.edu_LIHC.HumanMethylation450.5.lvl-3.TCGA-DD-A3A2-11A-11D-A20Z-05.txt	Solid Tissue Normal
LIHC	3837c8ac-6c9e-499b-a4e7-d42c870bcb49	e21379cd-3844-4b8c-969f-05134298faf6	Transcriptome Profiling	Gene Expression Quantification	ae838393-741d-4210-b398-4cde0997bd94.FPKM.txt.gz	Primary Tumor
LIHC	3837c8ac-6c9e-499b-a4e7-d42c870bcb49	3fc9b040-3a31-417b-a033-bcb2e0e93a4b	Copy Number Variation	Masked Copy Number Segment	TEENY_p_TCGA_302_303_N_GenomeWideSNP_6_E01_1344630.nocnv_grch38.seg.txt	Primary Tumor
LIHC	3837c8ac-6c9e-499b-a4e7-d42c870bcb49	9a07e744-3a18-42b4-9abd-29c3b852c6ff	Transcriptome Profiling	miRNA Expression Quantification	mirnas.quantification.txt	Primary Tumor
LIHC	3837c8ac-6c9e-499b-a4e7-d42c870bcb49	e7c843ff-d51f-48e4-b357-63fc59211fa1	DNA methylation	Methylation beta value	jhu-usc.edu_LIHC.HumanMethylation450.9.lvl-3.TCGA-CC-A5UD-01A-11D-A28Y-05.txt	Primary Tumor
LIHC	396ef7c2-343e-4d5c-9b20-adc0a52c1978	15f49830-4b01-40d8-b366-3dfc9f0f189d	Transcriptome Profiling	Gene Expression Quantification	d5669551-6d52-45f7-b396-50c85eeb6c6e.FPKM.txt.gz	Primary Tumor
LIHC	396ef7c2-343e-4d5c-9b20-adc0a52c1978	06766b53-8501-47c2-b6f1-b3ffd6346a25	Copy Number Variation	Masked Copy Number Segment	VISTA_p_TCGAb_383_384_NSP_GenomeWideSNP_6_G03_1464846.nocnv_grch38.seg.txt	Primary Tumor
LIHC	396ef7c2-343e-4d5c-9b20-adc0a52c1978	9d7966d2-7208-4e73-a58d-74bec8b7ccfa	Transcriptome Profiling	miRNA Expression Quantification	mirnas.quantification.txt	Primary Tumor
LIHC	396ef7c2-343e-4d5c-9b20-adc0a52c1978	915252f2-6e06-4651-8dca-b1a46a82ccd0	DNA methylation	Methylation beta value	jhu-usc.edu_LIHC.HumanMethylation450.18.lvl-3.TCGA-ZP-A9D0-01A-11D-A36Y-05.txt	Primary Tumor
LIHC	39baf24a-4032-4c23-b3fe-2c50df1881f6	20c0a45e-6cb6-4d9d-8d7f-79bda6824a4e	Transcriptome Profiling	Gene Expression Quantification	f27747c6-ceb3-4849-a30a-9eb6229a5576.FPKM.txt.gz	Primary Tumor
LIHC	39baf24a-4032-4c23-b3fe-2c50df1881f6	519bc799-a404-4e2b-a54d-2c547d33032a	Copy Number Variation	Masked Copy Number Segment	FADGE_p_TCGA_b100_SNP_N_GenomeWideSNP_6_F12_747540.nocnv_grch38.seg.txt	Primary Tumor
LIHC	39baf24a-4032-4c23-b3fe-2c50df1881f6	c083fd82-c231-4d95-b2b6-fec8022944c5	Transcriptome Profiling	miRNA Expression Quantification	mirnas.quantification.txt	Primary Tumor
LIHC	39baf24a-4032-4c23-b3fe-2c50df1881f6	f1a708e7-0f8c-4716-81d4-0d4db5d191c6	Transcriptome Profiling	Gene Expression Quantification	38ed53de-d5bc-4c94-8f5d-c2b8e8e65782.FPKM.txt.gz	Solid Tissue Normal
LIHC	39baf24a-4032-4c23-b3fe-2c50df1881f6	dab6b435-359d-492a-aefe-3bec6e687112	Copy Number Variation	Masked Copy Number Segment	FADGE_p_TCGA_b100_SNP_N_GenomeWideSNP_6_D10_747554.nocnv_grch38.seg.txt	Solid Tissue Normal
LIHC	39baf24a-4032-4c23-b3fe-2c50df1881f6	eef97fa5-cdb4-4b7b-a81c-1d05b19ff2aa	Transcriptome Profiling	miRNA Expression Quantification	mirnas.quantification.txt	Solid Tissue Normal
LIHC	39baf24a-4032-4c23-b3fe-2c50df1881f6	e026fa76-150b-40f3-926d-53627e28273d	DNA methylation	Methylation beta value	jhu-usc.edu_LIHC.HumanMethylation450.1.lvl-3.TCGA-BC-A10W-11A-11D-A132-05.txt	Solid Tissue Normal
LIHC	39baf24a-4032-4c23-b3fe-2c50df1881f6	9938f221-c625-48ea-be55-c450846383e8	DNA methylation	Methylation beta value	jhu-usc.edu_LIHC.HumanMethylation450.1.lvl-3.TCGA-BC-A10W-01A-11D-A132-05.txt	Primary Tumor
LIHC	39e147c9-2acb-4ba8-a991-e43e1719b2d8	5c1550cb-6335-4433-b3cf-2c36e430d093	Transcriptome Profiling	Gene Expression Quantification	004c60cf-c08e-49df-b4ce-baca41e11250.FPKM.txt.gz	Primary Tumor
LIHC	39e147c9-2acb-4ba8-a991-e43e1719b2d8	54b9a6db-abf9-4f89-9b12-70fb42a42025	Copy Number Variation	Masked Copy Number Segment	DLP_REDO_FROM_MESNE_F05.nocnv_grch38.seg.txt	Primary Tumor
LIHC	39e147c9-2acb-4ba8-a991-e43e1719b2d8	251b98a5-e193-4c67-836a-9904321983e0	Transcriptome Profiling	miRNA Expression Quantification	mirnas.quantification.txt	Primary Tumor
LIHC	39e147c9-2acb-4ba8-a991-e43e1719b2d8	a25b8388-fc11-4636-b9df-cee910dcc126	DNA methylation	Methylation beta value	jhu-usc.edu_LIHC.HumanMethylation450.16.lvl-3.TCGA-WX-AA47-01A-11D-A39G-05.txt	Primary Tumor
LIHC	39eb1db0-2722-4af4-8254-d0e10256c64d	fd51bc9f-01c9-4c46-9336-e147b83f754d	Transcriptome Profiling	Gene Expression Quantification	687e7d1d-99eb-4bf9-9fa3-49e324ef32c3.FPKM.txt.gz	Primary Tumor
LIHC	39eb1db0-2722-4af4-8254-d0e10256c64d	f1da3082-3dc4-4dd5-898f-b1218038d456	Copy Number Variation	Masked Copy Number Segment	MINAE_p_TCGA_200_202_203_SNP_N_GenomeWideSNP_6_C01_955256.nocnv_grch38.seg.txt	Primary Tumor
LIHC	39eb1db0-2722-4af4-8254-d0e10256c64d	30eab405-a393-45e2-833a-5d070d495955	Transcriptome Profiling	miRNA Expression Quantification	mirnas.quantification.txt	Primary Tumor
LIHC	39eb1db0-2722-4af4-8254-d0e10256c64d	9e16b24c-cfae-4382-985c-9dd3bcfe4a9e	DNA methylation	Methylation beta value	jhu-usc.edu_LIHC.HumanMethylation450.5.lvl-3.TCGA-G3-A3CK-01A-11D-A20Z-05.txt	Primary Tumor
LIHC	3a2d7482-c246-411e-841f-71d96e353328	9147d56a-0d2b-4e41-9653-4c928fe9fe83	Transcriptome Profiling	Gene Expression Quantification	447930a1-99c5-4e42-a7a9-be4ce22ff172.FPKM.txt.gz	Primary Tumor
LIHC	3a2d7482-c246-411e-841f-71d96e353328	64ffb97b-7007-45ec-8e70-dd7c69fb966c	Copy Number Variation	Masked Copy Number Segment	CHILE_p_TCGASNP_230_231_FFPE_N_GenomeWideSNP_6_D02_1147914.nocnv_grch38.seg.txt	Primary Tumor
LIHC	3a2d7482-c246-411e-841f-71d96e353328	a7d9b5c2-b16d-4dfa-92f3-ac0ef417e5d9	Transcriptome Profiling	miRNA Expression Quantification	mirnas.quantification.txt	Primary Tumor
LIHC	3a2d7482-c246-411e-841f-71d96e353328	4a91fafc-30ba-42ee-a743-d798849d3a3c	DNA methylation	Methylation beta value	jhu-usc.edu_LIHC.HumanMethylation450.6.lvl-3.TCGA-G3-A3CH-01A-11D-A22H-05.txt	Primary Tumor
LIHC	3acf7438-fd65-442c-8a30-68b6714537f3	c7f3853a-c55f-4ddc-96d7-bd7bbd81c633	Transcriptome Profiling	Gene Expression Quantification	31b85c24-5bb4-4886-9870-406bbefa7a80.FPKM.txt.gz	Solid Tissue Normal
LIHC	3acf7438-fd65-442c-8a30-68b6714537f3	2404afff-c692-4780-87ea-d7587f1b05f4	Transcriptome Profiling	Gene Expression Quantification	571f8fb1-0668-4443-a193-f4bdea78caef.FPKM.txt.gz	Primary Tumor
LIHC	3acf7438-fd65-442c-8a30-68b6714537f3	231f71f9-2331-4255-bb74-25dc26570d0d	Copy Number Variation	Masked Copy Number Segment	FADGE_p_TCGA_b100_SNP_N_GenomeWideSNP_6_E01_747550.nocnv_grch38.seg.txt	Primary Tumor
LIHC	3acf7438-fd65-442c-8a30-68b6714537f3	9e7eb911-af05-40f2-81fa-1a5c874769fd	Transcriptome Profiling	miRNA Expression Quantification	mirnas.quantification.txt	Primary Tumor
LIHC	3acf7438-fd65-442c-8a30-68b6714537f3	1773d76f-95e1-4c35-a7e6-70311db52b51	Transcriptome Profiling	miRNA Expression Quantification	mirnas.quantification.txt	Solid Tissue Normal
LIHC	3acf7438-fd65-442c-8a30-68b6714537f3	e38f8d7b-e77f-42fa-b254-e2063c1bb024	Copy Number Variation	Masked Copy Number Segment	FADGE_p_TCGA_b100_SNP_N_GenomeWideSNP_6_C07_747650.nocnv_grch38.seg.txt	Solid Tissue Normal
LIHC	3acf7438-fd65-442c-8a30-68b6714537f3	5c1473ed-0938-4633-b4d1-c7261edbb609	DNA methylation	Methylation beta value	jhu-usc.edu_LIHC.HumanMethylation450.1.lvl-3.TCGA-DD-A1EI-01A-11D-A132-05.txt	Primary Tumor
LIHC	3acf7438-fd65-442c-8a30-68b6714537f3	18db5902-1171-48a2-a583-8b91009ed894	DNA methylation	Methylation beta value	jhu-usc.edu_LIHC.HumanMethylation450.1.lvl-3.TCGA-DD-A1EI-11A-11D-A132-05.txt	Solid Tissue Normal
LIHC	3bbff405-dae4-4dc9-985a-33e7ac9cb2dd	68b9ea02-ccc6-45da-b01d-114ff3d533f9	Transcriptome Profiling	Gene Expression Quantification	42dd9bb8-35a9-4032-86ba-6a0d582ea3a6.FPKM.txt.gz	Primary Tumor
LIHC	3bbff405-dae4-4dc9-985a-33e7ac9cb2dd	80f30609-cbc7-425a-a910-b51ca5ae713e	Transcriptome Profiling	miRNA Expression Quantification	mirnas.quantification.txt	Primary Tumor
LIHC	3bbff405-dae4-4dc9-985a-33e7ac9cb2dd	edcc6ea2-3640-4506-a15c-915331895ce5	Copy Number Variation	Masked Copy Number Segment	SLUNK_p_TCGAb_425_NSP_GenomeWideSNP_6_G03_1513420.nocnv_grch38.seg.txt	Primary Tumor
LIHC	3bbff405-dae4-4dc9-985a-33e7ac9cb2dd	935ca30b-e3f3-4f59-b2aa-1c7c0fe578f7	DNA methylation	Methylation beta value	jhu-usc.edu_LIHC.HumanMethylation450.19.lvl-3.TCGA-DD-AAE1-01A-11D-A40S-05.txt	Primary Tumor
LIHC	3c51fee0-da54-40e9-a954-dfe30f6f075c	242e5908-035e-4a66-b6ea-0255c92e25f2	Transcriptome Profiling	Gene Expression Quantification	fca37687-75b4-4ca6-9963-36b468ca01a7.FPKM.txt.gz	Primary Tumor
LIHC	3c51fee0-da54-40e9-a954-dfe30f6f075c	150bfac9-590a-4ab7-a0a2-06b72dfcf8f0	Copy Number Variation	Masked Copy Number Segment	SLUNK_p_TCGAb_425_NSP_GenomeWideSNP_6_F01_1513378.nocnv_grch38.seg.txt	Primary Tumor
LIHC	3c51fee0-da54-40e9-a954-dfe30f6f075c	c2e270fb-6ad4-442a-b46d-68cffd4a9f24	Transcriptome Profiling	miRNA Expression Quantification	mirnas.quantification.txt	Primary Tumor
LIHC	3c51fee0-da54-40e9-a954-dfe30f6f075c	e5af88ee-7304-4bd8-8e65-fe2bb55b2e2f	DNA methylation	Methylation beta value	jhu-usc.edu_LIHC.HumanMethylation450.19.lvl-3.TCGA-DD-AAEE-01A-11D-A40S-05.txt	Primary Tumor
LIHC	3c969bdf-cae8-44f5-839f-5abd4cba0ec8	dac21ed9-d69d-4b17-b80f-f5a471c46c40	Transcriptome Profiling	Gene Expression Quantification	b3980a43-0b57-4fa9-8ca8-ffa4809202f1.FPKM.txt.gz	Primary Tumor
LIHC	3c969bdf-cae8-44f5-839f-5abd4cba0ec8	93030cbc-6f9e-4d35-91a0-e9e90023377b	Copy Number Variation	Masked Copy Number Segment	CUING_p_TCGAb_424_425_NSP_GenomeWideSNP_6_E07_1513664.nocnv_grch38.seg.txt	Primary Tumor
LIHC	3c969bdf-cae8-44f5-839f-5abd4cba0ec8	002036cd-754e-4cfe-b39a-7bdb04201114	Transcriptome Profiling	miRNA Expression Quantification	mirnas.quantification.txt	Primary Tumor
LIHC	3c969bdf-cae8-44f5-839f-5abd4cba0ec8	7a7526a3-343f-49f7-a8e1-2588ca95d9e2	DNA methylation	Methylation beta value	jhu-usc.edu_LIHC.HumanMethylation450.19.lvl-3.TCGA-DD-AAE3-01A-11D-A40S-05.txt	Primary Tumor
LIHC	3d048a45-3d5d-4563-acc8-3c662861f18a	34274987-bc49-4882-8caf-93e3c5ac69f1	Transcriptome Profiling	Gene Expression Quantification	4abaf1dc-2541-4bdf-9690-2a3e22469b01.FPKM.txt.gz	Primary Tumor
LIHC	3d048a45-3d5d-4563-acc8-3c662861f18a	cd56f5da-c188-4325-b75f-3b3234c45014	Copy Number Variation	Masked Copy Number Segment	TAZZA_p_TCGAb3_62_63_64_65_NSP_GenomeWideSNP_6_H07_1387966.nocnv_grch38.seg.txt	Primary Tumor
LIHC	3d048a45-3d5d-4563-acc8-3c662861f18a	f4d226fc-db42-4383-9e22-cbdca800580c	Transcriptome Profiling	miRNA Expression Quantification	mirnas.quantification.txt	Primary Tumor
LIHC	3d048a45-3d5d-4563-acc8-3c662861f18a	2c3c0e60-8331-42f0-9082-c82b702452b6	DNA methylation	Methylation beta value	jhu-usc.edu_LIHC.HumanMethylation450.14.lvl-3.TCGA-G3-A7M7-01A-12D-A356-05.txt	Primary Tumor
LIHC	3da3cfec-5464-4dd8-9757-a0cdfe3536f8	92e3871b-5377-47c9-bce5-1c98eb1495c9	Transcriptome Profiling	Gene Expression Quantification	10a32136-8a4d-4af3-8e70-543b2a336c91.FPKM.txt.gz	Primary Tumor
LIHC	3da3cfec-5464-4dd8-9757-a0cdfe3536f8	13935c7b-118e-4236-bfc1-7b731d0dabd3	Transcriptome Profiling	miRNA Expression Quantification	mirnas.quantification.txt	Primary Tumor
LIHC	3da3cfec-5464-4dd8-9757-a0cdfe3536f8	df3dc695-def9-451e-afff-dbe23044c9a8	Copy Number Variation	Masked Copy Number Segment	CUBES_p_TCGAb_425_426_427_NSP_GenomeWideSNP_6_B07_1514036.nocnv_grch38.seg.txt	Primary Tumor
LIHC	3da3cfec-5464-4dd8-9757-a0cdfe3536f8	4b41173c-f6a8-49cb-9bd3-8bac21f32aa5	DNA methylation	Methylation beta value	jhu-usc.edu_LIHC.HumanMethylation450.19.lvl-3.TCGA-DD-AACL-01A-11D-A40S-05.txt	Primary Tumor
LIHC	3dc48ea9-a3c6-437f-af5a-88feb300cc5f	ad58051a-a7d1-4fa6-bb15-336b7cdc0112	Transcriptome Profiling	Gene Expression Quantification	58957ce0-4efa-4194-a3e6-37984ac010c7.FPKM.txt.gz	Solid Tissue Normal
LIHC	3dc48ea9-a3c6-437f-af5a-88feb300cc5f	1c501a52-4492-4757-aa27-c9f3c8ca69eb	Transcriptome Profiling	Gene Expression Quantification	8e825388-620f-4d87-8ed3-84ae6b5b7dbe.FPKM.txt.gz	Primary Tumor
LIHC	3dc48ea9-a3c6-437f-af5a-88feb300cc5f	7c6248a9-0816-4577-96e7-0d972d52f9d5	Transcriptome Profiling	miRNA Expression Quantification	mirnas.quantification.txt	Primary Tumor
LIHC	3dc48ea9-a3c6-437f-af5a-88feb300cc5f	0cc74362-5b9a-42fa-92ad-0f513c6c0b7c	Transcriptome Profiling	miRNA Expression Quantification	mirnas.quantification.txt	Solid Tissue Normal
LIHC	3dc48ea9-a3c6-437f-af5a-88feb300cc5f	b7bb9f02-4376-4f1a-b99b-e83d67a26088	Copy Number Variation	Masked Copy Number Segment	FADGE_p_TCGA_b100_SNP_N_GenomeWideSNP_6_A01_747622.nocnv_grch38.seg.txt	Primary Tumor
LIHC	3dc48ea9-a3c6-437f-af5a-88feb300cc5f	db7f1ec5-7ae8-4993-a53c-f0a347f91aef	Copy Number Variation	Masked Copy Number Segment	FADGE_p_TCGA_b100_SNP_N_GenomeWideSNP_6_A03_747526.nocnv_grch38.seg.txt	Solid Tissue Normal
LIHC	3dc48ea9-a3c6-437f-af5a-88feb300cc5f	57fb724e-14fa-4ac8-bf4e-38c209792478	DNA methylation	Methylation beta value	jhu-usc.edu_LIHC.HumanMethylation450.1.lvl-3.TCGA-BC-A10X-11A-11D-A132-05.txt	Solid Tissue Normal
LIHC	3dc48ea9-a3c6-437f-af5a-88feb300cc5f	55613dfa-6ee4-4b08-805a-fbf30517869f	DNA methylation	Methylation beta value	jhu-usc.edu_LIHC.HumanMethylation450.1.lvl-3.TCGA-BC-A10X-01A-11D-A132-05.txt	Primary Tumor
LIHC	3e1920b3-3bd4-4506-a0cf-567257154bcf	7d06091d-3c4f-4721-aab8-68dcc08f64e1	Transcriptome Profiling	Gene Expression Quantification	10d2c5d1-f5d5-40c6-a42f-f9cccdb94ac5.FPKM.txt.gz	Primary Tumor
LIHC	3e1920b3-3bd4-4506-a0cf-567257154bcf	050278ad-cd48-439d-810e-70a4591c324d	Transcriptome Profiling	miRNA Expression Quantification	mirnas.quantification.txt	Primary Tumor
LIHC	3e1920b3-3bd4-4506-a0cf-567257154bcf	c1500f15-296d-4a5a-8d4c-cd08e00a80b4	Copy Number Variation	Masked Copy Number Segment	TACES_p_TCGAb_399_400_NSP_GenomeWideSNP_6_B01_1473708.nocnv_grch38.seg.txt	Primary Tumor
LIHC	3e1920b3-3bd4-4506-a0cf-567257154bcf	b44e8b10-8dee-44b9-8cbe-b7fa59af15c1	DNA methylation	Methylation beta value	jhu-usc.edu_LIHC.HumanMethylation450.15.lvl-3.TCGA-2Y-A9GW-01A-11D-A383-05.txt	Primary Tumor
LIHC	3ea084c5-3783-4fde-b341-5914d2edb977	3d53cbe9-601c-4115-ba65-2c0a27f79ea6	Transcriptome Profiling	Gene Expression Quantification	3b2dc37d-3d1c-4022-8822-a0e8f98d2949.FPKM.txt.gz	Primary Tumor
LIHC	3ea084c5-3783-4fde-b341-5914d2edb977	069ac4ac-284c-465e-8208-a9ebb1d6a854	Copy Number Variation	Masked Copy Number Segment	CUBES_p_TCGAb_425_426_427_NSP_GenomeWideSNP_6_B09_1514076.nocnv_grch38.seg.txt	Primary Tumor
LIHC	3ea084c5-3783-4fde-b341-5914d2edb977	bfc0d8ba-5634-4229-ac8e-5eb065558639	Transcriptome Profiling	miRNA Expression Quantification	mirnas.quantification.txt	Primary Tumor
LIHC	3ea084c5-3783-4fde-b341-5914d2edb977	ac252213-9cff-48db-9895-ba24b6fcb085	DNA methylation	Methylation beta value	jhu-usc.edu_LIHC.HumanMethylation450.19.lvl-3.TCGA-DD-AACT-01A-11D-A40S-05.txt	Primary Tumor
LIHC	3f6a6891-c6d5-447b-ad32-325fd46ec32b	20705d70-d738-43c1-859b-248463db7c9c	Transcriptome Profiling	Gene Expression Quantification	4434db0c-75d6-4616-8c7f-57d48e3296c1.FPKM.txt.gz	Primary Tumor
LIHC	3f6a6891-c6d5-447b-ad32-325fd46ec32b	77b3ae43-3ad9-4a95-868a-5b392d5d5fe7	Transcriptome Profiling	miRNA Expression Quantification	mirnas.quantification.txt	Primary Tumor
LIHC	3f6a6891-c6d5-447b-ad32-325fd46ec32b	8ca98312-c8e9-4de8-8b62-c25a06475eee	Copy Number Variation	Masked Copy Number Segment	VISTA_p_TCGAb_383_384_NSP_GenomeWideSNP_6_E01_1464974.nocnv_grch38.seg.txt	Primary Tumor
LIHC	3f6a6891-c6d5-447b-ad32-325fd46ec32b	4c796dbf-4f34-4150-bbec-d4b6c1fff5ee	DNA methylation	Methylation beta value	jhu-usc.edu_LIHC.HumanMethylation450.18.lvl-3.TCGA-ZS-A9CG-01A-11D-A36Y-05.txt	Primary Tumor
LIHC	4012ea90-5768-4acc-af3a-ba954f493db4	d71f9d3f-1012-4cee-a929-822dd9685bbb	Transcriptome Profiling	Gene Expression Quantification	3e0831c0-6726-4f71-9cba-faaeea280cf9.FPKM.txt.gz	Primary Tumor
LIHC	4012ea90-5768-4acc-af3a-ba954f493db4	b1e70a01-03e1-4272-bb09-7f527f88bc05	Copy Number Variation	Masked Copy Number Segment	DOUSE_p_TCGA_287_288_289_N_GenomeWideSNP_6_F08_1361196.nocnv_grch38.seg.txt	Primary Tumor
LIHC	4012ea90-5768-4acc-af3a-ba954f493db4	2a867f18-8e93-4f4b-9388-54e1023c9925	Transcriptome Profiling	miRNA Expression Quantification	mirnas.quantification.txt	Primary Tumor
LIHC	4012ea90-5768-4acc-af3a-ba954f493db4	db84b860-b8cb-4317-ac3b-b9f8e871eb49	DNA methylation	Methylation beta value	jhu-usc.edu_LIHC.HumanMethylation450.8.lvl-3.TCGA-DD-A4NH-01A-11D-A27W-05.txt	Primary Tumor
LIHC	40f30ffb-51de-4786-a88f-16c170aac207	94a5f387-32bf-458e-9a42-92d327f3454e	Transcriptome Profiling	Gene Expression Quantification	e1042527-69a4-4ce8-96bc-24914df35534.FPKM.txt.gz	Primary Tumor
LIHC	40f30ffb-51de-4786-a88f-16c170aac207	3934cb53-a831-43cd-9f3c-752e4f7b122b	Copy Number Variation	Masked Copy Number Segment	CUING_p_TCGAb_424_425_NSP_GenomeWideSNP_6_E03_1513650.nocnv_grch38.seg.txt	Primary Tumor
LIHC	40f30ffb-51de-4786-a88f-16c170aac207	0b1926a7-d073-48f7-8c00-4ffb71a875c0	Transcriptome Profiling	miRNA Expression Quantification	mirnas.quantification.txt	Primary Tumor
LIHC	40f30ffb-51de-4786-a88f-16c170aac207	15057fab-5b24-4127-92c1-201e46fcb702	DNA methylation	Methylation beta value	jhu-usc.edu_LIHC.HumanMethylation450.19.lvl-3.TCGA-DD-AADK-01A-11D-A40S-05.txt	Primary Tumor
LIHC	4100fd8b-cf37-4e63-a73d-95c9c392d606	aa8e1526-9452-41ba-970e-9f7b6b793937	Transcriptome Profiling	Gene Expression Quantification	6c5d7153-44a6-4b5a-97fb-d85f0c11ce2d.FPKM.txt.gz	Primary Tumor
LIHC	4100fd8b-cf37-4e63-a73d-95c9c392d606	0b806b94-a0d5-4e4a-bd51-a77c893d1d7f	Transcriptome Profiling	miRNA Expression Quantification	mirnas.quantification.txt	Primary Tumor
LIHC	4100fd8b-cf37-4e63-a73d-95c9c392d606	db6a70fa-ea7f-49bb-a599-817531ae8dbd	Copy Number Variation	Masked Copy Number Segment	CUING_p_TCGAb_424_425_NSP_GenomeWideSNP_6_E05_1513666.nocnv_grch38.seg.txt	Primary Tumor
LIHC	4100fd8b-cf37-4e63-a73d-95c9c392d606	b3ae5c41-4d5e-4425-a239-1b884d048fd0	DNA methylation	Methylation beta value	jhu-usc.edu_LIHC.HumanMethylation450.19.lvl-3.TCGA-DD-AADC-01A-11D-A40S-05.txt	Primary Tumor
LIHC	418e79d1-51c7-4cef-a1b6-e291fb13c2a5	e48f02cd-ae8e-489f-afdf-12057c71cea5	Transcriptome Profiling	Gene Expression Quantification	84eebb41-619f-4b8e-a8fc-92c7b559f217.FPKM.txt.gz	Primary Tumor
LIHC	418e79d1-51c7-4cef-a1b6-e291fb13c2a5	1581635a-7a40-41b4-a346-2bf50576af5d	Copy Number Variation	Masked Copy Number Segment	SLUNK_p_TCGAb_425_NSP_GenomeWideSNP_6_E11_1513458.nocnv_grch38.seg.txt	Primary Tumor
LIHC	418e79d1-51c7-4cef-a1b6-e291fb13c2a5	0b02aa22-cbb9-452b-97bd-4b056e27a114	Transcriptome Profiling	miRNA Expression Quantification	mirnas.quantification.txt	Primary Tumor
LIHC	418e79d1-51c7-4cef-a1b6-e291fb13c2a5	5f204822-fa06-428f-8985-20bff1d5f9c2	DNA methylation	Methylation beta value	jhu-usc.edu_LIHC.HumanMethylation450.19.lvl-3.TCGA-DD-AAD6-01A-11D-A40S-05.txt	Primary Tumor
LIHC	41fb30aa-63b4-4cc6-a275-b77048612fa0	c889186b-8394-4005-8249-6424d21f9c67	Transcriptome Profiling	Gene Expression Quantification	05ac7b05-e459-4833-97fc-530185a7a55f.FPKM.txt.gz	Primary Tumor
LIHC	41fb30aa-63b4-4cc6-a275-b77048612fa0	14cbee4e-645c-4ab0-b8bc-94277d5dbca1	Copy Number Variation	Masked Copy Number Segment	SLUNK_p_TCGAb_425_NSP_GenomeWideSNP_6_G09_1513482.nocnv_grch38.seg.txt	Primary Tumor
LIHC	41fb30aa-63b4-4cc6-a275-b77048612fa0	c898ab38-ddec-4b05-8c7c-0be9656da99b	Transcriptome Profiling	miRNA Expression Quantification	mirnas.quantification.txt	Primary Tumor
LIHC	41fb30aa-63b4-4cc6-a275-b77048612fa0	31eba2a3-06d5-4a9b-a410-e3ab56fafd71	DNA methylation	Methylation beta value	jhu-usc.edu_LIHC.HumanMethylation450.19.lvl-3.TCGA-DD-AACD-01A-11D-A40S-05.txt	Primary Tumor
LIHC	420dc176-e9a8-484b-bfa3-1b84e039c26b	29ab6aea-a433-4c77-ace5-e91c4e8500ce	Transcriptome Profiling	Gene Expression Quantification	f3e152ef-5048-4157-a195-d13ed8851170.FPKM.txt.gz	Primary Tumor
LIHC	420dc176-e9a8-484b-bfa3-1b84e039c26b	1d65bd17-841e-4d1a-9b3a-2689ef1602e2	Copy Number Variation	Masked Copy Number Segment	HONGS_p_TCGAb3_75_76_77_NSP_GenomeWideSNP_6_A02_1438260.nocnv_grch38.seg.txt	Primary Tumor
LIHC	420dc176-e9a8-484b-bfa3-1b84e039c26b	26aeaae8-247b-4469-8604-9f0fddc38910	Transcriptome Profiling	miRNA Expression Quantification	mirnas.quantification.txt	Primary Tumor
LIHC	420dc176-e9a8-484b-bfa3-1b84e039c26b	f6889230-4a8b-4749-b043-5168ff0e6b0f	DNA methylation	Methylation beta value	jhu-usc.edu_LIHC.HumanMethylation450.17.lvl-3.TCGA-NI-A8LF-01A-11D-A369-05.txt	Primary Tumor
LIHC	4244912d-8527-410c-a084-a56c55eb1f82	805ffabc-437a-42ee-9da2-d0e2436b1173	Transcriptome Profiling	Gene Expression Quantification	1b73c4fc-b155-44ef-b91a-ef7dfdb6a5e6.FPKM.txt.gz	Primary Tumor
LIHC	4244912d-8527-410c-a084-a56c55eb1f82	33eb5a92-b8e1-4a9b-b8d0-75c6f716119d	Copy Number Variation	Masked Copy Number Segment	VISTA_p_TCGAb_383_384_NSP_GenomeWideSNP_6_G07_1464978.nocnv_grch38.seg.txt	Primary Tumor
LIHC	4244912d-8527-410c-a084-a56c55eb1f82	ecf0557d-f8d1-4d11-980a-57554a507699	Transcriptome Profiling	miRNA Expression Quantification	mirnas.quantification.txt	Primary Tumor
LIHC	4244912d-8527-410c-a084-a56c55eb1f82	07eb20a7-fa64-4427-b0e8-ad80610290a1	DNA methylation	Methylation beta value	jhu-usc.edu_LIHC.HumanMethylation450.18.lvl-3.TCGA-ZP-A9D4-01A-11D-A36Y-05.txt	Primary Tumor
LIHC	427fdbf8-1603-466f-a5c6-963bb2ec3dac	82940191-1af5-4807-8d04-bebfa5e26bbe	Transcriptome Profiling	Gene Expression Quantification	16bbd77f-b39b-4f19-9d6b-58a21dde3e84.FPKM.txt.gz	Primary Tumor
LIHC	427fdbf8-1603-466f-a5c6-963bb2ec3dac	7c197cad-afa5-4fe7-b3cd-a6851de4ea47	Copy Number Variation	Masked Copy Number Segment	CUING_p_TCGAb_424_425_NSP_GenomeWideSNP_6_G01_1513714.nocnv_grch38.seg.txt	Primary Tumor
LIHC	427fdbf8-1603-466f-a5c6-963bb2ec3dac	46b2a891-1307-40b9-b2e5-41b344a4c93b	Transcriptome Profiling	miRNA Expression Quantification	mirnas.quantification.txt	Primary Tumor
LIHC	427fdbf8-1603-466f-a5c6-963bb2ec3dac	ded7a1f8-d7d8-446e-9325-cc550221fdfd	DNA methylation	Methylation beta value	jhu-usc.edu_LIHC.HumanMethylation450.19.lvl-3.TCGA-DD-AAE7-01A-11D-A40S-05.txt	Primary Tumor
LIHC	42cb60f0-1a9e-4f59-8e2e-50c25e85cb98	f4ad0628-1c6c-4523-bb95-34717bb4fa03	Transcriptome Profiling	Gene Expression Quantification	103b1320-8c4e-44ea-9449-fdcb6b405f94.FPKM.txt.gz	Primary Tumor
LIHC	42cb60f0-1a9e-4f59-8e2e-50c25e85cb98	812669ca-242a-49b1-b541-2630849e89a4	Transcriptome Profiling	Gene Expression Quantification	84e37eb7-3a48-4115-803a-481080a0a4f9.FPKM.txt.gz	Solid Tissue Normal
LIHC	42cb60f0-1a9e-4f59-8e2e-50c25e85cb98	86376638-fe87-4230-9826-c13f2e1f01af	Copy Number Variation	Masked Copy Number Segment	MINAE_p_TCGA_200_202_203_SNP_N_GenomeWideSNP_6_F04_955134.nocnv_grch38.seg.txt	Solid Tissue Normal
LIHC	42cb60f0-1a9e-4f59-8e2e-50c25e85cb98	9817b57a-22c8-41a4-8b7a-003a7651f23a	Transcriptome Profiling	miRNA Expression Quantification	mirnas.quantification.txt	Solid Tissue Normal
LIHC	42cb60f0-1a9e-4f59-8e2e-50c25e85cb98	f0dbb1ac-aa8c-44e2-9990-337804257020	Copy Number Variation	Masked Copy Number Segment	MINAE_p_TCGA_200_202_203_SNP_N_GenomeWideSNP_6_C05_955194.nocnv_grch38.seg.txt	Primary Tumor
LIHC	42cb60f0-1a9e-4f59-8e2e-50c25e85cb98	4a4723ff-dbde-4edb-a89a-4ed7e92a9bc2	Transcriptome Profiling	miRNA Expression Quantification	mirnas.quantification.txt	Primary Tumor
LIHC	42cb60f0-1a9e-4f59-8e2e-50c25e85cb98	546f752e-5420-4099-a2e9-4f102168e59e	DNA methylation	Methylation beta value	jhu-usc.edu_LIHC.HumanMethylation450.5.lvl-3.TCGA-DD-A39Z-11A-21D-A20Z-05.txt	Solid Tissue Normal
LIHC	42cb60f0-1a9e-4f59-8e2e-50c25e85cb98	6919c34a-9d83-4574-acf1-1a2ceb78e2df	DNA methylation	Methylation beta value	jhu-usc.edu_LIHC.HumanMethylation450.5.lvl-3.TCGA-DD-A39Z-01A-11D-A20Z-05.txt	Primary Tumor
LIHC	431a72e1-ea03-4e40-89c4-2f02d454c897	06a48c32-e272-4ef5-b185-731fce4fe8f5	Transcriptome Profiling	Gene Expression Quantification	1c6bb58a-3869-41f5-9fef-9070bbfedbad.FPKM.txt.gz	Primary Tumor
LIHC	431a72e1-ea03-4e40-89c4-2f02d454c897	0780192d-d1ab-47ad-a586-ad6356391834	Copy Number Variation	Masked Copy Number Segment	CUING_p_TCGAb_424_425_NSP_GenomeWideSNP_6_G11_1513532.nocnv_grch38.seg.txt	Primary Tumor
LIHC	431a72e1-ea03-4e40-89c4-2f02d454c897	49aa8d95-c52b-4790-ba98-b294ea834d1a	Transcriptome Profiling	miRNA Expression Quantification	mirnas.quantification.txt	Primary Tumor
LIHC	431a72e1-ea03-4e40-89c4-2f02d454c897	62bd5d45-8b32-4d2e-9de1-c177879e963f	DNA methylation	Methylation beta value	jhu-usc.edu_LIHC.HumanMethylation450.19.lvl-3.TCGA-DD-AACX-01A-11D-A40S-05.txt	Primary Tumor
LIHC	440375d7-cdcd-418a-8992-0a8ca42d290d	4349202d-0f4a-473d-b095-5c04cae9a23a	Transcriptome Profiling	Gene Expression Quantification	89e20bd9-15e5-48e6-9dfe-0b919c817216.FPKM.txt.gz	Primary Tumor
LIHC	440375d7-cdcd-418a-8992-0a8ca42d290d	0c03d888-99a6-4afb-8958-f2b1bc351478	Transcriptome Profiling	miRNA Expression Quantification	mirnas.quantification.txt	Primary Tumor
LIHC	440375d7-cdcd-418a-8992-0a8ca42d290d	6c05de70-12d4-4d32-9a1e-1991485bf1db	Copy Number Variation	Masked Copy Number Segment	BISON_p_TCGA_164_173_175_SNP_N_GenomeWideSNP_6_D01_863214.nocnv_grch38.seg.txt	Primary Tumor
LIHC	440375d7-cdcd-418a-8992-0a8ca42d290d	57c21051-2020-4799-aaae-b8d8cc7a1eb4	DNA methylation	Methylation beta value	jhu-usc.edu_LIHC.HumanMethylation450.4.lvl-3.TCGA-EP-A2KA-01A-11D-A17Z-05.txt	Primary Tumor
LIHC	447ac9e3-0533-461a-bc92-906a7b2180c3	30cd8f40-8523-4668-a864-b41578594bc0	Transcriptome Profiling	Gene Expression Quantification	63c5f5db-c0c1-45bf-8bab-6e7958ca4904.FPKM.txt.gz	Primary Tumor
LIHC	447ac9e3-0533-461a-bc92-906a7b2180c3	3671af73-85fe-4ab8-985e-26dd3b0c631e	Transcriptome Profiling	miRNA Expression Quantification	mirnas.quantification.txt	Primary Tumor
LIHC	447ac9e3-0533-461a-bc92-906a7b2180c3	a0bebce6-b2de-48c3-99db-3af828440e18	Copy Number Variation	Masked Copy Number Segment	VOLAR_p_TCGAb_397_398_399_NSP_GenomeWideSNP_6_F03_1473430.nocnv_grch38.seg.txt	Primary Tumor
LIHC	447ac9e3-0533-461a-bc92-906a7b2180c3	3d8b3517-3199-4f5d-a7da-604f70c685da	DNA methylation	Methylation beta value	jhu-usc.edu_LIHC.HumanMethylation450.15.lvl-3.TCGA-ZP-A9D1-01A-11D-A383-05.txt	Primary Tumor
LIHC	457cca7c-a8b4-414e-a3c0-7fccf0ee2034	85d048eb-149d-4623-a6fd-53130866d0aa	Transcriptome Profiling	Gene Expression Quantification	e4d84c7f-df9a-48c4-9269-aa15fa20e103.FPKM.txt.gz	Primary Tumor
LIHC	457cca7c-a8b4-414e-a3c0-7fccf0ee2034	0f01e49a-824c-49cf-b77f-da042e4a491a	Copy Number Variation	Masked Copy Number Segment	DLP_REDO_FROM_MOHEL_E02.nocnv_grch38.seg.txt	Primary Tumor
LIHC	457cca7c-a8b4-414e-a3c0-7fccf0ee2034	feffcc2c-e44a-4482-ade9-0733256d4f33	Transcriptome Profiling	miRNA Expression Quantification	mirnas.quantification.txt	Primary Tumor
LIHC	457cca7c-a8b4-414e-a3c0-7fccf0ee2034	7ec0b132-1ead-45ae-bc88-c24f3626a2b7	DNA methylation	Methylation beta value	jhu-usc.edu_LIHC.HumanMethylation450.7.lvl-3.TCGA-DD-A3A9-01A-11D-A264-05.txt	Primary Tumor
LIHC	45b566d7-f120-471c-a94a-be7936889f2d	08a0dcf6-af92-4fea-9904-ba630aa2e74a	Transcriptome Profiling	Gene Expression Quantification	c4c4578a-f1c2-462a-873f-c8db84fe3a6f.FPKM.txt.gz	Primary Tumor
LIHC	45b566d7-f120-471c-a94a-be7936889f2d	9ffd8c29-ceff-4d37-b310-1530ef2eb3c5	Transcriptome Profiling	miRNA Expression Quantification	mirnas.quantification.txt	Primary Tumor
LIHC	45b566d7-f120-471c-a94a-be7936889f2d	e7a7964e-6f63-4d48-bd1a-722525b0c9de	Copy Number Variation	Masked Copy Number Segment	FADGE_p_TCGA_b100_SNP_N_GenomeWideSNP_6_C03_747584.nocnv_grch38.seg.txt	Primary Tumor
LIHC	45b566d7-f120-471c-a94a-be7936889f2d	8e366263-1898-45f6-9dd4-11f9bd42b849	DNA methylation	Methylation beta value	jhu-usc.edu_LIHC.HumanMethylation450.1.lvl-3.TCGA-DD-A115-01A-11D-A132-05.txt	Primary Tumor
LIHC	45f00f00-d793-4dca-aeb9-7626d4575c90	8c04bc79-6ead-4a10-ab26-ad6ee84a939a	Transcriptome Profiling	Gene Expression Quantification	78e27399-eb4a-4b86-992e-3e052bad044c.FPKM.txt.gz	Primary Tumor
LIHC	45f00f00-d793-4dca-aeb9-7626d4575c90	623efbea-0b27-4566-835a-4d56a2cc06d5	Copy Number Variation	Masked Copy Number Segment	VISTA_p_TCGAb_383_384_NSP_GenomeWideSNP_6_D11_1464960.nocnv_grch38.seg.txt	Primary Tumor
LIHC	45f00f00-d793-4dca-aeb9-7626d4575c90	726fffe5-b499-4100-b159-9c0b8f4fd5d2	Transcriptome Profiling	miRNA Expression Quantification	mirnas.quantification.txt	Primary Tumor
LIHC	45f00f00-d793-4dca-aeb9-7626d4575c90	883ea768-6f09-4b35-9713-3ec899b86a4f	DNA methylation	Methylation beta value	jhu-usc.edu_LIHC.HumanMethylation450.18.lvl-3.TCGA-GJ-A9DB-01A-11D-A36Y-05.txt	Primary Tumor
LIHC	460a3cbd-c63c-4e6f-b670-2619687ac5a0	1eb5ca45-367f-47b9-bf87-e71703ae51b3	Transcriptome Profiling	Gene Expression Quantification	fbbb6d26-8bd4-40da-870b-d8db0f653cfa.FPKM.txt.gz	Primary Tumor
LIHC	460a3cbd-c63c-4e6f-b670-2619687ac5a0	74513b9b-85fd-484a-827d-e8793f248198	Transcriptome Profiling	miRNA Expression Quantification	mirnas.quantification.txt	Primary Tumor
LIHC	460a3cbd-c63c-4e6f-b670-2619687ac5a0	b9754de0-6d6a-4b5c-804b-478825a0c51b	Copy Number Variation	Masked Copy Number Segment	CUING_p_TCGAb_424_425_NSP_GenomeWideSNP_6_E01_1513576.nocnv_grch38.seg.txt	Primary Tumor
LIHC	460a3cbd-c63c-4e6f-b670-2619687ac5a0	acca9dbb-81e4-4e7c-b40b-44ee638b749c	DNA methylation	Methylation beta value	jhu-usc.edu_LIHC.HumanMethylation450.19.lvl-3.TCGA-DD-AADS-01A-11D-A40S-05.txt	Primary Tumor
LIHC	470d52b8-3d74-4789-b714-b9869a96657b	2a3750ca-f95b-4491-b9c9-5d033b7384c2	Transcriptome Profiling	Gene Expression Quantification	872f4298-0808-497d-a951-61ca4d55eb58.FPKM.txt.gz	Primary Tumor
LIHC	470d52b8-3d74-4789-b714-b9869a96657b	02c94baa-5a52-4f1e-a642-6f70a9d0ec12	Transcriptome Profiling	miRNA Expression Quantification	mirnas.quantification.txt	Primary Tumor
LIHC	470d52b8-3d74-4789-b714-b9869a96657b	4c28c27b-2212-46c5-b5ef-093b138d156b	Copy Number Variation	Masked Copy Number Segment	TAZZA_p_TCGAb3_62_63_64_65_NSP_GenomeWideSNP_6_G02_1387918.nocnv_grch38.seg.txt	Primary Tumor
LIHC	470d52b8-3d74-4789-b714-b9869a96657b	ed6c1ebe-d9d8-4135-adf4-b898e1c741b7	DNA methylation	Methylation beta value	jhu-usc.edu_LIHC.HumanMethylation450.14.lvl-3.TCGA-ED-A7PX-01A-51D-A356-05.txt	Primary Tumor
LIHC	4774367c-5d8f-4b23-934a-e6d33a89dca8	63a0969b-4c2a-448a-9641-9731559d8581	Transcriptome Profiling	Gene Expression Quantification	429c985a-3f84-4f99-91c0-710b33d82646.FPKM.txt.gz	Primary Tumor
LIHC	4774367c-5d8f-4b23-934a-e6d33a89dca8	478ce9cd-0d9b-4d5f-96d4-878e3de1d9ea	Copy Number Variation	Masked Copy Number Segment	FRUIT_p_TCGAb_327_328_329_NSP_GenomeWideSNP_6_A12_1367868.nocnv_grch38.seg.txt	Primary Tumor
LIHC	4774367c-5d8f-4b23-934a-e6d33a89dca8	870f707d-8929-422d-94f0-646decc3acd5	Transcriptome Profiling	miRNA Expression Quantification	mirnas.quantification.txt	Primary Tumor
LIHC	4774367c-5d8f-4b23-934a-e6d33a89dca8	d4c245ee-5f42-4a50-94f5-976318411424	DNA methylation	Methylation beta value	jhu-usc.edu_LIHC.HumanMethylation450.11.lvl-3.TCGA-DD-A73G-01A-22D-A32R-05.txt	Primary Tumor
LIHC	477affb9-7c8b-4895-a4f3-6cc6ef8ec5e4	b093cd5f-edfd-4e82-a363-584db85475ef	Transcriptome Profiling	Gene Expression Quantification	a2a12535-77ea-414b-bd36-d9328e019d05.FPKM.txt.gz	Primary Tumor
LIHC	477affb9-7c8b-4895-a4f3-6cc6ef8ec5e4	7042ec1a-3fbd-453d-8bd0-0609cd3088fb	Copy Number Variation	Masked Copy Number Segment	CUBES_p_TCGAb_425_426_427_NSP_GenomeWideSNP_6_B03_1513980.nocnv_grch38.seg.txt	Primary Tumor
LIHC	477affb9-7c8b-4895-a4f3-6cc6ef8ec5e4	493bcfa5-4372-4968-95db-11c9fc201164	Transcriptome Profiling	miRNA Expression Quantification	mirnas.quantification.txt	Primary Tumor
LIHC	477affb9-7c8b-4895-a4f3-6cc6ef8ec5e4	b5ba10b9-41b9-470f-9f9c-807ceae1b029	DNA methylation	Methylation beta value	jhu-usc.edu_LIHC.HumanMethylation450.19.lvl-3.TCGA-5R-AAAM-01A-12D-A40S-05.txt	Primary Tumor
LIHC	485d283a-552c-485a-84fb-3abdb98dc797	f1c1ceb4-e395-4c85-8a33-622f0c856c38	Transcriptome Profiling	Gene Expression Quantification	25ae86cf-7b57-47e8-94d3-8aadaa442cb1.FPKM.txt.gz	Primary Tumor
LIHC	485d283a-552c-485a-84fb-3abdb98dc797	826734b2-eed7-43b4-848a-35eb0ad5d5d9	Copy Number Variation	Masked Copy Number Segment	CUBES_p_TCGAb_425_426_427_NSP_GenomeWideSNP_6_A11_1514100.nocnv_grch38.seg.txt	Primary Tumor
LIHC	485d283a-552c-485a-84fb-3abdb98dc797	5f8e1618-adf0-4981-a2d1-b6fb74bf80ff	Transcriptome Profiling	miRNA Expression Quantification	mirnas.quantification.txt	Primary Tumor
LIHC	485d283a-552c-485a-84fb-3abdb98dc797	9c71a3c5-aac1-4c75-9940-f43025500bb2	DNA methylation	Methylation beta value	jhu-usc.edu_LIHC.HumanMethylation450.19.lvl-3.TCGA-DD-AADQ-01A-11D-A40S-05.txt	Primary Tumor
LIHC	48d33449-b969-423a-b4e7-541809109617	1a8f9728-600d-47e0-bd41-e5d874af9278	Transcriptome Profiling	Gene Expression Quantification	67371e85-cdad-4b17-ad23-19ef39fdc2c6.FPKM.txt.gz	Solid Tissue Normal
LIHC	48d33449-b969-423a-b4e7-541809109617	0fbaa5ba-e785-4de2-993f-9640b7d5cd16	Transcriptome Profiling	Gene Expression Quantification	efd191af-85cb-43d6-a661-e5248e974682.FPKM.txt.gz	Primary Tumor
LIHC	48d33449-b969-423a-b4e7-541809109617	01ff1725-d61c-49fb-899b-5dc08281de41	Transcriptome Profiling	miRNA Expression Quantification	mirnas.quantification.txt	Solid Tissue Normal
LIHC	48d33449-b969-423a-b4e7-541809109617	453c5278-26f3-45dc-b0b3-4619125cdb8a	Copy Number Variation	Masked Copy Number Segment	MINAE_p_TCGA_200_202_203_SNP_N_GenomeWideSNP_6_F11_955276.nocnv_grch38.seg.txt	Solid Tissue Normal
LIHC	48d33449-b969-423a-b4e7-541809109617	47ac482f-089c-4967-9e49-a49c8b33f913	Copy Number Variation	Masked Copy Number Segment	MINAE_p_TCGA_200_202_203_SNP_N_GenomeWideSNP_6_C11_955218.nocnv_grch38.seg.txt	Primary Tumor
LIHC	48d33449-b969-423a-b4e7-541809109617	aa9fca49-51f9-4577-b138-b29a4c5dfd69	Transcriptome Profiling	miRNA Expression Quantification	mirnas.quantification.txt	Primary Tumor
LIHC	48d33449-b969-423a-b4e7-541809109617	aae98dee-e0d4-442f-abdc-1cbf7be1fc7c	DNA methylation	Methylation beta value	jhu-usc.edu_LIHC.HumanMethylation450.5.lvl-3.TCGA-DD-A39W-01A-11D-A20Z-05.txt	Primary Tumor
LIHC	48d33449-b969-423a-b4e7-541809109617	1e38782a-a055-4bb6-bfc0-e239aba7bd4c	DNA methylation	Methylation beta value	jhu-usc.edu_LIHC.HumanMethylation450.5.lvl-3.TCGA-DD-A39W-11A-11D-A20Z-05.txt	Solid Tissue Normal
LIHC	491a3734-dcb8-4779-b098-0b5567f13f87	837e2992-d52b-435a-b43d-92316c68bcfe	Transcriptome Profiling	Gene Expression Quantification	a762a98f-9041-47e2-8561-46fa6e396f12.FPKM.txt.gz	Primary Tumor
LIHC	491a3734-dcb8-4779-b098-0b5567f13f87	0cda57fc-a9ba-4b4a-9ab1-fc57299eb02d	Copy Number Variation	Masked Copy Number Segment	VISTA_p_TCGAb_383_384_NSP_GenomeWideSNP_6_F09_1464904.nocnv_grch38.seg.txt	Primary Tumor
LIHC	491a3734-dcb8-4779-b098-0b5567f13f87	158f1280-6585-42b9-813d-86ce03e92f9d	Transcriptome Profiling	miRNA Expression Quantification	mirnas.quantification.txt	Primary Tumor
LIHC	491a3734-dcb8-4779-b098-0b5567f13f87	c1988e9f-e7ef-48bf-9354-65c76376ac98	DNA methylation	Methylation beta value	jhu-usc.edu_LIHC.HumanMethylation450.18.lvl-3.TCGA-WQ-A9G7-01A-11D-A36Y-05.txt	Primary Tumor
LIHC	492ff93f-432b-4b73-8706-632fb2c83eb4	9f9fb9ac-4faa-41da-bdc0-9a716a6ccc4c	Transcriptome Profiling	Gene Expression Quantification	e18e0c27-029a-48dc-bdf4-ec00a0702db0.FPKM.txt.gz	Primary Tumor
LIHC	492ff93f-432b-4b73-8706-632fb2c83eb4	1ebc3c8d-48e0-46cb-99d4-629d38e5930b	Copy Number Variation	Masked Copy Number Segment	TACES_p_TCGAb_399_400_NSP_GenomeWideSNP_6_C06_1473686.nocnv_grch38.seg.txt	Primary Tumor
LIHC	492ff93f-432b-4b73-8706-632fb2c83eb4	2104085e-516f-4d5e-bbbc-22937996513e	Transcriptome Profiling	miRNA Expression Quantification	mirnas.quantification.txt	Primary Tumor
LIHC	492ff93f-432b-4b73-8706-632fb2c83eb4	5c48297d-825d-4348-8581-28d3853d955d	DNA methylation	Methylation beta value	jhu-usc.edu_LIHC.HumanMethylation450.15.lvl-3.TCGA-2Y-A9H0-01A-11D-A383-05.txt	Primary Tumor
LIHC	496beef9-80d9-4734-a23d-334ae1b6aaab	0c39c5ca-4978-40d9-9778-0b4d7cdebc8e	Transcriptome Profiling	Gene Expression Quantification	b9882fe3-d5a7-4563-9380-33b958f81bb2.FPKM.txt.gz	Primary Tumor
LIHC	496beef9-80d9-4734-a23d-334ae1b6aaab	0dbdb4b1-d063-46ac-8bf4-8ec8ace9504e	Copy Number Variation	Masked Copy Number Segment	CUING_p_TCGAb_424_425_NSP_GenomeWideSNP_6_H01_1513638.nocnv_grch38.seg.txt	Primary Tumor
LIHC	496beef9-80d9-4734-a23d-334ae1b6aaab	52c8b7fd-3f4f-4a1a-9505-f8c0265b4b41	Transcriptome Profiling	miRNA Expression Quantification	mirnas.quantification.txt	Primary Tumor
LIHC	496beef9-80d9-4734-a23d-334ae1b6aaab	dea47c9b-f29d-47f7-b39a-05ec88220f99	DNA methylation	Methylation beta value	jhu-usc.edu_LIHC.HumanMethylation450.19.lvl-3.TCGA-DD-AAC8-01A-11D-A40S-05.txt	Primary Tumor
LIHC	4b0e544c-4090-4ebb-b3e5-2623aa91356c	5366c757-f3a4-4af3-8860-605c6745251b	Transcriptome Profiling	Gene Expression Quantification	3f227bec-f13d-42e7-9653-22b6d70f6f5d.FPKM.txt.gz	Primary Tumor
LIHC	4b0e544c-4090-4ebb-b3e5-2623aa91356c	01338e5e-b358-4796-9d80-884fead4be6a	Transcriptome Profiling	miRNA Expression Quantification	mirnas.quantification.txt	Primary Tumor
LIHC	4b0e544c-4090-4ebb-b3e5-2623aa91356c	f4e33a6c-bffd-4b3f-9128-9bfa72ded9c2	Copy Number Variation	Masked Copy Number Segment	MOWED_p_TCGAb3_39_40_41_42_STY_GenomeWideSNP_6_E04_1377478.nocnv_grch38.seg.txt	Primary Tumor
LIHC	4b0e544c-4090-4ebb-b3e5-2623aa91356c	fc1b356f-8ba9-43f2-ad44-36a329138734	DNA methylation	Methylation beta value	jhu-usc.edu_LIHC.HumanMethylation450.12.lvl-3.TCGA-KR-A7K8-01A-11D-A33L-05.txt	Primary Tumor
LIHC	4bbdbe77-f3cb-4b64-9826-72debb734784	1fd858e6-b5c1-4afb-ae96-648455aa09f6	Transcriptome Profiling	Gene Expression Quantification	e8e40aea-8fc6-4f92-a4aa-74f94002e5c1.FPKM.txt.gz	Primary Tumor
LIHC	4bbdbe77-f3cb-4b64-9826-72debb734784	6ccb9c15-5080-4fdd-96af-8d3b7f86288e	Transcriptome Profiling	Gene Expression Quantification	cbb0232c-8d2d-4bc7-947f-738914fdaa3c.FPKM.txt.gz	Solid Tissue Normal
LIHC	4bbdbe77-f3cb-4b64-9826-72debb734784	7e64d35c-1d8e-461f-9192-eb9bb91aa9f2	Copy Number Variation	Masked Copy Number Segment	KNELT_p_TCGA_b123_131_SNP_N_GenomeWideSNP_6_F09_787830.nocnv_grch38.seg.txt	Solid Tissue Normal
LIHC	4bbdbe77-f3cb-4b64-9826-72debb734784	a3479e6b-864b-4aa1-987a-3de89cf5eccd	Transcriptome Profiling	miRNA Expression Quantification	mirnas.quantification.txt	Primary Tumor
LIHC	4bbdbe77-f3cb-4b64-9826-72debb734784	e8c79a1c-f76f-4255-bd1c-71a9ebcafcc6	Transcriptome Profiling	miRNA Expression Quantification	mirnas.quantification.txt	Solid Tissue Normal
LIHC	4bbdbe77-f3cb-4b64-9826-72debb734784	f583298f-b016-4bde-9083-044ca2b743f2	Copy Number Variation	Masked Copy Number Segment	KNELT_p_TCGA_b123_131_SNP_N_GenomeWideSNP_6_F08_787820.nocnv_grch38.seg.txt	Primary Tumor
LIHC	4bbdbe77-f3cb-4b64-9826-72debb734784	14ed441e-5f45-430f-a18c-24e1e61a7fae	DNA methylation	Methylation beta value	jhu-usc.edu_LIHC.HumanMethylation450.2.lvl-3.TCGA-BC-A216-11A-11D-A153-05.txt	Solid Tissue Normal
LIHC	4bbdbe77-f3cb-4b64-9826-72debb734784	e399f748-9d3a-45ea-9b10-6afbf013826b	DNA methylation	Methylation beta value	jhu-usc.edu_LIHC.HumanMethylation450.2.lvl-3.TCGA-BC-A216-01A-11D-A153-05.txt	Primary Tumor
LIHC	4c78b999-4797-4e19-8bc5-9ffd01cf768a	3f2206a4-5037-44a3-8cd5-13fcc4be270d	Transcriptome Profiling	Gene Expression Quantification	48a16942-1858-40a9-b4b1-40477f24822d.FPKM.txt.gz	Primary Tumor
LIHC	4c78b999-4797-4e19-8bc5-9ffd01cf768a	4ec99d81-93d5-409c-bf33-973d4d7ad3b7	Transcriptome Profiling	miRNA Expression Quantification	mirnas.quantification.txt	Primary Tumor
LIHC	4c78b999-4797-4e19-8bc5-9ffd01cf768a	a0a3ee2c-0334-4e7c-a865-c0ca618bc694	Copy Number Variation	Masked Copy Number Segment	MESNE_p_TCGAb_401_02_03_04_05_N_GenomeWideSNP_6_G03_1486896.nocnv_grch38.seg.txt	Primary Tumor
LIHC	4c78b999-4797-4e19-8bc5-9ffd01cf768a	d1e423f1-b2b6-4df2-a9fb-f5525be65660	DNA methylation	Methylation beta value	jhu-usc.edu_LIHC.HumanMethylation450.16.lvl-3.TCGA-DD-AADV-01A-11D-A39G-05.txt	Primary Tumor
LIHC	4c960eee-e4b5-499d-a596-238aa78745a4	db498fe7-3fbe-49f9-85e6-cf5e9244cbd3	Transcriptome Profiling	Gene Expression Quantification	ced2ed64-a4ba-4bd8-a933-d9ae59c72116.FPKM.txt.gz	Primary Tumor
LIHC	4c960eee-e4b5-499d-a596-238aa78745a4	c02b4b17-13fa-45eb-9cba-cf110e47dce6	Copy Number Variation	Masked Copy Number Segment	CUBES_p_TCGAb_425_426_427_NSP_GenomeWideSNP_6_C03_1514074.nocnv_grch38.seg.txt	Primary Tumor
LIHC	4c960eee-e4b5-499d-a596-238aa78745a4	7d18e679-9d34-4839-9202-d3eb37543a2a	Transcriptome Profiling	miRNA Expression Quantification	mirnas.quantification.txt	Primary Tumor
LIHC	4c960eee-e4b5-499d-a596-238aa78745a4	43dc426c-ab8a-4d42-be88-118b7ca345e3	DNA methylation	Methylation beta value	jhu-usc.edu_LIHC.HumanMethylation450.19.lvl-3.TCGA-DD-AAE9-01A-11D-A40S-05.txt	Primary Tumor
LIHC	4dff4242-4a53-4f46-b200-7ed83f6b7808	730548e5-e36d-4c83-a3f3-54695f5c197d	Transcriptome Profiling	Gene Expression Quantification	e4d48564-e021-4bbc-bc00-145e9d64b501.FPKM.txt.gz	Primary Tumor
LIHC	4dff4242-4a53-4f46-b200-7ed83f6b7808	29b4ebed-ad55-4267-830c-55b93da9aba4	Copy Number Variation	Masked Copy Number Segment	VISTA_p_TCGAb_383_384_NSP_GenomeWideSNP_6_G09_1464970.nocnv_grch38.seg.txt	Primary Tumor
LIHC	4dff4242-4a53-4f46-b200-7ed83f6b7808	8b0c9da5-774f-4b0e-a0cc-138f7d0209a9	Transcriptome Profiling	miRNA Expression Quantification	mirnas.quantification.txt	Primary Tumor
LIHC	4dff4242-4a53-4f46-b200-7ed83f6b7808	39c35d32-2fee-4067-b57f-f62037bbe025	DNA methylation	Methylation beta value	jhu-usc.edu_LIHC.HumanMethylation450.18.lvl-3.TCGA-G3-AAV5-01A-11D-A36Y-05.txt	Primary Tumor
LIHC	4fd3ed02-7b66-47bf-8b92-31fee1093a87	40ac6eaf-8ee1-4683-9225-7c3630e07bf6	Transcriptome Profiling	Gene Expression Quantification	198ca92e-342e-4890-8ec3-45b045711531.FPKM.txt.gz	Primary Tumor
LIHC	4fd3ed02-7b66-47bf-8b92-31fee1093a87	2cd563f4-f231-4952-9c6b-bfaf9527baba	Copy Number Variation	Masked Copy Number Segment	BURSA_p_TCGA_303_304_305_N_GenomeWideSNP_6_A10_1344836.nocnv_grch38.seg.txt	Primary Tumor
LIHC	4fd3ed02-7b66-47bf-8b92-31fee1093a87	e42cc228-fed7-4988-89a0-89c8be747ab6	Transcriptome Profiling	miRNA Expression Quantification	mirnas.quantification.txt	Primary Tumor
LIHC	4fd3ed02-7b66-47bf-8b92-31fee1093a87	1401685a-51f7-4d87-98b7-c2e6d37e9042	DNA methylation	Methylation beta value	jhu-usc.edu_LIHC.HumanMethylation450.9.lvl-3.TCGA-K7-A5RG-01A-11D-A28Y-05.txt	Primary Tumor
LIHC	516c8594-2973-41e5-a5ce-76d177edfa48	061c8d3c-1130-45d6-80e7-1fdb81abe934	Transcriptome Profiling	Gene Expression Quantification	a9123cf0-c6c0-42e7-b546-f11dfac355ce.FPKM.txt.gz	Solid Tissue Normal
LIHC	516c8594-2973-41e5-a5ce-76d177edfa48	59396bbb-8ac9-4444-9529-370881318ccd	Transcriptome Profiling	Gene Expression Quantification	4450b090-a44a-4bdb-b82b-52ade905c7c1.FPKM.txt.gz	Primary Tumor
LIHC	516c8594-2973-41e5-a5ce-76d177edfa48	96134100-fc41-4529-9bb8-20e825cd3d7e	Copy Number Variation	Masked Copy Number Segment	CHILE_p_TCGASNP_230_231_FFPE_N_GenomeWideSNP_6_E12_1147892.nocnv_grch38.seg.txt	Primary Tumor
LIHC	516c8594-2973-41e5-a5ce-76d177edfa48	ac650e14-6b27-4e92-a0bf-28699518eb46	Copy Number Variation	Masked Copy Number Segment	CHILE_p_TCGASNP_230_231_FFPE_N_GenomeWideSNP_6_D03_1147890.nocnv_grch38.seg.txt	Solid Tissue Normal
LIHC	516c8594-2973-41e5-a5ce-76d177edfa48	bb18865c-cdac-4d9f-908c-5025ef7bb912	Transcriptome Profiling	miRNA Expression Quantification	mirnas.quantification.txt	Primary Tumor
LIHC	516c8594-2973-41e5-a5ce-76d177edfa48	d11a7892-932f-419e-a853-5b247596f5f2	Transcriptome Profiling	miRNA Expression Quantification	mirnas.quantification.txt	Solid Tissue Normal
LIHC	516c8594-2973-41e5-a5ce-76d177edfa48	c6126bde-da24-4124-a711-01cfc36bbca3	DNA methylation	Methylation beta value	jhu-usc.edu_LIHC.HumanMethylation450.6.lvl-3.TCGA-DD-A3A3-11A-11D-A22H-05.txt	Solid Tissue Normal
LIHC	516c8594-2973-41e5-a5ce-76d177edfa48	cf9c1af4-b962-497d-adfe-0b69ad77af82	DNA methylation	Methylation beta value	jhu-usc.edu_LIHC.HumanMethylation450.6.lvl-3.TCGA-DD-A3A3-01A-11D-A22H-05.txt	Primary Tumor
LIHC	51810579-e20d-4f08-93e7-891d645931db	bc63e37c-e534-4da4-afc6-5f9f194b9398	Transcriptome Profiling	Gene Expression Quantification	4077e82f-cb78-4977-bd03-600a3da93ffb.FPKM.txt.gz	Primary Tumor
LIHC	51810579-e20d-4f08-93e7-891d645931db	3eb326d5-0869-4990-b93a-376b4e859c50	Copy Number Variation	Masked Copy Number Segment	VOLAR_p_TCGAb_397_398_399_NSP_GenomeWideSNP_6_G07_1473302.nocnv_grch38.seg.txt	Primary Tumor
LIHC	51810579-e20d-4f08-93e7-891d645931db	df49dc9e-49b2-42fe-8ba1-79be7c4776fe	Transcriptome Profiling	miRNA Expression Quantification	mirnas.quantification.txt	Primary Tumor
LIHC	51810579-e20d-4f08-93e7-891d645931db	d54cdf3a-a490-4c58-9e47-8b0caa50831b	DNA methylation	Methylation beta value	jhu-usc.edu_LIHC.HumanMethylation450.15.lvl-3.TCGA-2Y-A9H5-01A-11D-A383-05.txt	Primary Tumor
LIHC	518aa9cc-71cf-4734-9d55-b435da99d300	5c96f86c-8164-4ebf-8d68-8e4b6b184a89	Transcriptome Profiling	Gene Expression Quantification	b0f94976-bb47-4bcc-a64c-22a07d6b1d73.FPKM.txt.gz	Primary Tumor
LIHC	518aa9cc-71cf-4734-9d55-b435da99d300	612c2eff-98eb-4aea-bbb9-e5dbae14a5f8	Transcriptome Profiling	miRNA Expression Quantification	mirnas.quantification.txt	Primary Tumor
LIHC	518aa9cc-71cf-4734-9d55-b435da99d300	cad0450d-65f9-4576-8fbb-6495d8c0178d	Copy Number Variation	Masked Copy Number Segment	DOUSE_p_TCGA_287_288_289_N_GenomeWideSNP_6_H01_1361044.nocnv_grch38.seg.txt	Primary Tumor
LIHC	518aa9cc-71cf-4734-9d55-b435da99d300	c0c6b4c5-37bb-49a3-89bc-e90098d287ce	DNA methylation	Methylation beta value	jhu-usc.edu_LIHC.HumanMethylation450.8.lvl-3.TCGA-DD-A4NI-01A-11D-A27W-05.txt	Primary Tumor
LIHC	520a709a-87f6-4f3d-b2a2-9192e3b65c5b	3066c600-6ee9-4bfa-b168-932389d4fde7	Transcriptome Profiling	Gene Expression Quantification	160aee04-df36-4e94-90c5-b01b2991ba48.FPKM.txt.gz	Solid Tissue Normal
LIHC	520a709a-87f6-4f3d-b2a2-9192e3b65c5b	5f7e9e7b-021c-4333-8ac0-a17a7ac828d7	Transcriptome Profiling	Gene Expression Quantification	28ef84e7-f566-40a7-b239-26d3e23c878a.FPKM.txt.gz	Primary Tumor
LIHC	520a709a-87f6-4f3d-b2a2-9192e3b65c5b	b0215592-5cc0-40ab-b5b0-a5d852ad91c5	Copy Number Variation	Masked Copy Number Segment	FADGE_p_TCGA_b100_SNP_N_GenomeWideSNP_6_H02_747666.nocnv_grch38.seg.txt	Primary Tumor
LIHC	520a709a-87f6-4f3d-b2a2-9192e3b65c5b	b9ac1843-bff7-451e-ae63-60323850714e	Transcriptome Profiling	miRNA Expression Quantification	mirnas.quantification.txt	Primary Tumor
LIHC	520a709a-87f6-4f3d-b2a2-9192e3b65c5b	bb030a52-b554-4092-b80b-278e98de713e	Copy Number Variation	Masked Copy Number Segment	FADGE_p_TCGA_b100_SNP_N_GenomeWideSNP_6_A12_747636.nocnv_grch38.seg.txt	Solid Tissue Normal
LIHC	520a709a-87f6-4f3d-b2a2-9192e3b65c5b	e0f40e42-8696-4c51-ac5c-02ce56c28ef0	Transcriptome Profiling	miRNA Expression Quantification	mirnas.quantification.txt	Solid Tissue Normal
LIHC	520a709a-87f6-4f3d-b2a2-9192e3b65c5b	e36edce8-9dd7-423f-89ba-f7e839d7e92d	DNA methylation	Methylation beta value	jhu-usc.edu_LIHC.HumanMethylation450.1.lvl-3.TCGA-DD-A1EC-11A-11D-A132-05.txt	Solid Tissue Normal
LIHC	520a709a-87f6-4f3d-b2a2-9192e3b65c5b	360a73ca-5f0d-4b1e-9221-38d6ce641dca	DNA methylation	Methylation beta value	jhu-usc.edu_LIHC.HumanMethylation450.1.lvl-3.TCGA-DD-A1EC-01A-21D-A132-05.txt	Primary Tumor
LIHC	52292ffc-0902-4d97-b461-20723987a177	e76ca5c6-11d1-47b8-bcdd-b5900dc1c55c	Transcriptome Profiling	Gene Expression Quantification	1a228668-b2a0-469f-8801-fdc8be449b44.FPKM.txt.gz	Primary Tumor
LIHC	52292ffc-0902-4d97-b461-20723987a177	2c45ff27-da96-4cca-8185-d531be863ccf	Copy Number Variation	Masked Copy Number Segment	KNELT_p_TCGA_b123_131_SNP_N_GenomeWideSNP_6_G01_787748.nocnv_grch38.seg.txt	Primary Tumor
LIHC	52292ffc-0902-4d97-b461-20723987a177	4a3eeed2-0964-443b-9cfc-69e15d8fe423	Transcriptome Profiling	miRNA Expression Quantification	mirnas.quantification.txt	Primary Tumor
LIHC	52292ffc-0902-4d97-b461-20723987a177	35e1c631-9c8f-4f60-a052-e759e71fe468	DNA methylation	Methylation beta value	jhu-usc.edu_LIHC.HumanMethylation450.2.lvl-3.TCGA-DD-A1EJ-01A-11D-A153-05.txt	Primary Tumor
LIHC	527d2bc3-7fdd-4b08-839d-67e2f246db04	62426cc6-282a-4ab4-921f-ffd7ae071121	Transcriptome Profiling	Gene Expression Quantification	1b78239d-edb0-4a9c-9036-49509ae0bcb9.FPKM.txt.gz	Primary Tumor
LIHC	527d2bc3-7fdd-4b08-839d-67e2f246db04	09e84dbf-2a6f-4653-9c64-54f0b64501ac	Transcriptome Profiling	miRNA Expression Quantification	mirnas.quantification.txt	Primary Tumor
LIHC	527d2bc3-7fdd-4b08-839d-67e2f246db04	8c46889b-4782-44d5-8f31-af9bf38513ed	Copy Number Variation	Masked Copy Number Segment	SLUNK_p_TCGAb_425_NSP_GenomeWideSNP_6_D09_1513370.nocnv_grch38.seg.txt	Primary Tumor
LIHC	527d2bc3-7fdd-4b08-839d-67e2f246db04	b8b51efc-1e88-498d-9e08-556f8eaa2502	DNA methylation	Methylation beta value	jhu-usc.edu_LIHC.HumanMethylation450.19.lvl-3.TCGA-DD-AAED-01A-12D-A40S-05.txt	Primary Tumor
LIHC	52a7f734-da07-49c5-861d-c70da37ff959	3920bd71-46a3-4ed2-903f-0b88c12eb817	Transcriptome Profiling	Gene Expression Quantification	db820602-b6c3-4974-bf97-a09b297c09c2.FPKM.txt.gz	Primary Tumor
LIHC	52a7f734-da07-49c5-861d-c70da37ff959	79257584-97ce-4234-a2d7-8ac6e9f56cdd	Transcriptome Profiling	miRNA Expression Quantification	mirnas.quantification.txt	Primary Tumor
LIHC	52a7f734-da07-49c5-861d-c70da37ff959	9626f9cc-1ee9-4fa7-9262-6fab12941e45	Copy Number Variation	Masked Copy Number Segment	GAMED_p_TCGA_B_312_313_314_NSP_GenomeWideSNP_6_F11_1361738.nocnv_grch38.seg.txt	Primary Tumor
LIHC	52a7f734-da07-49c5-861d-c70da37ff959	739283ac-fc24-40b5-8db1-24a50f6f30a5	DNA methylation	Methylation beta value	jhu-usc.edu_LIHC.HumanMethylation450.10.lvl-3.TCGA-DD-A4NR-01A-11D-A30Y-05.txt	Primary Tumor
LIHC	534a7b11-3abd-4581-a9c9-d984d6aa33a0	cdb883b6-3a64-483c-b82a-883cd0842225	Transcriptome Profiling	Gene Expression Quantification	c45cd340-4895-400a-a50e-19df90b67355.FPKM.txt.gz	Primary Tumor
LIHC	534a7b11-3abd-4581-a9c9-d984d6aa33a0	4043d48c-52ec-4ed4-866e-75bf44b66260	Copy Number Variation	Masked Copy Number Segment	MOWED_p_TCGAb3_39_40_41_42_STY_GenomeWideSNP_6_E11_1377432.nocnv_grch38.seg.txt	Primary Tumor
LIHC	534a7b11-3abd-4581-a9c9-d984d6aa33a0	0b4500a9-99db-4a97-b2fd-90b5a8945cc6	Transcriptome Profiling	miRNA Expression Quantification	mirnas.quantification.txt	Primary Tumor
LIHC	534a7b11-3abd-4581-a9c9-d984d6aa33a0	04d06cec-682b-4f72-b1a4-bc279b84235a	DNA methylation	Methylation beta value	jhu-usc.edu_LIHC.HumanMethylation450.12.lvl-3.TCGA-CC-A7IG-01A-11D-A33L-05.txt	Primary Tumor
LIHC	5436fafb-bc16-4450-ac8b-568e1e5ee5fe	d75e8818-81a3-4b25-9416-c649ea71083c	Transcriptome Profiling	Gene Expression Quantification	eea3fcee-ee51-461b-abb4-c393c084e018.FPKM.txt.gz	Primary Tumor
LIHC	5436fafb-bc16-4450-ac8b-568e1e5ee5fe	507d332e-0e78-480c-920f-9e565039ccd6	Copy Number Variation	Masked Copy Number Segment	MESNE_p_TCGAb_401_02_03_04_05_N_GenomeWideSNP_6_H01_1486786.nocnv_grch38.seg.txt	Primary Tumor
LIHC	5436fafb-bc16-4450-ac8b-568e1e5ee5fe	5ca6d826-99a7-4898-b216-31ef4480302b	Transcriptome Profiling	miRNA Expression Quantification	mirnas.quantification.txt	Primary Tumor
LIHC	5436fafb-bc16-4450-ac8b-568e1e5ee5fe	0cd6472d-586b-42fd-9e3a-9cfb31d845a7	DNA methylation	Methylation beta value	jhu-usc.edu_LIHC.HumanMethylation450.16.lvl-3.TCGA-WX-AA44-01A-11D-A39G-05.txt	Primary Tumor
LIHC	5449c232-56f1-4e03-9421-aba3ae180107	3b2bab2f-cdd9-4385-b97c-d9e5ad7a0ad3	Transcriptome Profiling	Gene Expression Quantification	2e406733-6a86-426a-bc3a-80634a559e5d.FPKM.txt.gz	Primary Tumor
LIHC	5449c232-56f1-4e03-9421-aba3ae180107	271cf4d1-6249-45fd-b0e0-c622efdf42dd	Copy Number Variation	Masked Copy Number Segment	FRUIT_p_TCGAb_327_328_329_NSP_GenomeWideSNP_6_A04_1367894.nocnv_grch38.seg.txt	Primary Tumor
LIHC	5449c232-56f1-4e03-9421-aba3ae180107	06540206-4ab6-4135-a909-3929a80d5c09	Transcriptome Profiling	miRNA Expression Quantification	mirnas.quantification.txt	Primary Tumor
LIHC	5449c232-56f1-4e03-9421-aba3ae180107	6944b0c5-9349-4cc3-a474-0e87d265dc57	DNA methylation	Methylation beta value	jhu-usc.edu_LIHC.HumanMethylation450.11.lvl-3.TCGA-DD-A73B-01A-12D-A32R-05.txt	Primary Tumor
LIHC	55e53229-c58f-4922-8869-0f5e2f6c2d7d	37b0157b-212f-40f5-935a-a9974d573932	Transcriptome Profiling	Gene Expression Quantification	19f2bfb6-33ba-4aea-9281-c5009d539562.FPKM.txt.gz	Primary Tumor
LIHC	55e53229-c58f-4922-8869-0f5e2f6c2d7d	45a58ccd-4f35-4ffc-8269-f245c79739cb	Transcriptome Profiling	miRNA Expression Quantification	mirnas.quantification.txt	Primary Tumor
LIHC	55e53229-c58f-4922-8869-0f5e2f6c2d7d	cb22da84-6d9e-42d5-a71b-d09e3a066976	Copy Number Variation	Masked Copy Number Segment	FRUIT_p_TCGAb_327_328_329_NSP_GenomeWideSNP_6_B10_1367882.nocnv_grch38.seg.txt	Primary Tumor
LIHC	55e53229-c58f-4922-8869-0f5e2f6c2d7d	63b494dc-309f-4f49-b547-b8aad310af8d	DNA methylation	Methylation beta value	jhu-usc.edu_LIHC.HumanMethylation450.11.lvl-3.TCGA-MI-A75I-01A-11D-A32R-05.txt	Primary Tumor
LIHC	56403463-1727-4c23-a709-de5f168c4073	8e4cdec9-692e-4be2-b665-f7b35a854243	Transcriptome Profiling	Gene Expression Quantification	a29ab641-01a2-47fe-aec1-ee8f35682ddb.FPKM.txt.gz	Primary Tumor
LIHC	56403463-1727-4c23-a709-de5f168c4073	4d7e5aa1-17b1-4883-8b54-54ffdb2c6147	Copy Number Variation	Masked Copy Number Segment	MOHEL_p_TCGA_271_274_275_N_GenomeWideSNP_6_E01_1320370.nocnv_grch38.seg.txt	Primary Tumor
LIHC	56403463-1727-4c23-a709-de5f168c4073	c2d40f6a-5465-4a71-bd01-281533382829	Transcriptome Profiling	miRNA Expression Quantification	mirnas.quantification.txt	Primary Tumor
LIHC	56403463-1727-4c23-a709-de5f168c4073	d24178d2-9449-4671-a74b-6879cfcef922	DNA methylation	Methylation beta value	jhu-usc.edu_LIHC.HumanMethylation450.7.lvl-3.TCGA-ED-A459-01A-11D-A264-05.txt	Primary Tumor
LIHC	56447eb8-c50c-4e31-a29e-bde6bfd31af4	a03abaa9-ddc6-4299-a279-36a7a891d82a	Transcriptome Profiling	Gene Expression Quantification	f21fe726-7df8-42f5-b91a-6be82edcab80.FPKM.txt.gz	Primary Tumor
LIHC	56447eb8-c50c-4e31-a29e-bde6bfd31af4	d95d2ecc-5ca3-4a6c-b2c1-756fbb0f8dfd	Copy Number Variation	Masked Copy Number Segment	CUBES_p_TCGAb_425_426_427_NSP_GenomeWideSNP_6_B01_1514048.nocnv_grch38.seg.txt	Primary Tumor
LIHC	56447eb8-c50c-4e31-a29e-bde6bfd31af4	f8f686de-f5bd-45ba-8c0a-ebd838d89eed	Transcriptome Profiling	miRNA Expression Quantification	mirnas.quantification.txt	Primary Tumor
LIHC	56447eb8-c50c-4e31-a29e-bde6bfd31af4	fc9e9f0d-093f-4aab-9d08-287e1e0587e8	DNA methylation	Methylation beta value	jhu-usc.edu_LIHC.HumanMethylation450.19.lvl-3.TCGA-DD-AAE2-01A-11D-A40S-05.txt	Primary Tumor
LIHC	564b4f4d-3c18-40d5-9d95-916774df600c	8318642c-abc2-4848-9935-a37f211696a7	Transcriptome Profiling	Gene Expression Quantification	c9397ead-b7af-4512-bf20-24a814bbaf4e.FPKM.txt.gz	Primary Tumor
LIHC	564b4f4d-3c18-40d5-9d95-916774df600c	6b141238-7852-4eef-a84b-b9b39f9f528b	Copy Number Variation	Masked Copy Number Segment	CUBES_p_TCGAb_425_426_427_NSP_GenomeWideSNP_6_D01_1513986.nocnv_grch38.seg.txt	Primary Tumor
LIHC	564b4f4d-3c18-40d5-9d95-916774df600c	4bead90f-ef81-4dc8-8c59-d4085b5e7420	Transcriptome Profiling	miRNA Expression Quantification	mirnas.quantification.txt	Primary Tumor
LIHC	564b4f4d-3c18-40d5-9d95-916774df600c	96e20a87-6211-4b15-a01a-0ec349002653	DNA methylation	Methylation beta value	jhu-usc.edu_LIHC.HumanMethylation450.19.lvl-3.TCGA-DD-AAW3-01A-11D-A40X-05.txt	Primary Tumor
LIHC	56a82a56-0241-4d3d-9de2-696b0c36df91	3b19355a-7801-4930-b4f2-58d431fee4fa	Transcriptome Profiling	Gene Expression Quantification	8a92dbf2-4550-4e57-a08b-d46905998039.FPKM.txt.gz	Primary Tumor
LIHC	56a82a56-0241-4d3d-9de2-696b0c36df91	847fa5b1-6625-4040-8503-76c08136baf1	Copy Number Variation	Masked Copy Number Segment	DOUSE_p_TCGA_287_288_289_N_GenomeWideSNP_6_H06_1343274.nocnv_grch38.seg.txt	Primary Tumor
LIHC	56a82a56-0241-4d3d-9de2-696b0c36df91	862f8193-ee92-4994-a5cb-a8d0ff7a42b0	Transcriptome Profiling	miRNA Expression Quantification	mirnas.quantification.txt	Primary Tumor
LIHC	56a82a56-0241-4d3d-9de2-696b0c36df91	93783ef0-88b9-4f99-91cf-e2acd98559da	DNA methylation	Methylation beta value	jhu-usc.edu_LIHC.HumanMethylation450.8.lvl-3.TCGA-BW-A5NP-01A-11D-A27W-05.txt	Primary Tumor
LIHC	56abd1c1-8f22-4856-8b0a-73d7e092bdb3	79f54fab-6bf1-47c7-978b-a1f722427cbc	Transcriptome Profiling	Gene Expression Quantification	d3527d58-c05c-41c2-a462-039fa5abc271.FPKM.txt.gz	Primary Tumor
LIHC	56abd1c1-8f22-4856-8b0a-73d7e092bdb3	1524c8e0-baeb-4c66-84c9-e4ec42221684	Copy Number Variation	Masked Copy Number Segment	VISTA_p_TCGAb_383_384_NSP_GenomeWideSNP_6_E07_1464956.nocnv_grch38.seg.txt	Primary Tumor
LIHC	56abd1c1-8f22-4856-8b0a-73d7e092bdb3	72859310-9fdb-4dff-95c9-140129cb8315	Transcriptome Profiling	miRNA Expression Quantification	mirnas.quantification.txt	Primary Tumor
LIHC	56abd1c1-8f22-4856-8b0a-73d7e092bdb3	28365d8f-104d-4c44-9037-c7343ff0efa0	DNA methylation	Methylation beta value	jhu-usc.edu_LIHC.HumanMethylation450.18.lvl-3.TCGA-DD-AA3A-01A-11D-A36Y-05.txt	Primary Tumor
LIHC	574ba00b-fee6-4aab-ac01-6ffaf8fdc0c5	b91d3629-db80-4a84-ae50-05bc7a01ab91	Transcriptome Profiling	Gene Expression Quantification	c33e56c0-2daf-4b0b-993f-51d2d99a7b53.FPKM.txt.gz	Primary Tumor
LIHC	574ba00b-fee6-4aab-ac01-6ffaf8fdc0c5	7ecb3e12-ae9d-4184-a4ec-cd782b6b0155	Transcriptome Profiling	miRNA Expression Quantification	mirnas.quantification.txt	Primary Tumor
LIHC	574ba00b-fee6-4aab-ac01-6ffaf8fdc0c5	d50e62cf-a2f4-4392-9844-f0d17ba5a24e	Copy Number Variation	Masked Copy Number Segment	MESNE_p_TCGAb_401_02_03_04_05_N_GenomeWideSNP_6_G09_1486806.nocnv_grch38.seg.txt	Primary Tumor
LIHC	574ba00b-fee6-4aab-ac01-6ffaf8fdc0c5	18fbbf4b-a453-43a4-abd7-5034b65fe55a	DNA methylation	Methylation beta value	jhu-usc.edu_LIHC.HumanMethylation450.16.lvl-3.TCGA-XR-A8TD-01A-12D-A39G-05.txt	Primary Tumor
LIHC	592ef526-176a-42e0-bbeb-fb62d369a343	b9e491f8-9165-4c35-934c-88c42ce7544a	Transcriptome Profiling	Gene Expression Quantification	933f420d-7898-45c3-8b0f-bef9840aea7d.FPKM.txt.gz	Primary Tumor
LIHC	592ef526-176a-42e0-bbeb-fb62d369a343	a6759c49-ba92-4112-8c97-fe419e0edc5b	Copy Number Variation	Masked Copy Number Segment	FADGE_p_TCGA_b100_SNP_N_GenomeWideSNP_6_E05_747520.nocnv_grch38.seg.txt	Primary Tumor
LIHC	592ef526-176a-42e0-bbeb-fb62d369a343	155eafc1-c490-408d-befb-65f1b84ea0a9	Transcriptome Profiling	miRNA Expression Quantification	mirnas.quantification.txt	Primary Tumor
LIHC	592ef526-176a-42e0-bbeb-fb62d369a343	d196db7a-5938-4d84-aa6f-50c1f90af8b8	DNA methylation	Methylation beta value	jhu-usc.edu_LIHC.HumanMethylation450.1.lvl-3.TCGA-BC-A10S-01A-22D-A132-05.txt	Primary Tumor
LIHC	59f163d2-6a7c-41b8-b4d6-f07174dafc6e	78b8da73-e55f-4254-97be-75687a2c2b31	Transcriptome Profiling	Gene Expression Quantification	a6fec226-78fe-4de9-b80a-9bab57e7a350.FPKM.txt.gz	Primary Tumor
LIHC	59f163d2-6a7c-41b8-b4d6-f07174dafc6e	ae120423-4bec-432c-8a1c-977869ce99b7	Copy Number Variation	Masked Copy Number Segment	FRUIT_p_TCGAb_327_328_329_NSP_GenomeWideSNP_6_C12_1367834.nocnv_grch38.seg.txt	Primary Tumor
LIHC	59f163d2-6a7c-41b8-b4d6-f07174dafc6e	e2e72ab0-200d-4634-9ea1-61dc5ad307e9	Transcriptome Profiling	miRNA Expression Quantification	mirnas.quantification.txt	Primary Tumor
LIHC	59f163d2-6a7c-41b8-b4d6-f07174dafc6e	5992e8f2-ddd8-4d6a-ae70-19a66022284c	DNA methylation	Methylation beta value	jhu-usc.edu_LIHC.HumanMethylation450.11.lvl-3.TCGA-T1-A6J8-01A-11D-A32R-05.txt	Primary Tumor
LIHC	5a7706ba-3cea-41eb-b78a-fd69206daa93	5b52d9a4-9675-4ffe-9314-f9cf64fcbc3e	Transcriptome Profiling	Gene Expression Quantification	fa708321-4572-4ef4-9533-d64b51ec6454.FPKM.txt.gz	Primary Tumor
LIHC	5a7706ba-3cea-41eb-b78a-fd69206daa93	47338432-7e6e-4655-8e32-fbb1dfa9cdc9	Copy Number Variation	Masked Copy Number Segment	INCUS_p_TCGAb3_43_44_45_46_STY_GenomeWideSNP_6_F01_1377620.nocnv_grch38.seg.txt	Primary Tumor
LIHC	5a7706ba-3cea-41eb-b78a-fd69206daa93	dbdb0df5-f342-417d-98c3-aa858f2af68e	Transcriptome Profiling	miRNA Expression Quantification	mirnas.quantification.txt	Primary Tumor
LIHC	5a7706ba-3cea-41eb-b78a-fd69206daa93	fa163940-2a28-41a2-9f39-de714d622a6f	DNA methylation	Methylation beta value	jhu-usc.edu_LIHC.HumanMethylation450.13.lvl-3.TCGA-KR-A7K0-01A-12D-A341-05.txt	Primary Tumor
LIHC	5b32d3f4-9b88-42de-aaac-22d1d2f5cde0	0cdadd53-909f-4a32-8368-d7170afa1276	Transcriptome Profiling	Gene Expression Quantification	d5fd715a-cf6d-4b29-ad9d-b3e58c55262a.FPKM.txt.gz	Primary Tumor
LIHC	5b32d3f4-9b88-42de-aaac-22d1d2f5cde0	20353f6b-5227-45a9-940d-7f81dc1defa0	Transcriptome Profiling	miRNA Expression Quantification	mirnas.quantification.txt	Primary Tumor
LIHC	5b32d3f4-9b88-42de-aaac-22d1d2f5cde0	aa8497d9-66b2-437e-a703-a7ebef090bb4	Copy Number Variation	Masked Copy Number Segment	NISEI_p_TCGAb_417_418_NSP_GenomeWideSNP_6_H12_1485974.nocnv_grch38.seg.txt	Primary Tumor
LIHC	5b32d3f4-9b88-42de-aaac-22d1d2f5cde0	2c702167-dbdd-4440-b2d6-cd21021a959b	DNA methylation	Methylation beta value	jhu-usc.edu_LIHC.HumanMethylation450.17.lvl-3.TCGA-CC-A8HV-01A-11D-A369-05.txt	Primary Tumor
LIHC	5c08008d-5ed4-4480-bd00-c8a2d8c787dc	63fa9fa8-b98c-4e48-a937-9953eddcbabe	Transcriptome Profiling	Gene Expression Quantification	f5c352b4-18ba-4daa-9df1-6174ce2f8087.FPKM.txt.gz	Primary Tumor
LIHC	5c08008d-5ed4-4480-bd00-c8a2d8c787dc	a7c7eac2-b269-4c96-8bd5-6142e817c8e1	Copy Number Variation	Masked Copy Number Segment	DLP_REDO_FROM_MOHEL_E07.nocnv_grch38.seg.txt	Primary Tumor
LIHC	5c08008d-5ed4-4480-bd00-c8a2d8c787dc	bf42d0b1-5ee2-48a3-b701-ca9caff597ec	Transcriptome Profiling	miRNA Expression Quantification	mirnas.quantification.txt	Primary Tumor
LIHC	5c08008d-5ed4-4480-bd00-c8a2d8c787dc	de28eb8f-f583-43b6-a101-8c917a4c5a49	DNA methylation	Methylation beta value	jhu-usc.edu_LIHC.HumanMethylation450.7.lvl-3.TCGA-FV-A4ZP-01A-12D-A264-05.txt	Primary Tumor
LIHC	5c9a21a3-d471-401a-9568-59dc84245d28	94b9e921-fc2f-484e-b600-aa66ba5583d8	Transcriptome Profiling	Gene Expression Quantification	88ba4c2a-c8a2-4220-aa15-141900ff55ca.FPKM.txt.gz	Primary Tumor
LIHC	5c9a21a3-d471-401a-9568-59dc84245d28	8872695f-037e-4980-aa6b-765bed359726	Transcriptome Profiling	miRNA Expression Quantification	mirnas.quantification.txt	Primary Tumor
LIHC	5c9a21a3-d471-401a-9568-59dc84245d28	c0361848-b925-413c-9982-09036a043a17	Copy Number Variation	Masked Copy Number Segment	KNELT_p_TCGA_b123_131_SNP_N_GenomeWideSNP_6_F11_787778.nocnv_grch38.seg.txt	Primary Tumor
LIHC	5c9a21a3-d471-401a-9568-59dc84245d28	d91015fc-3634-4727-9250-d7ec80164a22	DNA methylation	Methylation beta value	jhu-usc.edu_LIHC.HumanMethylation450.2.lvl-3.TCGA-BC-4072-01B-11D-A153-05.txt	Primary Tumor
LIHC	5d259f26-3bef-4fe4-948b-495183f5f8be	9963ee7d-f809-4538-9a05-3d5e384bca90	Transcriptome Profiling	Gene Expression Quantification	52d8680b-0df6-4605-bca4-3539f3e0e4f0.FPKM.txt.gz	Primary Tumor
LIHC	5d259f26-3bef-4fe4-948b-495183f5f8be	36de5d17-0f0a-4f5e-9666-9dda913269de	Copy Number Variation	Masked Copy Number Segment	TACES_p_TCGAb_399_400_NSP_GenomeWideSNP_6_C04_1473790.nocnv_grch38.seg.txt	Primary Tumor
LIHC	5d259f26-3bef-4fe4-948b-495183f5f8be	371ca928-6d15-43eb-a057-e7dd5a948574	Transcriptome Profiling	miRNA Expression Quantification	mirnas.quantification.txt	Primary Tumor
LIHC	5d259f26-3bef-4fe4-948b-495183f5f8be	57763570-7306-40e8-a69b-b8b81b038a24	DNA methylation	Methylation beta value	jhu-usc.edu_LIHC.HumanMethylation450.15.lvl-3.TCGA-G3-AAV7-01A-11D-A383-05.txt	Primary Tumor
LIHC	5e2a99a1-41c1-49ca-97d6-69f9b9938d24	536e5a1d-8a50-402b-8589-189a21ff1e2d	Transcriptome Profiling	Gene Expression Quantification	de5fd1ba-8179-404e-80db-0bb2d161d493.FPKM.txt.gz	Primary Tumor
LIHC	5e2a99a1-41c1-49ca-97d6-69f9b9938d24	1ff8aef6-20ef-441a-bf1d-5fc5ed5e7ce8	Copy Number Variation	Masked Copy Number Segment	VISTA_p_TCGAb_383_384_NSP_GenomeWideSNP_6_G11_1465014.nocnv_grch38.seg.txt	Primary Tumor
LIHC	5e2a99a1-41c1-49ca-97d6-69f9b9938d24	7df1e0e6-1ad1-448a-98d5-12f3f6ef009b	Transcriptome Profiling	miRNA Expression Quantification	mirnas.quantification.txt	Primary Tumor
LIHC	5e2a99a1-41c1-49ca-97d6-69f9b9938d24	c6ec30ef-3166-49b0-be4a-6ba506c5182b	DNA methylation	Methylation beta value	jhu-usc.edu_LIHC.HumanMethylation450.18.lvl-3.TCGA-CC-A9FU-01A-11D-A36Y-05.txt	Primary Tumor
LIHC	5e4136e4-ddd8-4faf-8a8e-5f836fd97f49	076b6f4e-04f3-4894-892d-91247f497d30	Transcriptome Profiling	Gene Expression Quantification	78dade3a-a13f-4148-ada7-c443b1d93b14.FPKM.txt.gz	Primary Tumor
LIHC	5e4136e4-ddd8-4faf-8a8e-5f836fd97f49	1ebefdcf-1ee6-4a33-91e0-0e20df856e49	Copy Number Variation	Masked Copy Number Segment	SLUNK_p_TCGAb_425_NSP_GenomeWideSNP_6_F03_1513356.nocnv_grch38.seg.txt	Primary Tumor
LIHC	5e4136e4-ddd8-4faf-8a8e-5f836fd97f49	3408829f-d539-409c-b61e-2f23dc28f011	Transcriptome Profiling	miRNA Expression Quantification	mirnas.quantification.txt	Primary Tumor
LIHC	5e4136e4-ddd8-4faf-8a8e-5f836fd97f49	6929fe19-1969-41d1-8aca-abadfdc4ee43	DNA methylation	Methylation beta value	jhu-usc.edu_LIHC.HumanMethylation450.19.lvl-3.TCGA-DD-AAE0-01A-11D-A40S-05.txt	Primary Tumor
LIHC	5eaaf7ae-36af-4fb4-8940-e0861983ceb0	f54ade2b-0f00-46d5-b36c-ea7988bd2e8f	Transcriptome Profiling	Gene Expression Quantification	40dec110-383b-4df8-bd49-209c35ae4332.FPKM.txt.gz	Primary Tumor
LIHC	5eaaf7ae-36af-4fb4-8940-e0861983ceb0	e2453ba9-c121-440d-8d5b-b9607622a895	Copy Number Variation	Masked Copy Number Segment	CUING_p_TCGAb_424_425_NSP_GenomeWideSNP_6_D11_1513688.nocnv_grch38.seg.txt	Primary Tumor
LIHC	5eaaf7ae-36af-4fb4-8940-e0861983ceb0	1d211a2d-20d1-44b6-99c2-66a4951123c1	Transcriptome Profiling	miRNA Expression Quantification	mirnas.quantification.txt	Primary Tumor
LIHC	5eaaf7ae-36af-4fb4-8940-e0861983ceb0	7f418b5e-4329-4c93-8e5f-f26dd44227d9	DNA methylation	Methylation beta value	jhu-usc.edu_LIHC.HumanMethylation450.19.lvl-3.TCGA-DD-AADB-01A-11D-A40S-05.txt	Primary Tumor
LIHC	609c82fd-eb3a-46d7-8c09-0cde281a50b3	32b3a861-8635-4f85-995d-5b66433f9d0d	Transcriptome Profiling	Gene Expression Quantification	aa557978-afb8-463b-92a6-5407695ba176.FPKM.txt.gz	Primary Tumor
LIHC	609c82fd-eb3a-46d7-8c09-0cde281a50b3	1619c36e-7b41-4955-9e52-92dc2dc2595a	Transcriptome Profiling	miRNA Expression Quantification	mirnas.quantification.txt	Primary Tumor
LIHC	609c82fd-eb3a-46d7-8c09-0cde281a50b3	5cfc475e-2df0-4a9a-b413-87f05a8c61b3	Transcriptome Profiling	Gene Expression Quantification	7bb9e61e-2d41-4503-9751-009a9da74206.FPKM.txt.gz	Solid Tissue Normal
LIHC	609c82fd-eb3a-46d7-8c09-0cde281a50b3	63a55334-aa23-4a47-94ef-a98f1d44f13e	Transcriptome Profiling	miRNA Expression Quantification	mirnas.quantification.txt	Solid Tissue Normal
LIHC	609c82fd-eb3a-46d7-8c09-0cde281a50b3	b3ece8e4-6911-4318-a8d5-012775651c1f	Copy Number Variation	Masked Copy Number Segment	FADGE_p_TCGA_b100_SNP_N_GenomeWideSNP_6_F06_747638.nocnv_grch38.seg.txt	Solid Tissue Normal
LIHC	609c82fd-eb3a-46d7-8c09-0cde281a50b3	f82d044c-dbad-4faa-ae20-289ba71dfbc3	Copy Number Variation	Masked Copy Number Segment	FADGE_p_TCGA_b100_SNP_N_GenomeWideSNP_6_G07_747570.nocnv_grch38.seg.txt	Primary Tumor
LIHC	609c82fd-eb3a-46d7-8c09-0cde281a50b3	d87b9e02-bd94-4ce7-b209-674e1a28ffa9	DNA methylation	Methylation beta value	jhu-usc.edu_LIHC.HumanMethylation450.1.lvl-3.TCGA-DD-A11A-11A-11D-A132-05.txt	Solid Tissue Normal
LIHC	609c82fd-eb3a-46d7-8c09-0cde281a50b3	4ff08299-a5ea-4f7f-a92a-41294a6552aa	DNA methylation	Methylation beta value	jhu-usc.edu_LIHC.HumanMethylation450.1.lvl-3.TCGA-DD-A11A-01A-11D-A132-05.txt	Primary Tumor
LIHC	60fcd491-0170-46c0-ab14-d71f88267a14	28c47770-25ea-47a9-8c33-2017454cfc88	Transcriptome Profiling	Gene Expression Quantification	d7a9f4a9-6998-45dc-9bc4-06f3f7110429.FPKM.txt.gz	Primary Tumor
LIHC	60fcd491-0170-46c0-ab14-d71f88267a14	8b334711-a98b-49bd-9d47-6bbf93de1eb0	Transcriptome Profiling	miRNA Expression Quantification	mirnas.quantification.txt	Primary Tumor
LIHC	60fcd491-0170-46c0-ab14-d71f88267a14	f08d2771-db44-4ea7-841a-6743b6807b85	Copy Number Variation	Masked Copy Number Segment	VISTA_p_TCGAb_383_384_NSP_GenomeWideSNP_6_F07_1464852.nocnv_grch38.seg.txt	Primary Tumor
LIHC	60fcd491-0170-46c0-ab14-d71f88267a14	c753f23d-f7d9-45f4-b1ea-7ad440f53474	DNA methylation	Methylation beta value	jhu-usc.edu_LIHC.HumanMethylation450.18.lvl-3.TCGA-5C-A9VH-01A-11D-A36Y-05.txt	Primary Tumor
LIHC	613ddb95-14d7-4941-b374-fb5cd344d1bb	77174814-8de5-4d0f-8058-0685c188e953	Transcriptome Profiling	Gene Expression Quantification	083f6f8d-e089-4d01-8a88-a86d9d080e54.FPKM.txt.gz	Primary Tumor
LIHC	613ddb95-14d7-4941-b374-fb5cd344d1bb	7cf0f666-6ce2-4efa-bb1c-f295e91b7ab9	Transcriptome Profiling	miRNA Expression Quantification	mirnas.quantification.txt	Primary Tumor
LIHC	613ddb95-14d7-4941-b374-fb5cd344d1bb	d8c99bb3-3bca-4850-89c1-ba9da7288f1e	Copy Number Variation	Masked Copy Number Segment	MINAE_p_TCGA_200_202_203_SNP_N_GenomeWideSNP_6_A10_955246.nocnv_grch38.seg.txt	Primary Tumor
LIHC	613ddb95-14d7-4941-b374-fb5cd344d1bb	02b328bc-e80c-4cc6-8287-c7c5954a6884	DNA methylation	Methylation beta value	jhu-usc.edu_LIHC.HumanMethylation450.5.lvl-3.TCGA-CC-A3MA-01A-11D-A20Z-05.txt	Primary Tumor
LIHC	614c0ecf-6a84-4c86-8706-79be5bb00991	369ad195-89a1-439d-97d9-7669bae934ca	Transcriptome Profiling	Gene Expression Quantification	7f86ace4-9a17-4b17-8a79-3b2ef53f62c3.FPKM.txt.gz	Primary Tumor
LIHC	614c0ecf-6a84-4c86-8706-79be5bb00991	7b7b09d1-fbfb-465b-9f28-e17c048754aa	Transcriptome Profiling	miRNA Expression Quantification	mirnas.quantification.txt	Primary Tumor
LIHC	614c0ecf-6a84-4c86-8706-79be5bb00991	9fc69120-a625-47ac-bf41-07794c21334b	Copy Number Variation	Masked Copy Number Segment	CHILE_p_TCGASNP_230_231_FFPE_N_GenomeWideSNP_6_D11_1147998.nocnv_grch38.seg.txt	Primary Tumor
LIHC	614c0ecf-6a84-4c86-8706-79be5bb00991	9d7926ae-4cc6-4f48-a510-59af3d2f91e4	DNA methylation	Methylation beta value	jhu-usc.edu_LIHC.HumanMethylation450.6.lvl-3.TCGA-DD-A3A7-01A-11D-A22H-05.txt	Primary Tumor
LIHC	61902cb6-b041-48ac-aacc-483a28949865	9a12529a-c1af-48ab-924c-13b6cc3e2a78	Transcriptome Profiling	Gene Expression Quantification	3edd413e-831d-442a-be8d-70b2f49e9d67.FPKM.txt.gz	Primary Tumor
LIHC	61902cb6-b041-48ac-aacc-483a28949865	c0269976-9b6b-4a10-90eb-11db25595270	Copy Number Variation	Masked Copy Number Segment	FADGE_p_TCGA_b100_SNP_N_GenomeWideSNP_6_E02_747544.nocnv_grch38.seg.txt	Primary Tumor
LIHC	61902cb6-b041-48ac-aacc-483a28949865	c88cbda0-25a2-4dd3-a4e8-842c3698d6b0	Transcriptome Profiling	miRNA Expression Quantification	mirnas.quantification.txt	Primary Tumor
LIHC	61902cb6-b041-48ac-aacc-483a28949865	f12d2016-90e0-46d7-a2f6-16fd2ab3414c	DNA methylation	Methylation beta value	jhu-usc.edu_LIHC.HumanMethylation450.1.lvl-3.TCGA-CC-5264-01A-01D-A132-05.txt	Primary Tumor
LIHC	62c02da8-e4b4-4294-9923-8992d187fc7b	cee88be0-37ca-4c3d-999c-631779bc7846	Transcriptome Profiling	Gene Expression Quantification	8c2ae90d-ad7e-4953-becd-839658bf46cb.FPKM.txt.gz	Primary Tumor
LIHC	62c02da8-e4b4-4294-9923-8992d187fc7b	6a941b60-c60f-4e17-af9f-e9404618bf72	Copy Number Variation	Masked Copy Number Segment	CUING_p_TCGAb_424_425_NSP_GenomeWideSNP_6_F05_1513588.nocnv_grch38.seg.txt	Primary Tumor
LIHC	62c02da8-e4b4-4294-9923-8992d187fc7b	68d8643d-8492-442f-83be-c2bf85a1fba3	Transcriptome Profiling	miRNA Expression Quantification	mirnas.quantification.txt	Primary Tumor
LIHC	62c02da8-e4b4-4294-9923-8992d187fc7b	e2cfc96d-ca98-499d-8d9b-a1ed716ebcc8	DNA methylation	Methylation beta value	jhu-usc.edu_LIHC.HumanMethylation450.19.lvl-3.TCGA-DD-AADM-01A-11D-A40S-05.txt	Primary Tumor
LIHC	6312d5b5-68ad-4d4f-a0a9-03d895ae30f9	4a1c374b-7c1f-4189-881b-5b37dcc52293	Transcriptome Profiling	Gene Expression Quantification	24f7d5af-66a8-4e25-9428-352aa3fbc8f7.FPKM.txt.gz	Primary Tumor
LIHC	6312d5b5-68ad-4d4f-a0a9-03d895ae30f9	2e099159-5e7f-48f3-b8d3-e3a30159e0a5	Copy Number Variation	Masked Copy Number Segment	CUING_p_TCGAb_424_425_NSP_GenomeWideSNP_6_H03_1513548.nocnv_grch38.seg.txt	Primary Tumor
LIHC	6312d5b5-68ad-4d4f-a0a9-03d895ae30f9	2f6b38c1-4180-40ab-9472-a0fb8e7ee147	Transcriptome Profiling	miRNA Expression Quantification	mirnas.quantification.txt	Primary Tumor
LIHC	6312d5b5-68ad-4d4f-a0a9-03d895ae30f9	d65af0da-291c-4d60-8d28-6509f633aa4c	DNA methylation	Methylation beta value	jhu-usc.edu_LIHC.HumanMethylation450.19.lvl-3.TCGA-DD-AAD5-01A-11D-A40S-05.txt	Primary Tumor
LIHC	635aad0b-9c47-4564-821f-c00ddb280d53	7f83915f-0b19-40c9-8d5f-5b594341a2a0	Transcriptome Profiling	Gene Expression Quantification	502ddeb2-8a23-44ee-924e-c43a20c506e6.FPKM.txt.gz	Primary Tumor
LIHC	635aad0b-9c47-4564-821f-c00ddb280d53	040892ee-d2d6-4fa3-8ef6-6e152cb6e757	Copy Number Variation	Masked Copy Number Segment	SLUNK_p_TCGAb_425_NSP_GenomeWideSNP_6_A02_1513522.nocnv_grch38.seg.txt	Primary Tumor
LIHC	635aad0b-9c47-4564-821f-c00ddb280d53	e4dc6b73-aeec-4f64-acaf-30e21044ffa8	Transcriptome Profiling	miRNA Expression Quantification	mirnas.quantification.txt	Primary Tumor
LIHC	635aad0b-9c47-4564-821f-c00ddb280d53	9e4a24a6-974a-4ed0-b5c0-84eecf03d271	DNA methylation	Methylation beta value	jhu-usc.edu_LIHC.HumanMethylation450.19.lvl-3.TCGA-DD-AACF-01A-11D-A40S-05.txt	Primary Tumor
LIHC	63d475ef-8f26-45ed-ae80-cfa87e68b2f5	6583b875-d08e-4073-ad74-c57401f1038c	Transcriptome Profiling	Gene Expression Quantification	2d7361ea-ac49-41b3-85f7-78f9af48eb12.FPKM.txt.gz	Primary Tumor
LIHC	63d475ef-8f26-45ed-ae80-cfa87e68b2f5	c723014e-d6b2-4dc9-b7f1-8b2f5ecaf35a	Copy Number Variation	Masked Copy Number Segment	MESNE_p_TCGAb_401_02_03_04_05_N_GenomeWideSNP_6_G01_1486924.nocnv_grch38.seg.txt	Primary Tumor
LIHC	63d475ef-8f26-45ed-ae80-cfa87e68b2f5	e5e4e293-11db-4776-a66a-079036fa0b5b	Transcriptome Profiling	miRNA Expression Quantification	mirnas.quantification.txt	Primary Tumor
LIHC	63d475ef-8f26-45ed-ae80-cfa87e68b2f5	6b2922e2-be30-45ff-a0c7-d0edb6e11f9e	DNA methylation	Methylation beta value	jhu-usc.edu_LIHC.HumanMethylation450.16.lvl-3.TCGA-WJ-A86L-01A-12D-A39G-05.txt	Primary Tumor
LIHC	6533648f-1353-4253-b65b-d472aacf5751	d53d1b09-9d67-4fd0-b00f-713908415292	Transcriptome Profiling	Gene Expression Quantification	7a425212-3b1e-4269-abd1-25d330c47a70.FPKM.txt.gz	Primary Tumor
LIHC	6533648f-1353-4253-b65b-d472aacf5751	7d9d0245-5506-43ca-b7fd-9f04f45aa2ba	Copy Number Variation	Masked Copy Number Segment	FADGE_p_TCGA_b100_SNP_N_GenomeWideSNP_6_D12_747552.nocnv_grch38.seg.txt	Primary Tumor
LIHC	6533648f-1353-4253-b65b-d472aacf5751	c01ccefa-72b8-40c9-a49d-8ac7ba274e9e	Transcriptome Profiling	Gene Expression Quantification	fe506b98-0733-43c9-943a-be9b12f1c2fb.FPKM.txt.gz	Solid Tissue Normal
LIHC	6533648f-1353-4253-b65b-d472aacf5751	a71cb27e-ad54-4e32-ac7f-711b3bcf2fb8	Copy Number Variation	Masked Copy Number Segment	FADGE_p_TCGA_b100_SNP_N_GenomeWideSNP_6_G04_747628.nocnv_grch38.seg.txt	Solid Tissue Normal
LIHC	6533648f-1353-4253-b65b-d472aacf5751	3d08fd67-07ea-4355-af62-fd21a626aed1	Transcriptome Profiling	miRNA Expression Quantification	mirnas.quantification.txt	Primary Tumor
LIHC	6533648f-1353-4253-b65b-d472aacf5751	d9044b66-d480-43b5-943b-bf4deba64444	Transcriptome Profiling	miRNA Expression Quantification	mirnas.quantification.txt	Solid Tissue Normal
LIHC	6533648f-1353-4253-b65b-d472aacf5751	c8e66ebd-36ac-45bd-9785-d0260f545ba5	DNA methylation	Methylation beta value	jhu-usc.edu_LIHC.HumanMethylation450.1.lvl-3.TCGA-BC-A10Y-11A-11D-A132-05.txt	Solid Tissue Normal
LIHC	6533648f-1353-4253-b65b-d472aacf5751	e63b9014-54af-4793-9668-2a7451fac5d2	DNA methylation	Methylation beta value	jhu-usc.edu_LIHC.HumanMethylation450.1.lvl-3.TCGA-BC-A10Y-01A-11D-A132-05.txt	Primary Tumor
LIHC	654af137-70d9-4ee4-9f69-793e352d30f8	166357a6-7621-44ca-8e9f-f3cbe86ccef2	Transcriptome Profiling	Gene Expression Quantification	539be154-54e1-4992-bd3c-72f02df287a5.FPKM.txt.gz	Primary Tumor
LIHC	654af137-70d9-4ee4-9f69-793e352d30f8	1136549d-d897-4098-8a23-ba9410f3dabf	Transcriptome Profiling	miRNA Expression Quantification	mirnas.quantification.txt	Primary Tumor
LIHC	654af137-70d9-4ee4-9f69-793e352d30f8	6e679a0d-70fc-497c-ad7d-164ab2ebbf1e	Transcriptome Profiling	Gene Expression Quantification	491e50ed-21d3-4dc6-ae6c-e56f94e22ca4.FPKM.txt.gz	Solid Tissue Normal
LIHC	654af137-70d9-4ee4-9f69-793e352d30f8	6ab32c22-b8f2-4e7f-bea8-22cac7faf13e	Copy Number Variation	Masked Copy Number Segment	FADGE_p_TCGA_b100_SNP_N_GenomeWideSNP_6_H01_747542.nocnv_grch38.seg.txt	Solid Tissue Normal
LIHC	654af137-70d9-4ee4-9f69-793e352d30f8	c139aacd-d690-49f6-8eff-09ad6f3c5e25	Copy Number Variation	Masked Copy Number Segment	FADGE_p_TCGA_b100_SNP_N_GenomeWideSNP_6_E07_747548.nocnv_grch38.seg.txt	Primary Tumor
LIHC	654af137-70d9-4ee4-9f69-793e352d30f8	c78e9438-e3d2-4101-b61a-4bb1aac673c6	Transcriptome Profiling	miRNA Expression Quantification	mirnas.quantification.txt	Solid Tissue Normal
LIHC	654af137-70d9-4ee4-9f69-793e352d30f8	f5f9308c-2942-4ff8-a95e-786844e469d6	DNA methylation	Methylation beta value	jhu-usc.edu_LIHC.HumanMethylation450.1.lvl-3.TCGA-DD-A1EE-11A-11D-A132-05.txt	Solid Tissue Normal
LIHC	654af137-70d9-4ee4-9f69-793e352d30f8	2cbf8750-c4a4-4ae4-9d46-66607b071cb4	DNA methylation	Methylation beta value	jhu-usc.edu_LIHC.HumanMethylation450.1.lvl-3.TCGA-DD-A1EE-01A-11D-A132-05.txt	Primary Tumor
LIHC	65e430e1-0c9a-4045-83a9-653b7cff811d	821abba5-a5c4-4941-995b-acaf59cd11eb	Transcriptome Profiling	Gene Expression Quantification	616435aa-cc36-45d0-8f08-9b4af17be2e8.FPKM.txt.gz	Primary Tumor
LIHC	65e430e1-0c9a-4045-83a9-653b7cff811d	17808ae9-03e2-4335-b3f7-094cc5a3b3be	Transcriptome Profiling	miRNA Expression Quantification	mirnas.quantification.txt	Primary Tumor
LIHC	65e430e1-0c9a-4045-83a9-653b7cff811d	f13d12ec-1ac4-420c-b1d8-f46805d2b375	Copy Number Variation	Masked Copy Number Segment	MOHEL_p_TCGA_271_274_275_N_GenomeWideSNP_6_E12_1320362.nocnv_grch38.seg.txt	Primary Tumor
LIHC	65e430e1-0c9a-4045-83a9-653b7cff811d	8104ded4-e46f-4c12-b012-d06bb4c9da5c	DNA methylation	Methylation beta value	jhu-usc.edu_LIHC.HumanMethylation450.7.lvl-3.TCGA-FV-A4ZQ-01A-11D-A264-05.txt	Primary Tumor
LIHC	66c6f413-b7a8-4d7c-9e1d-c4fb257b9e5c	3a32fde3-5f08-4090-9c2e-27f6ef765513	Transcriptome Profiling	Gene Expression Quantification	53735683-e9b2-4745-809d-5cba358f5b41.FPKM.txt.gz	Solid Tissue Normal
LIHC	66c6f413-b7a8-4d7c-9e1d-c4fb257b9e5c	48c91f45-ce1a-4b21-98c8-7f08c16d1c62	Transcriptome Profiling	Gene Expression Quantification	247cf0a0-bb25-4a18-a5c8-a4b8a43319e0.FPKM.txt.gz	Primary Tumor
LIHC	66c6f413-b7a8-4d7c-9e1d-c4fb257b9e5c	0b6774e7-f9f1-4fac-b9c7-a0f7e9668098	Transcriptome Profiling	miRNA Expression Quantification	mirnas.quantification.txt	Solid Tissue Normal
LIHC	66c6f413-b7a8-4d7c-9e1d-c4fb257b9e5c	0e4bddd8-864f-4153-9dd8-1de0e27094dc	Copy Number Variation	Masked Copy Number Segment	FADGE_p_TCGA_b100_SNP_N_GenomeWideSNP_6_D01_747612.nocnv_grch38.seg.txt	Primary Tumor
LIHC	66c6f413-b7a8-4d7c-9e1d-c4fb257b9e5c	a9375d8b-836b-417b-96bd-c06880c9ef60	Copy Number Variation	Masked Copy Number Segment	FADGE_p_TCGA_b100_SNP_N_GenomeWideSNP_6_A09_747530.nocnv_grch38.seg.txt	Solid Tissue Normal
LIHC	66c6f413-b7a8-4d7c-9e1d-c4fb257b9e5c	ddd4df7e-787e-41bf-9545-9de76725d3a1	Transcriptome Profiling	miRNA Expression Quantification	mirnas.quantification.txt	Primary Tumor
LIHC	66c6f413-b7a8-4d7c-9e1d-c4fb257b9e5c	d7df6db7-4c80-483c-81a6-62aeb965c4ad	DNA methylation	Methylation beta value	jhu-usc.edu_LIHC.HumanMethylation450.1.lvl-3.TCGA-DD-A119-01A-11D-A132-05.txt	Primary Tumor
LIHC	66c6f413-b7a8-4d7c-9e1d-c4fb257b9e5c	ff2edd1c-c8a4-4ac7-a497-81a89710bd1a	DNA methylation	Methylation beta value	jhu-usc.edu_LIHC.HumanMethylation450.1.lvl-3.TCGA-DD-A119-11A-11D-A132-05.txt	Solid Tissue Normal
LIHC	670c1cbc-4494-45f1-bb8b-18db82d4f7e0	855fa6f7-bb56-4db7-bdb9-859f13ab5c84	Transcriptome Profiling	Gene Expression Quantification	d51b48fe-9327-4664-8925-b1053536dba7.FPKM.txt.gz	Primary Tumor
LIHC	670c1cbc-4494-45f1-bb8b-18db82d4f7e0	a41744e2-e667-49c5-943d-40fe93f3d06e	Copy Number Variation	Masked Copy Number Segment	FADGE_p_TCGA_b100_SNP_N_GenomeWideSNP_6_D04_747588.nocnv_grch38.seg.txt	Primary Tumor
LIHC	670c1cbc-4494-45f1-bb8b-18db82d4f7e0	f8a4b5d5-63a2-4b3c-8433-0d7763dd5997	Transcriptome Profiling	miRNA Expression Quantification	mirnas.quantification.txt	Primary Tumor
LIHC	670c1cbc-4494-45f1-bb8b-18db82d4f7e0	38cff29f-2285-46f4-a339-876e05f57fcc	DNA methylation	Methylation beta value	jhu-usc.edu_LIHC.HumanMethylation450.1.lvl-3.TCGA-CC-A1HT-01A-11D-A132-05.txt	Primary Tumor
LIHC	67a00f5f-c753-48f9-bc24-8287f50ec776	7798de47-ee01-4a91-b0de-5726ec8861f7	Transcriptome Profiling	Gene Expression Quantification	d1cbb686-93d8-4349-8bf5-756887c60ebc.FPKM.txt.gz	Primary Tumor
LIHC	67a00f5f-c753-48f9-bc24-8287f50ec776	52df2700-06df-4cee-96e0-3815fcf9b51a	Copy Number Variation	Masked Copy Number Segment	SLUNK_p_TCGAb_425_NSP_GenomeWideSNP_6_B03_1513344.nocnv_grch38.seg.txt	Primary Tumor
LIHC	67a00f5f-c753-48f9-bc24-8287f50ec776	6068d6a0-3b5a-4e3c-a6dd-abfe1ebc3aa8	Transcriptome Profiling	miRNA Expression Quantification	mirnas.quantification.txt	Primary Tumor
LIHC	67a00f5f-c753-48f9-bc24-8287f50ec776	d30b6eb5-d5a7-4c65-b800-8e592103e9a4	DNA methylation	Methylation beta value	jhu-usc.edu_LIHC.HumanMethylation450.19.lvl-3.TCGA-DD-AACW-01A-11D-A40S-05.txt	Primary Tumor
LIHC	68015cc7-d3a1-4c90-b8fb-5d14143d9960	1f11de37-b6a8-418f-a761-845b529f9645	Transcriptome Profiling	Gene Expression Quantification	c57dcbfa-e011-42a6-ab36-2658a0f64370.FPKM.txt.gz	Solid Tissue Normal
LIHC	68015cc7-d3a1-4c90-b8fb-5d14143d9960	2b6f76d4-f11c-45c6-8863-b5f6eb6b593e	Transcriptome Profiling	Gene Expression Quantification	e322c611-092a-44e7-8339-c3d3a85e79d3.FPKM.txt.gz	Primary Tumor
LIHC	68015cc7-d3a1-4c90-b8fb-5d14143d9960	54c000da-519a-4616-aa01-308b1031a5fe	Copy Number Variation	Masked Copy Number Segment	FADGE_p_TCGA_b100_SNP_N_GenomeWideSNP_6_G11_747522.nocnv_grch38.seg.txt	Primary Tumor
LIHC	68015cc7-d3a1-4c90-b8fb-5d14143d9960	75d4cdad-e3f2-4842-93d1-9553998de2b4	Transcriptome Profiling	miRNA Expression Quantification	mirnas.quantification.txt	Primary Tumor
LIHC	68015cc7-d3a1-4c90-b8fb-5d14143d9960	79f035dc-a9cc-4654-8b8f-03db42df5622	Copy Number Variation	Masked Copy Number Segment	FADGE_p_TCGA_b100_SNP_N_GenomeWideSNP_6_H04_747664.nocnv_grch38.seg.txt	Solid Tissue Normal
LIHC	68015cc7-d3a1-4c90-b8fb-5d14143d9960	c88a33b9-d014-46f1-8fca-c837eb622d16	Transcriptome Profiling	miRNA Expression Quantification	mirnas.quantification.txt	Solid Tissue Normal
LIHC	68015cc7-d3a1-4c90-b8fb-5d14143d9960	4a8a57c4-4905-44cf-8387-df95ec7c2591	DNA methylation	Methylation beta value	jhu-usc.edu_LIHC.HumanMethylation450.1.lvl-3.TCGA-DD-A1EB-01A-11D-A132-05.txt	Primary Tumor
LIHC	68015cc7-d3a1-4c90-b8fb-5d14143d9960	65e3bde2-96a8-4f52-afea-114e03bfd558	DNA methylation	Methylation beta value	jhu-usc.edu_LIHC.HumanMethylation450.1.lvl-3.TCGA-DD-A1EB-11A-11D-A132-05.txt	Solid Tissue Normal
LIHC	69d6881b-9e9a-407b-8b02-bad5fc2455bf	cb1b3b72-d0d2-4a1b-b66b-fc16dfd9a27e	Transcriptome Profiling	Gene Expression Quantification	dcf14f46-a61a-44b9-8e88-b042c8e4ec64.FPKM.txt.gz	Primary Tumor
LIHC	69d6881b-9e9a-407b-8b02-bad5fc2455bf	1b8afa99-902a-4452-8e22-52fb5e393570	Copy Number Variation	Masked Copy Number Segment	CHILE_p_TCGASNP_230_231_FFPE_N_GenomeWideSNP_6_B08_1148008.nocnv_grch38.seg.txt	Primary Tumor
LIHC	69d6881b-9e9a-407b-8b02-bad5fc2455bf	a3404d8e-2e57-427f-b3b0-b85b23ede99f	Transcriptome Profiling	miRNA Expression Quantification	mirnas.quantification.txt	Primary Tumor
LIHC	69d6881b-9e9a-407b-8b02-bad5fc2455bf	24097293-94a2-4bd0-ac8a-3162814e7559	DNA methylation	Methylation beta value	jhu-usc.edu_LIHC.HumanMethylation450.6.lvl-3.TCGA-DD-A3A8-01A-11D-A22H-05.txt	Primary Tumor
LIHC	6a93206a-c25c-4e45-b0ba-0a21bd8253b6	e8fa760d-1bb5-48f1-94f3-74e24a9ef499	Transcriptome Profiling	Gene Expression Quantification	5ead465c-2dae-4ae2-97a1-5b98e9e013ec.FPKM.txt.gz	Primary Tumor
LIHC	6a93206a-c25c-4e45-b0ba-0a21bd8253b6	4ac6fc41-5cf1-48d3-a315-28798164f65d	Copy Number Variation	Masked Copy Number Segment	FADGE_p_TCGA_b100_SNP_N_GenomeWideSNP_6_B07_747492.nocnv_grch38.seg.txt	Primary Tumor
LIHC	6a93206a-c25c-4e45-b0ba-0a21bd8253b6	3f92e0ef-508a-45e0-a863-f779850d47d4	Transcriptome Profiling	miRNA Expression Quantification	mirnas.quantification.txt	Primary Tumor
LIHC	6a93206a-c25c-4e45-b0ba-0a21bd8253b6	ba999d02-14cc-48fb-af66-47b92c016a84	DNA methylation	Methylation beta value	jhu-usc.edu_LIHC.HumanMethylation450.1.lvl-3.TCGA-CC-5258-01A-01D-A132-05.txt	Primary Tumor
LIHC	6bb5d506-8fca-43f3-90a6-03c915d7ede2	34d2d72b-10f5-4248-9ec6-54d59ff546cb	Transcriptome Profiling	Gene Expression Quantification	04dc4da1-1d1a-46da-a9d8-da9964591aec.FPKM.txt.gz	Primary Tumor
LIHC	6bb5d506-8fca-43f3-90a6-03c915d7ede2	f6633a23-4628-4bbe-bd98-b79bddd2288d	Transcriptome Profiling	miRNA Expression Quantification	mirnas.quantification.txt	Primary Tumor
LIHC	6bb5d506-8fca-43f3-90a6-03c915d7ede2	f6f8b44d-ff34-41fc-87ca-a703782d6737	Copy Number Variation	Masked Copy Number Segment	TEENY_p_TCGA_302_303_N_GenomeWideSNP_6_A01_1344592.nocnv_grch38.seg.txt	Primary Tumor
LIHC	6bb5d506-8fca-43f3-90a6-03c915d7ede2	1c9c3ef9-f73f-4b19-aaf0-3e7e494e0545	DNA methylation	Methylation beta value	jhu-usc.edu_LIHC.HumanMethylation450.9.lvl-3.TCGA-BC-A5W4-01A-11D-A28Y-05.txt	Primary Tumor
LIHC	6c79f64b-63fe-46f5-bf7b-77208231b0f2	cee7912a-70a7-4a3c-9dda-d2efc73ec36d	Transcriptome Profiling	Gene Expression Quantification	beecd1d5-6b7e-42fc-a623-b4bdb179f87d.FPKM.txt.gz	Primary Tumor
LIHC	6c79f64b-63fe-46f5-bf7b-77208231b0f2	452e9637-9c48-4614-b977-b7fd66fa37f8	Transcriptome Profiling	Gene Expression Quantification	ec8fb205-0d42-4a66-b8ec-5bdd5da8a23b.FPKM.txt.gz	Solid Tissue Normal
LIHC	6c79f64b-63fe-46f5-bf7b-77208231b0f2	5d78d1f6-2967-48f6-91f8-edbbb6d15eb6	Transcriptome Profiling	miRNA Expression Quantification	mirnas.quantification.txt	Solid Tissue Normal
LIHC	6c79f64b-63fe-46f5-bf7b-77208231b0f2	c3b7916b-4459-4176-b69d-459f54cec9e7	Copy Number Variation	Masked Copy Number Segment	MINAE_p_TCGA_200_202_203_SNP_N_GenomeWideSNP_6_F08_955220.nocnv_grch38.seg.txt	Solid Tissue Normal
LIHC	6c79f64b-63fe-46f5-bf7b-77208231b0f2	143abeec-6c71-4dc3-a7f7-da88db568327	Copy Number Variation	Masked Copy Number Segment	MINAE_p_TCGA_200_202_203_SNP_N_GenomeWideSNP_6_E10_955100.nocnv_grch38.seg.txt	Primary Tumor
LIHC	6c79f64b-63fe-46f5-bf7b-77208231b0f2	e8d804bc-f8a9-4a05-81b6-f541fe3d4b7e	Transcriptome Profiling	miRNA Expression Quantification	mirnas.quantification.txt	Primary Tumor
LIHC	6c79f64b-63fe-46f5-bf7b-77208231b0f2	7608df82-3ec7-4d38-98fe-06b7848f2057	DNA methylation	Methylation beta value	jhu-usc.edu_LIHC.HumanMethylation450.5.lvl-3.TCGA-DD-A1EG-11A-11D-A20Z-05.txt	Solid Tissue Normal
LIHC	6c79f64b-63fe-46f5-bf7b-77208231b0f2	f4248825-9a98-42ef-8943-88ea38a3cea3	DNA methylation	Methylation beta value	jhu-usc.edu_LIHC.HumanMethylation450.5.lvl-3.TCGA-DD-A1EG-01A-11D-A20Z-05.txt	Primary Tumor
LIHC	6d2e8bc2-ca86-41c1-ae49-289e20fce758	8ca61667-6424-49d9-a155-bcfc70291a05	Transcriptome Profiling	Gene Expression Quantification	a0c56eec-568a-46b0-88db-f14d64a3942b.FPKM.txt.gz	Primary Tumor
LIHC	6d2e8bc2-ca86-41c1-ae49-289e20fce758	8268bd0c-3486-40b1-9270-1e2f0bcb9b19	Copy Number Variation	Masked Copy Number Segment	CUING_p_TCGAb_424_425_NSP_GenomeWideSNP_6_D09_1513660.nocnv_grch38.seg.txt	Primary Tumor
LIHC	6d2e8bc2-ca86-41c1-ae49-289e20fce758	d0b0d930-874e-4e3b-9806-cc505d193ef9	Transcriptome Profiling	miRNA Expression Quantification	mirnas.quantification.txt	Primary Tumor
LIHC	6d2e8bc2-ca86-41c1-ae49-289e20fce758	16f00ce9-a9c9-4a10-b0bf-f9b6e8bae402	DNA methylation	Methylation beta value	jhu-usc.edu_LIHC.HumanMethylation450.19.lvl-3.TCGA-DD-AACB-01A-11D-A40S-05.txt	Primary Tumor
LIHC	6dcfc418-ab28-4365-95ea-c1ae254f2341	6bd38c71-4043-4bf0-b340-eb774f7726d2	Transcriptome Profiling	Gene Expression Quantification	c4d82db9-6ec3-46fd-8064-473ac2ded9d7.FPKM.txt.gz	Primary Tumor
LIHC	6dcfc418-ab28-4365-95ea-c1ae254f2341	10688757-2cde-4e0a-88cc-b0430cf5f530	Copy Number Variation	Masked Copy Number Segment	KNELT_p_TCGA_b123_131_SNP_N_GenomeWideSNP_6_F10_787694.nocnv_grch38.seg.txt	Primary Tumor
LIHC	6dcfc418-ab28-4365-95ea-c1ae254f2341	2b2c4f68-e70a-453c-8ada-4e2f9f727c46	Transcriptome Profiling	miRNA Expression Quantification	mirnas.quantification.txt	Primary Tumor
LIHC	6dcfc418-ab28-4365-95ea-c1ae254f2341	3f946503-6fb2-49de-8601-c49175a1dfa4	DNA methylation	Methylation beta value	jhu-usc.edu_LIHC.HumanMethylation450.2.lvl-3.TCGA-BC-A217-01A-11D-A153-05.txt	Primary Tumor
LIHC	6e657705-8579-433b-af7a-b6155b599518	72019859-ea4f-41ac-b2b8-b5532e93e48a	Transcriptome Profiling	Gene Expression Quantification	5b1ae080-91c0-47ea-aa52-0bb72af1fb2f.FPKM.txt.gz	Primary Tumor
LIHC	6e657705-8579-433b-af7a-b6155b599518	1ecb5d41-ee3c-4d9f-991e-2313bf3a0a9e	Copy Number Variation	Masked Copy Number Segment	VISTA_p_TCGAb_383_384_NSP_GenomeWideSNP_6_F11_1465010.nocnv_grch38.seg.txt	Primary Tumor
LIHC	6e657705-8579-433b-af7a-b6155b599518	8bd7eebe-4bc4-4d26-a510-2cdba10bc2e7	Transcriptome Profiling	miRNA Expression Quantification	mirnas.quantification.txt	Primary Tumor
LIHC	6e657705-8579-433b-af7a-b6155b599518	304bef60-9078-471b-adde-81ae3da6f9c7	DNA methylation	Methylation beta value	jhu-usc.edu_LIHC.HumanMethylation450.18.lvl-3.TCGA-G3-AAV0-01A-11D-A36Y-05.txt	Primary Tumor
LIHC	6ea0ef82-694d-492d-95da-a3bc8de99149	826edb70-df74-442b-a1ad-d18920df2bfa	Transcriptome Profiling	Gene Expression Quantification	81028e71-7b3f-4233-aaea-8a2d88aa9fc7.FPKM.txt.gz	Primary Tumor
LIHC	6ea0ef82-694d-492d-95da-a3bc8de99149	b2645aa6-2403-48c1-864f-dc902b84cf48	Copy Number Variation	Masked Copy Number Segment	CUBES_p_TCGAb_425_426_427_NSP_GenomeWideSNP_6_C01_1514026.nocnv_grch38.seg.txt	Primary Tumor
LIHC	6ea0ef82-694d-492d-95da-a3bc8de99149	b5c82538-eb3b-42e6-b323-fd190ba15933	Transcriptome Profiling	miRNA Expression Quantification	mirnas.quantification.txt	Primary Tumor
LIHC	6ea0ef82-694d-492d-95da-a3bc8de99149	24956a30-faa1-4ebe-aa81-fd0dc67f52e0	DNA methylation	Methylation beta value	jhu-usc.edu_LIHC.HumanMethylation450.19.lvl-3.TCGA-DD-AAEK-01A-11D-A40S-05.txt	Primary Tumor
LIHC	709f1e4d-f5e8-4a0b-8254-23f037f4bae7	0b766e80-e81b-46c7-bd2d-567a65735a5c	Transcriptome Profiling	Gene Expression Quantification	f43699d8-3acc-445d-8ab2-9475194ebbc9.FPKM.txt.gz	Solid Tissue Normal
LIHC	709f1e4d-f5e8-4a0b-8254-23f037f4bae7	74555140-3a20-4034-8a50-ba91d85ad0a7	Transcriptome Profiling	Gene Expression Quantification	e1a09abe-65a6-4f31-a12a-b3e4267665fa.FPKM.txt.gz	Primary Tumor
LIHC	709f1e4d-f5e8-4a0b-8254-23f037f4bae7	71a7a3f0-9988-4282-b390-9990af905012	Transcriptome Profiling	miRNA Expression Quantification	mirnas.quantification.txt	Primary Tumor
LIHC	709f1e4d-f5e8-4a0b-8254-23f037f4bae7	87db73a0-d05b-4e80-8d36-ff5188971bd6	Copy Number Variation	Masked Copy Number Segment	FADGE_p_TCGA_b100_SNP_N_GenomeWideSNP_6_B01_747660.nocnv_grch38.seg.txt	Solid Tissue Normal
LIHC	709f1e4d-f5e8-4a0b-8254-23f037f4bae7	9e672759-5f0c-4877-82b0-f15c5fea13bb	Copy Number Variation	Masked Copy Number Segment	FADGE_p_TCGA_b100_SNP_N_GenomeWideSNP_6_F05_747532.nocnv_grch38.seg.txt	Primary Tumor
LIHC	709f1e4d-f5e8-4a0b-8254-23f037f4bae7	f5af4ea6-b48e-43c7-b0cb-bb284a9e8965	Transcriptome Profiling	miRNA Expression Quantification	mirnas.quantification.txt	Solid Tissue Normal
LIHC	709f1e4d-f5e8-4a0b-8254-23f037f4bae7	dbf78b01-c5d1-4767-8c99-d0e1d4f07ad1	DNA methylation	Methylation beta value	jhu-usc.edu_LIHC.HumanMethylation450.1.lvl-3.TCGA-BC-A10Z-11A-11D-A132-05.txt	Solid Tissue Normal
LIHC	709f1e4d-f5e8-4a0b-8254-23f037f4bae7	a83700f6-3357-4cbc-8ec3-c8221df11032	DNA methylation	Methylation beta value	jhu-usc.edu_LIHC.HumanMethylation450.1.lvl-3.TCGA-BC-A10Z-01A-11D-A132-05.txt	Primary Tumor
LIHC	70aecc90-17f0-4064-8ebb-be81f9b1d7fd	7f85f894-c7df-499c-951a-d258c40734ea	Transcriptome Profiling	Gene Expression Quantification	20fc6696-a863-47ea-90d2-802507928248.FPKM.txt.gz	Primary Tumor
LIHC	70aecc90-17f0-4064-8ebb-be81f9b1d7fd	74482c9a-86f4-498c-af88-818ece0c3224	Copy Number Variation	Masked Copy Number Segment	GAMED_p_TCGA_B_312_313_314_NSP_GenomeWideSNP_6_F08_1361660.nocnv_grch38.seg.txt	Primary Tumor
LIHC	70aecc90-17f0-4064-8ebb-be81f9b1d7fd	183c3a2f-4857-47e4-ae7b-f961f488ea89	Transcriptome Profiling	miRNA Expression Quantification	mirnas.quantification.txt	Primary Tumor
LIHC	70aecc90-17f0-4064-8ebb-be81f9b1d7fd	cc402ed5-998e-479a-94c2-a8803a1a0e2a	DNA methylation	Methylation beta value	jhu-usc.edu_LIHC.HumanMethylation450.10.lvl-3.TCGA-BC-A69I-01A-11D-A30Y-05.txt	Primary Tumor
LIHC	70bb26b8-b38b-4e79-90e7-033a38405b00	88f88433-405a-4beb-851b-2faa518c2f40	Transcriptome Profiling	Gene Expression Quantification	7807318b-32d2-480e-805a-911d90f43e52.FPKM.txt.gz	Primary Tumor
LIHC	70bb26b8-b38b-4e79-90e7-033a38405b00	26a5a7e4-2a24-481a-91a6-139f6d1d1ce3	Transcriptome Profiling	miRNA Expression Quantification	mirnas.quantification.txt	Primary Tumor
LIHC	70bb26b8-b38b-4e79-90e7-033a38405b00	a54fbc9c-9676-49f5-ad11-f92382918c88	Copy Number Variation	Masked Copy Number Segment	SLUNK_p_TCGAb_425_NSP_GenomeWideSNP_6_E07_1513502.nocnv_grch38.seg.txt	Primary Tumor
LIHC	70bb26b8-b38b-4e79-90e7-033a38405b00	e1c1b91c-dfac-4a3d-91a3-de27c06cc5a8	DNA methylation	Methylation beta value	jhu-usc.edu_LIHC.HumanMethylation450.19.lvl-3.TCGA-DD-AADF-01A-11D-A40S-05.txt	Primary Tumor
LIHC	714a6878-ed2a-47f3-9755-b705ac144d68	295a8e9d-492b-4115-9643-55cf6b4cdcc5	Transcriptome Profiling	Gene Expression Quantification	0ff80d11-8b02-473b-85a7-366f88b670e9.FPKM.txt.gz	Primary Tumor
LIHC	714a6878-ed2a-47f3-9755-b705ac144d68	055f35bf-7f7e-429b-bafc-281af9b5d864	Transcriptome Profiling	miRNA Expression Quantification	mirnas.quantification.txt	Primary Tumor
LIHC	714a6878-ed2a-47f3-9755-b705ac144d68	bdde7e7e-a614-44dc-b2a9-d0bd22514fde	Copy Number Variation	Masked Copy Number Segment	TAZZA_p_TCGAb3_62_63_64_65_NSP_GenomeWideSNP_6_G04_1387806.nocnv_grch38.seg.txt	Primary Tumor
LIHC	714a6878-ed2a-47f3-9755-b705ac144d68	cc92eb10-4061-490f-855f-a6dfce1b231c	DNA methylation	Methylation beta value	jhu-usc.edu_LIHC.HumanMethylation450.14.lvl-3.TCGA-RC-A7SF-01A-11D-A356-05.txt	Primary Tumor
LIHC	71681db9-fa90-4fe1-a497-67d501eb75f0	e3c32fb9-cb41-4136-b971-07fd724f877d	Transcriptome Profiling	Gene Expression Quantification	75e0a216-2200-4c63-81a5-1e8d6ef4d559.FPKM.txt.gz	Primary Tumor
LIHC	71681db9-fa90-4fe1-a497-67d501eb75f0	3764e1b5-075f-4cba-b186-4ecc14bf5340	Copy Number Variation	Masked Copy Number Segment	MINAE_p_TCGA_200_202_203_SNP_N_GenomeWideSNP_6_C06_955280.nocnv_grch38.seg.txt	Primary Tumor
LIHC	71681db9-fa90-4fe1-a497-67d501eb75f0	fa68dacf-8957-4034-87bb-3af6eea206c0	Transcriptome Profiling	miRNA Expression Quantification	mirnas.quantification.txt	Primary Tumor
LIHC	71681db9-fa90-4fe1-a497-67d501eb75f0	fd5e557b-825e-4bfb-a3b8-6321948ba626	DNA methylation	Methylation beta value	jhu-usc.edu_LIHC.HumanMethylation450.5.lvl-3.TCGA-EP-A2KC-01A-11D-A20Z-05.txt	Primary Tumor
LIHC	728aedb3-551a-4c16-9be3-7733a9539e9e	9a1834e2-7286-43ad-b777-42ff5048dcbf	Transcriptome Profiling	Gene Expression Quantification	4f98f650-bcf4-4145-97fd-3d532ce20247.FPKM.txt.gz	Primary Tumor
LIHC	728aedb3-551a-4c16-9be3-7733a9539e9e	4a833742-653b-4b8e-89fc-8bb401909ed1	Copy Number Variation	Masked Copy Number Segment	BISON_p_TCGA_164_173_175_SNP_N_GenomeWideSNP_6_H05_863400.nocnv_grch38.seg.txt	Primary Tumor
LIHC	728aedb3-551a-4c16-9be3-7733a9539e9e	308c21ee-0321-40e1-9228-845eb70c1aa6	Transcriptome Profiling	miRNA Expression Quantification	mirnas.quantification.txt	Primary Tumor
LIHC	728aedb3-551a-4c16-9be3-7733a9539e9e	ddcd4f6b-d91b-4f2b-880a-39b69ae687ab	DNA methylation	Methylation beta value	jhu-usc.edu_LIHC.HumanMethylation450.4.lvl-3.TCGA-ES-A2HS-01A-11D-A17Z-05.txt	Primary Tumor
LIHC	7444eea6-90e8-42dd-a7b5-0afc6d96e1e8	f5775987-fd3a-438c-8a96-09208c4bfcd9	Transcriptome Profiling	Gene Expression Quantification	d2bf6185-08a5-4a73-9f87-7164cca1ccf6.FPKM.txt.gz	Primary Tumor
LIHC	7444eea6-90e8-42dd-a7b5-0afc6d96e1e8	e736a7e2-ccdf-4226-8be4-687999cf0c17	Copy Number Variation	Masked Copy Number Segment	MINAE_p_TCGA_200_202_203_SNP_N_GenomeWideSNP_6_F06_955222.nocnv_grch38.seg.txt	Primary Tumor
LIHC	7444eea6-90e8-42dd-a7b5-0afc6d96e1e8	6d7a2858-e5fa-413b-827d-78572d6d8ed4	Transcriptome Profiling	miRNA Expression Quantification	mirnas.quantification.txt	Primary Tumor
LIHC	7444eea6-90e8-42dd-a7b5-0afc6d96e1e8	76d063df-2cda-4918-baab-8af9bdfb286b	DNA methylation	Methylation beta value	jhu-usc.edu_LIHC.HumanMethylation450.5.lvl-3.TCGA-CC-5259-01A-31D-A20Z-05.txt	Primary Tumor
LIHC	75030b63-59af-4705-86e7-3a431b7cf65a	c8b151d7-1e83-42b2-bca0-153c0a81e0fa	Transcriptome Profiling	Gene Expression Quantification	77e29a20-68d3-4881-a3ac-a564359bbc05.FPKM.txt.gz	Primary Tumor
LIHC	75030b63-59af-4705-86e7-3a431b7cf65a	080cdf3d-5430-4705-b04b-707d7753ecea	Copy Number Variation	Masked Copy Number Segment	TACES_p_TCGAb_399_400_NSP_GenomeWideSNP_6_B12_1473830.nocnv_grch38.seg.txt	Primary Tumor
LIHC	75030b63-59af-4705-86e7-3a431b7cf65a	483fb424-6745-47f5-bb0f-75194d554adf	Transcriptome Profiling	miRNA Expression Quantification	mirnas.quantification.txt	Primary Tumor
LIHC	75030b63-59af-4705-86e7-3a431b7cf65a	52f7fda5-0203-4a9a-b674-69743b114b84	DNA methylation	Methylation beta value	jhu-usc.edu_LIHC.HumanMethylation450.15.lvl-3.TCGA-2Y-A9GY-01A-11D-A383-05.txt	Primary Tumor
LIHC	75f43fca-200a-48b0-bb67-0693d7b91119	cababc42-111b-45d1-80c4-7d6c5f1a6974	Transcriptome Profiling	Gene Expression Quantification	2baabd07-b92c-4ac1-8de7-3d8df4f4a80b.FPKM.txt.gz	Primary Tumor
LIHC	75f43fca-200a-48b0-bb67-0693d7b91119	7ebc0ccb-8824-4950-9d57-95c1be02696a	Copy Number Variation	Masked Copy Number Segment	MINAE_p_TCGA_200_202_203_SNP_N_GenomeWideSNP_6_F01_955168.nocnv_grch38.seg.txt	Primary Tumor
LIHC	75f43fca-200a-48b0-bb67-0693d7b91119	763bab3a-19d7-43e0-aacb-fbcfc4890398	Transcriptome Profiling	miRNA Expression Quantification	mirnas.quantification.txt	Primary Tumor
LIHC	75f43fca-200a-48b0-bb67-0693d7b91119	5d56e1d7-2492-4002-976f-1d9fbcee2e9f	DNA methylation	Methylation beta value	jhu-usc.edu_LIHC.HumanMethylation450.5.lvl-3.TCGA-BC-A3KG-01A-11D-A20Z-05.txt	Primary Tumor
LIHC	75f78c38-6854-4390-ad11-789b4e549d63	c20d2386-3005-4f02-9b85-5cc3ac4554f7	Transcriptome Profiling	Gene Expression Quantification	f32c1def-c5c6-4076-966e-ae5f7233060a.FPKM.txt.gz	Primary Tumor
LIHC	75f78c38-6854-4390-ad11-789b4e549d63	a1ee353c-f495-4dc3-83cc-caa34a489511	Copy Number Variation	Masked Copy Number Segment	TEENY_p_TCGA_302_303_N_GenomeWideSNP_6_A02_1344646.nocnv_grch38.seg.txt	Primary Tumor
LIHC	75f78c38-6854-4390-ad11-789b4e549d63	7e4064e6-5d91-406b-8a52-1c7de0ac03f5	Transcriptome Profiling	miRNA Expression Quantification	mirnas.quantification.txt	Primary Tumor
LIHC	75f78c38-6854-4390-ad11-789b4e549d63	b7826323-bfb8-4f48-ab92-8a179cf2abff	DNA methylation	Methylation beta value	jhu-usc.edu_LIHC.HumanMethylation450.9.lvl-3.TCGA-DD-A4NO-01A-11D-A28Y-05.txt	Primary Tumor
LIHC	76cc9c06-0827-465e-bab3-5f4115295ebe	61c10a2d-f49b-4efd-98da-added0f6f80d	Transcriptome Profiling	Gene Expression Quantification	0961790c-f494-4fc4-8ffa-dd895bc9efca.FPKM.txt.gz	Primary Tumor
LIHC	76cc9c06-0827-465e-bab3-5f4115295ebe	46932651-cb83-4676-9539-3eca82bf76dd	Copy Number Variation	Masked Copy Number Segment	FRUIT_p_TCGAb_327_328_329_NSP_GenomeWideSNP_6_B12_1367950.nocnv_grch38.seg.txt	Primary Tumor
LIHC	76cc9c06-0827-465e-bab3-5f4115295ebe	0acc8146-f22a-4c1f-8c61-4f9b9d928ac1	Transcriptome Profiling	miRNA Expression Quantification	mirnas.quantification.txt	Primary Tumor
LIHC	76cc9c06-0827-465e-bab3-5f4115295ebe	e5080b03-68bc-4b3d-8335-b3e22b41ff6e	DNA methylation	Methylation beta value	jhu-usc.edu_LIHC.HumanMethylation450.11.lvl-3.TCGA-O8-A75V-01A-11D-A32R-05.txt	Primary Tumor
LIHC	79df037c-7d37-4e6c-a654-57708a4f87aa	6233bb90-a69e-4468-baaf-83b72453078f	Transcriptome Profiling	Gene Expression Quantification	3b3fda1a-03b9-46bf-abce-ee6cc1ee411e.FPKM.txt.gz	Primary Tumor
LIHC	79df037c-7d37-4e6c-a654-57708a4f87aa	d8be0584-d4d6-426c-bcc3-5ec59688e9f3	Transcriptome Profiling	miRNA Expression Quantification	mirnas.quantification.txt	Primary Tumor
LIHC	79df037c-7d37-4e6c-a654-57708a4f87aa	ee5578f7-1b31-4657-be77-6b3a9f66f126	Copy Number Variation	Masked Copy Number Segment	GAMED_p_TCGA_B_312_313_314_NSP_GenomeWideSNP_6_F06_1361682.nocnv_grch38.seg.txt	Primary Tumor
LIHC	79df037c-7d37-4e6c-a654-57708a4f87aa	7a3f439d-fe42-4e55-b6df-02f4ebeb696b	DNA methylation	Methylation beta value	jhu-usc.edu_LIHC.HumanMethylation450.10.lvl-3.TCGA-BC-A69H-01A-11D-A30Y-05.txt	Primary Tumor
LIHC	79f9331c-9e00-4277-a9d1-7c848e132134	d048b230-7dbf-41d5-92d4-4addac2ca9de	Transcriptome Profiling	Gene Expression Quantification	5d710364-39e1-426d-9439-a35d7e14303f.FPKM.txt.gz	Primary Tumor
LIHC	79f9331c-9e00-4277-a9d1-7c848e132134	dde2e679-9962-4b98-a1d0-43de90f45234	Transcriptome Profiling	miRNA Expression Quantification	mirnas.quantification.txt	Primary Tumor
LIHC	79f9331c-9e00-4277-a9d1-7c848e132134	f7a62e19-fadf-4714-87a9-cb46a1cd0aee	Copy Number Variation	Masked Copy Number Segment	MOWED_p_TCGAb3_39_40_41_42_STY_GenomeWideSNP_6_F04_1377492.nocnv_grch38.seg.txt	Primary Tumor
LIHC	79f9331c-9e00-4277-a9d1-7c848e132134	9b0e6083-ccd5-45bd-b55d-99da1650c880	DNA methylation	Methylation beta value	jhu-usc.edu_LIHC.HumanMethylation450.12.lvl-3.TCGA-DD-A73C-01A-12D-A33L-05.txt	Primary Tumor
LIHC	7a6162a4-1166-4310-84cd-ffc2b06f124c	3a6d5e6e-42dc-41b2-b565-75c2084e96b4	Transcriptome Profiling	Gene Expression Quantification	091e483b-d050-4b2e-b1eb-7a9076c0e6bb.FPKM.txt.gz	Primary Tumor
LIHC	7a6162a4-1166-4310-84cd-ffc2b06f124c	53d131fc-20f4-46f7-8a36-27a0af83978b	Copy Number Variation	Masked Copy Number Segment	MESNE_p_TCGAb_401_02_03_04_05_N_GenomeWideSNP_6_F03_1486838.nocnv_grch38.seg.txt	Primary Tumor
LIHC	7a6162a4-1166-4310-84cd-ffc2b06f124c	e5e23a97-9e93-4362-8b96-634eaadc59ba	Transcriptome Profiling	miRNA Expression Quantification	mirnas.quantification.txt	Primary Tumor
LIHC	7a6162a4-1166-4310-84cd-ffc2b06f124c	f2e886ec-de0e-4680-9e3f-46163912bd09	DNA methylation	Methylation beta value	jhu-usc.edu_LIHC.HumanMethylation450.16.lvl-3.TCGA-5C-AAPD-01A-21D-A39G-05.txt	Primary Tumor
LIHC	7ad77384-0946-4fb5-9b10-bdc8a5fc8d87	637cd6e0-c01e-4b95-9e92-8113deee7f8e	Transcriptome Profiling	Gene Expression Quantification	43428573-6606-4e04-bb8f-e4513dfe2556.FPKM.txt.gz	Primary Tumor
LIHC	7ad77384-0946-4fb5-9b10-bdc8a5fc8d87	10a7a6cd-e291-43df-9e40-6de740f5c2d0	Transcriptome Profiling	miRNA Expression Quantification	mirnas.quantification.txt	Primary Tumor
LIHC	7ad77384-0946-4fb5-9b10-bdc8a5fc8d87	96253d44-6ec6-4df7-a304-b12fa3b7be8c	Copy Number Variation	Masked Copy Number Segment	CUING_p_TCGAb_424_425_NSP_GenomeWideSNP_6_G07_1513538.nocnv_grch38.seg.txt	Primary Tumor
LIHC	7ad77384-0946-4fb5-9b10-bdc8a5fc8d87	6b66546c-10e9-4bed-abfc-4904857b27e7	DNA methylation	Methylation beta value	jhu-usc.edu_LIHC.HumanMethylation450.19.lvl-3.TCGA-DD-AACP-01A-11D-A40S-05.txt	Primary Tumor
LIHC	7ba3d8f1-0c26-4c49-8d6b-0f2875b58daf	3273b061-fe2c-444c-859f-4600d322294f	Transcriptome Profiling	Gene Expression Quantification	aaec3912-230f-4418-986d-878e77480f94.FPKM.txt.gz	Primary Tumor
LIHC	7ba3d8f1-0c26-4c49-8d6b-0f2875b58daf	11441c61-5ad3-487f-bb26-c0d8260cf0ea	Copy Number Variation	Masked Copy Number Segment	MOWED_p_TCGAb3_39_40_41_42_STY_GenomeWideSNP_6_E02_1377494.nocnv_grch38.seg.txt	Primary Tumor
LIHC	7ba3d8f1-0c26-4c49-8d6b-0f2875b58daf	c25d0659-1be2-4d2d-a7cd-6f0b0277adad	Transcriptome Profiling	miRNA Expression Quantification	mirnas.quantification.txt	Primary Tumor
LIHC	7ba3d8f1-0c26-4c49-8d6b-0f2875b58daf	c4855464-0cbc-4758-ab5f-50d7fb168d47	DNA methylation	Methylation beta value	jhu-usc.edu_LIHC.HumanMethylation450.12.lvl-3.TCGA-KR-A7K7-01A-11D-A33L-05.txt	Primary Tumor
LIHC	7bdc5f86-4d7d-4f1f-bc23-ab51fa9fb947	908df5a2-9353-4614-ac24-113c150b6e8c	Transcriptome Profiling	Gene Expression Quantification	0c787696-c73f-4402-a0e5-f893c4638a76.FPKM.txt.gz	Primary Tumor
LIHC	7bdc5f86-4d7d-4f1f-bc23-ab51fa9fb947	b4f68268-be14-446b-be95-df2dc1d812ce	Transcriptome Profiling	miRNA Expression Quantification	mirnas.quantification.txt	Primary Tumor
LIHC	7bdc5f86-4d7d-4f1f-bc23-ab51fa9fb947	c95a90ae-fd40-4f89-8426-55c3f84ec72b	Copy Number Variation	Masked Copy Number Segment	VISTA_p_TCGAb_383_384_NSP_GenomeWideSNP_6_E11_1465008.nocnv_grch38.seg.txt	Primary Tumor
LIHC	7bdc5f86-4d7d-4f1f-bc23-ab51fa9fb947	dac1d8c4-de7b-413f-9a56-54c9c683c733	DNA methylation	Methylation beta value	jhu-usc.edu_LIHC.HumanMethylation450.18.lvl-3.TCGA-ZS-A9CE-01A-11D-A36Y-05.txt	Primary Tumor
LIHC	7d914d07-f250-4c7a-8fa2-df14e708936e	054ee4ee-c382-409d-819c-f4c99d2b52ff	Transcriptome Profiling	Gene Expression Quantification	ba17648f-b788-458a-a78c-2bb20970d94b.FPKM.txt.gz	Solid Tissue Normal
LIHC	7d914d07-f250-4c7a-8fa2-df14e708936e	210dfc10-9360-4d13-ace5-d77e5990fc84	Transcriptome Profiling	Gene Expression Quantification	b3eed489-5a7e-445d-b90f-13bf4742c446.FPKM.txt.gz	Primary Tumor
LIHC	7d914d07-f250-4c7a-8fa2-df14e708936e	2dcc62c2-6309-49e3-9ac7-99e2b5dddf9e	Copy Number Variation	Masked Copy Number Segment	FADGE_p_TCGA_b100_SNP_N_GenomeWideSNP_6_A06_747494.nocnv_grch38.seg.txt	Solid Tissue Normal
LIHC	7d914d07-f250-4c7a-8fa2-df14e708936e	5f6225de-1fba-4f10-b497-8957ba7f79dd	Transcriptome Profiling	miRNA Expression Quantification	mirnas.quantification.txt	Primary Tumor
LIHC	7d914d07-f250-4c7a-8fa2-df14e708936e	8e80a535-1cc7-4eda-8aec-fe4c74ae0769	Transcriptome Profiling	miRNA Expression Quantification	mirnas.quantification.txt	Solid Tissue Normal
LIHC	7d914d07-f250-4c7a-8fa2-df14e708936e	e5c14d36-bf07-4977-a82e-195e72072ecd	Copy Number Variation	Masked Copy Number Segment	FADGE_p_TCGA_b100_SNP_N_GenomeWideSNP_6_F10_747590.nocnv_grch38.seg.txt	Primary Tumor
LIHC	7d914d07-f250-4c7a-8fa2-df14e708936e	02ccd1cd-2ed9-4eaa-906c-8d4b67f3568e	DNA methylation	Methylation beta value	jhu-usc.edu_LIHC.HumanMethylation450.1.lvl-3.TCGA-DD-A118-11A-11D-A132-05.txt	Solid Tissue Normal
LIHC	7d914d07-f250-4c7a-8fa2-df14e708936e	f55a791c-db3f-488b-ad65-e9512852e366	DNA methylation	Methylation beta value	jhu-usc.edu_LIHC.HumanMethylation450.1.lvl-3.TCGA-DD-A118-01A-11D-A132-05.txt	Primary Tumor
LIHC	7dd3bda9-3a0a-46fa-b052-a6d24b847804	cb3d8e55-0e4b-43a1-8b5f-f27e7f9f440a	Transcriptome Profiling	Gene Expression Quantification	d7c21711-bd24-4d39-8a16-2c33080e51f8.FPKM.txt.gz	Primary Tumor
LIHC	7dd3bda9-3a0a-46fa-b052-a6d24b847804	bc98c72a-7e70-4433-8a5a-13fa5e12c696	Copy Number Variation	Masked Copy Number Segment	BISON_p_TCGA_164_173_175_SNP_N_GenomeWideSNP_6_H06_863306.nocnv_grch38.seg.txt	Primary Tumor
LIHC	7dd3bda9-3a0a-46fa-b052-a6d24b847804	528167b1-e7c6-470c-aa16-e80accf03969	Transcriptome Profiling	miRNA Expression Quantification	mirnas.quantification.txt	Primary Tumor
LIHC	7dd3bda9-3a0a-46fa-b052-a6d24b847804	cf8ca7fa-d935-4462-85e1-68a9789391d4	Transcriptome Profiling	Gene Expression Quantification	2d40e20c-bee4-48f2-a8b0-cdf8dff75dc3.FPKM.txt.gz	Solid Tissue Normal
LIHC	7dd3bda9-3a0a-46fa-b052-a6d24b847804	cfa3f5d3-ae87-41e3-9f01-3f0b806b8b75	Transcriptome Profiling	miRNA Expression Quantification	mirnas.quantification.txt	Solid Tissue Normal
LIHC	7dd3bda9-3a0a-46fa-b052-a6d24b847804	ecb89146-da38-40e2-a040-d3e6cc4c45f9	Copy Number Variation	Masked Copy Number Segment	BISON_p_TCGA_164_173_175_SNP_N_GenomeWideSNP_6_G04_863330.nocnv_grch38.seg.txt	Solid Tissue Normal
LIHC	7dd3bda9-3a0a-46fa-b052-a6d24b847804	f4f06fe9-b572-4d78-ae0a-35120b958c6d	DNA methylation	Methylation beta value	jhu-usc.edu_LIHC.HumanMethylation450.4.lvl-3.TCGA-ES-A2HT-11A-11D-A17Z-05.txt	Solid Tissue Normal
LIHC	7dd3bda9-3a0a-46fa-b052-a6d24b847804	cdb3f5e1-68af-43f6-afce-295b0fad72d5	DNA methylation	Methylation beta value	jhu-usc.edu_LIHC.HumanMethylation450.4.lvl-3.TCGA-ES-A2HT-01A-12D-A17Z-05.txt	Primary Tumor
LIHC	7e589ee1-ffcc-448a-a275-829ca26a597e	054392f8-77a7-4484-83c7-d4e1ad2c01bc	Transcriptome Profiling	Gene Expression Quantification	0ead57c5-1dc1-41b0-85b8-5b0144eadd91.FPKM.txt.gz	Primary Tumor
LIHC	7e589ee1-ffcc-448a-a275-829ca26a597e	a644b09b-beaf-49f2-922a-8f041b8f2809	Copy Number Variation	Masked Copy Number Segment	TEENY_p_TCGA_302_303_N_GenomeWideSNP_6_A05_1344494.nocnv_grch38.seg.txt	Primary Tumor
LIHC	7e589ee1-ffcc-448a-a275-829ca26a597e	ef694238-0617-4202-8506-19a5e0c7c95c	Transcriptome Profiling	miRNA Expression Quantification	mirnas.quantification.txt	Primary Tumor
LIHC	7e589ee1-ffcc-448a-a275-829ca26a597e	ce1a1be6-5b40-4ed5-97d0-17225dc15ace	DNA methylation	Methylation beta value	jhu-usc.edu_LIHC.HumanMethylation450.9.lvl-3.TCGA-CC-A5UC-01A-11D-A28Y-05.txt	Primary Tumor
LIHC	7f8e25d4-6021-4327-96ab-79b6fcc97a24	54e64c1a-8389-4451-bef4-c75c16562d76	Transcriptome Profiling	Gene Expression Quantification	75adfb0c-a04e-46c6-b5d3-ccc41122f798.FPKM.txt.gz	Primary Tumor
LIHC	7f8e25d4-6021-4327-96ab-79b6fcc97a24	9ee75c1a-6f4b-4e47-bdbf-a6beb31a3e7c	Copy Number Variation	Masked Copy Number Segment	TEENY_p_TCGA_302_303_N_GenomeWideSNP_6_D08_1344636.nocnv_grch38.seg.txt	Primary Tumor
LIHC	7f8e25d4-6021-4327-96ab-79b6fcc97a24	f487d06f-5d00-4c0e-bf98-0410a6940e12	Transcriptome Profiling	miRNA Expression Quantification	mirnas.quantification.txt	Primary Tumor
LIHC	7f8e25d4-6021-4327-96ab-79b6fcc97a24	d169a0a6-1312-4b3c-8e36-68030db2f00d	DNA methylation	Methylation beta value	jhu-usc.edu_LIHC.HumanMethylation450.9.lvl-3.TCGA-HP-A5N0-01A-11D-A28Y-05.txt	Primary Tumor
LIHC	7fb03840-5153-4dc6-a302-5a89aa4e1fb6	fafe4619-4a95-4a1c-b7e9-7528750c0350	Transcriptome Profiling	Gene Expression Quantification	307505d6-f810-4952-9959-c7cfb7e55f48.FPKM.txt.gz	Primary Tumor
LIHC	7fb03840-5153-4dc6-a302-5a89aa4e1fb6	b8dc5f7e-436a-4847-b08c-9bbfa26bdc02	Copy Number Variation	Masked Copy Number Segment	DLP_REDO_FROM_HONGS_D10.nocnv_grch38.seg.txt	Primary Tumor
LIHC	7fb03840-5153-4dc6-a302-5a89aa4e1fb6	6059178b-8906-452c-8be5-271f76682c4b	Transcriptome Profiling	miRNA Expression Quantification	mirnas.quantification.txt	Primary Tumor
LIHC	7fb03840-5153-4dc6-a302-5a89aa4e1fb6	5be18968-589e-49b7-bdae-60e25a893403	DNA methylation	Methylation beta value	jhu-usc.edu_LIHC.HumanMethylation450.17.lvl-3.TCGA-ED-A8O6-01A-11D-A369-05.txt	Primary Tumor
LIHC	7fe5e2d9-c514-47bc-8387-3f940f7a822d	1dd55da2-9a1d-4b56-a37a-f3ddb164beaa	Transcriptome Profiling	Gene Expression Quantification	62d21a84-6fe3-452d-9f1b-69a5ec77e27d.FPKM.txt.gz	Primary Tumor
LIHC	7fe5e2d9-c514-47bc-8387-3f940f7a822d	9232bac7-7271-4ed9-a7e9-cc2e0060b2db	Transcriptome Profiling	miRNA Expression Quantification	mirnas.quantification.txt	Primary Tumor
LIHC	7fe5e2d9-c514-47bc-8387-3f940f7a822d	fade2d6e-9cd3-4f52-a837-e6517488fb85	Copy Number Variation	Masked Copy Number Segment	TACES_p_TCGAb_399_400_NSP_GenomeWideSNP_6_B03_1473730.nocnv_grch38.seg.txt	Primary Tumor
LIHC	7fe5e2d9-c514-47bc-8387-3f940f7a822d	69bdaaba-b6e7-426d-89f0-2a538cdca258	DNA methylation	Methylation beta value	jhu-usc.edu_LIHC.HumanMethylation450.15.lvl-3.TCGA-ZS-A9CF-01A-11D-A383-05.txt	Primary Tumor
LIHC	801b1d2c-eb6f-4eef-a00b-83da939d755a	7726c67e-fa7b-4ea6-bb0b-62173aee8a4d	Transcriptome Profiling	Gene Expression Quantification	9dd14a4d-a863-4994-b5c6-b5bec92ff818.FPKM.txt.gz	Primary Tumor
LIHC	801b1d2c-eb6f-4eef-a00b-83da939d755a	2d23d589-9593-45f9-8d6a-22379ec1f063	Copy Number Variation	Masked Copy Number Segment	TACES_p_TCGAb_399_400_NSP_GenomeWideSNP_6_A11_1473780.nocnv_grch38.seg.txt	Primary Tumor
LIHC	801b1d2c-eb6f-4eef-a00b-83da939d755a	9cc13208-b888-44dc-8767-f6ad723b5ec7	Transcriptome Profiling	miRNA Expression Quantification	mirnas.quantification.txt	Primary Tumor
LIHC	801b1d2c-eb6f-4eef-a00b-83da939d755a	5c77054b-096e-4995-a2ae-1aa1a4d23303	DNA methylation	Methylation beta value	jhu-usc.edu_LIHC.HumanMethylation450.15.lvl-3.TCGA-2Y-A9H4-01A-11D-A383-05.txt	Primary Tumor
LIHC	8052c374-9435-4588-b970-68565c56dbb7	3a663774-ffa1-4be3-acfa-9f8c1dd85a31	Transcriptome Profiling	Gene Expression Quantification	60b0890d-f4c0-49c0-a7d7-e493bec4f734.FPKM.txt.gz	Primary Tumor
LIHC	8052c374-9435-4588-b970-68565c56dbb7	4a6c7779-906a-49a7-b6f2-cb2ac9aa12a0	Transcriptome Profiling	miRNA Expression Quantification	mirnas.quantification.txt	Primary Tumor
LIHC	8052c374-9435-4588-b970-68565c56dbb7	fe785df0-97b9-45c1-85da-d74f82934b14	Copy Number Variation	Masked Copy Number Segment	FADGE_p_TCGA_b100_SNP_N_GenomeWideSNP_6_H05_747606.nocnv_grch38.seg.txt	Primary Tumor
LIHC	8052c374-9435-4588-b970-68565c56dbb7	bb633f71-dc84-4acc-aeb7-9ab7a73864ff	DNA methylation	Methylation beta value	jhu-usc.edu_LIHC.HumanMethylation450.1.lvl-3.TCGA-DD-A1EA-01A-11D-A132-05.txt	Primary Tumor
LIHC	80e7742f-abbe-4f11-b4e4-c999dc1bd459	327c182b-0b4d-43d9-9215-7d712a88cf9b	Transcriptome Profiling	Gene Expression Quantification	8b23546a-3a1c-42c4-bc51-1c338abed1de.FPKM.txt.gz	Primary Tumor
LIHC	80e7742f-abbe-4f11-b4e4-c999dc1bd459	89f7d7ff-1141-4f12-98bb-16beb1ea88d1	Copy Number Variation	Masked Copy Number Segment	SLUNK_p_TCGAb_425_NSP_GenomeWideSNP_6_D05_1513468.nocnv_grch38.seg.txt	Primary Tumor
LIHC	80e7742f-abbe-4f11-b4e4-c999dc1bd459	cfbd0b65-49bb-413b-83c3-12e767e46044	Transcriptome Profiling	miRNA Expression Quantification	mirnas.quantification.txt	Primary Tumor
LIHC	80e7742f-abbe-4f11-b4e4-c999dc1bd459	3ebb0ab4-e44c-4f4d-a100-77985237179e	DNA methylation	Methylation beta value	jhu-usc.edu_LIHC.HumanMethylation450.19.lvl-3.TCGA-DD-AAVQ-01A-11D-A40S-05.txt	Primary Tumor
LIHC	81eddcda-0069-4652-9dc6-8aac89cba1ff	f37c9f45-bc5f-46c5-8a89-24d730c84f62	Transcriptome Profiling	Gene Expression Quantification	45b1a82e-e4f4-4de5-9c83-11c3ddb4259d.FPKM.txt.gz	Primary Tumor
LIHC	81eddcda-0069-4652-9dc6-8aac89cba1ff	279702dd-c6ba-403c-9704-5c5f808e0645	Copy Number Variation	Masked Copy Number Segment	SPICS_p_TCGA_B_314_315_316_NSP_GenomeWideSNP_6_A08_1361542.nocnv_grch38.seg.txt	Primary Tumor
LIHC	81eddcda-0069-4652-9dc6-8aac89cba1ff	3eabbf42-7acf-4273-a677-6cbc48d407f9	Transcriptome Profiling	miRNA Expression Quantification	mirnas.quantification.txt	Primary Tumor
LIHC	81eddcda-0069-4652-9dc6-8aac89cba1ff	ea44c843-6faa-40a0-9843-463ad6604b69	DNA methylation	Methylation beta value	jhu-usc.edu_LIHC.HumanMethylation450.10.lvl-3.TCGA-K7-A6G5-01A-11D-A30Y-05.txt	Primary Tumor
LIHC	82d6268a-de59-4a14-abd2-7492178fa5bd	8a46fe61-8696-4730-9f23-de41b23fbe99	Transcriptome Profiling	Gene Expression Quantification	c3c49837-1a3d-418b-9965-00fc4cdcc656.FPKM.txt.gz	Primary Tumor
LIHC	82d6268a-de59-4a14-abd2-7492178fa5bd	183d51ff-b313-44db-b32b-da1708e62610	Copy Number Variation	Masked Copy Number Segment	CUBES_p_TCGAb_425_426_427_NSP_GenomeWideSNP_6_A02_1514028.nocnv_grch38.seg.txt	Primary Tumor
LIHC	82d6268a-de59-4a14-abd2-7492178fa5bd	b24c8aa5-f51a-458b-ba08-207b65da63e4	Transcriptome Profiling	miRNA Expression Quantification	mirnas.quantification.txt	Primary Tumor
LIHC	82d6268a-de59-4a14-abd2-7492178fa5bd	325145c8-5f75-4812-af84-79f978d03c70	DNA methylation	Methylation beta value	jhu-usc.edu_LIHC.HumanMethylation450.19.lvl-3.TCGA-DD-AACS-01A-11D-A40S-05.txt	Primary Tumor
LIHC	834cff01-3c12-42fa-abbe-ae0ae168c568	95c254fc-7b0d-451c-9ca9-ff05c394fe85	Transcriptome Profiling	Gene Expression Quantification	43366a09-bd18-463a-bd65-72303205a4f5.FPKM.txt.gz	Primary Tumor
LIHC	834cff01-3c12-42fa-abbe-ae0ae168c568	c75ee873-645e-4659-b62f-644cdba60da1	Transcriptome Profiling	miRNA Expression Quantification	mirnas.quantification.txt	Primary Tumor
LIHC	834cff01-3c12-42fa-abbe-ae0ae168c568	e89f04bc-cd37-4ed1-b817-cd86cca00d25	Copy Number Variation	Masked Copy Number Segment	SLUNK_p_TCGAb_425_NSP_GenomeWideSNP_6_D01_1513388.nocnv_grch38.seg.txt	Primary Tumor
LIHC	834cff01-3c12-42fa-abbe-ae0ae168c568	d467a21c-61df-4559-9748-b921b42c97a3	DNA methylation	Methylation beta value	jhu-usc.edu_LIHC.HumanMethylation450.19.lvl-3.TCGA-DD-AAVR-01A-11D-A40S-05.txt	Primary Tumor
LIHC	8574d285-e02a-4d2b-931b-73556a9fda02	0d07b537-22aa-4968-906e-9d3c9c0779ad	Transcriptome Profiling	Gene Expression Quantification	d9d768d6-f9e2-4d6e-bc23-7842d3413d41.FPKM.txt.gz	Primary Tumor
LIHC	8574d285-e02a-4d2b-931b-73556a9fda02	45af0483-7f5a-4a61-a919-02d2a1cb63f0	Copy Number Variation	Masked Copy Number Segment	HONGS_p_TCGAb3_75_76_77_NSP_GenomeWideSNP_6_A10_1438308.nocnv_grch38.seg.txt	Primary Tumor
LIHC	8574d285-e02a-4d2b-931b-73556a9fda02	6e94ef9f-98bb-4718-900a-9627ca02dc4c	Transcriptome Profiling	miRNA Expression Quantification	mirnas.quantification.txt	Primary Tumor
LIHC	8574d285-e02a-4d2b-931b-73556a9fda02	b3969da1-401d-49fc-9b2d-a963568bf00a	DNA methylation	Methylation beta value	jhu-usc.edu_LIHC.HumanMethylation450.17.lvl-3.TCGA-MR-A8JO-01A-12D-A369-05.txt	Primary Tumor
LIHC	869f8a17-bced-4002-bd60-99df84a03b93	be018f49-8b47-45d6-9958-72644c7e0a42	Transcriptome Profiling	Gene Expression Quantification	b1a96999-3357-4e09-bdd4-e6c7ed1575d5.FPKM.txt.gz	Primary Tumor
LIHC	869f8a17-bced-4002-bd60-99df84a03b93	7adf9848-17f0-42ea-87f3-767120074d41	Transcriptome Profiling	miRNA Expression Quantification	mirnas.quantification.txt	Primary Tumor
LIHC	869f8a17-bced-4002-bd60-99df84a03b93	c8b7710e-476a-4bf3-a4d2-e1bba8c48dfa	Copy Number Variation	Masked Copy Number Segment	INCUS_p_TCGAb3_43_44_45_46_STY_GenomeWideSNP_6_E07_1377656.nocnv_grch38.seg.txt	Primary Tumor
LIHC	869f8a17-bced-4002-bd60-99df84a03b93	87d080ca-5519-429c-82d6-f1a5d2502a53	DNA methylation	Methylation beta value	jhu-usc.edu_LIHC.HumanMethylation450.13.lvl-3.TCGA-G3-A7M5-01A-11D-A341-05.txt	Primary Tumor
LIHC	870c86e7-d6e1-4f9d-bb0b-bd1c66d6bcde	a5da6e53-d905-4fe7-9dc5-48619e4708ed	Transcriptome Profiling	Gene Expression Quantification	daed1854-66ca-4029-b8a6-c5c73a4b78bf.FPKM.txt.gz	Primary Tumor
LIHC	870c86e7-d6e1-4f9d-bb0b-bd1c66d6bcde	b9a07f0f-97a3-4c11-97ea-06f79c76d147	Copy Number Variation	Masked Copy Number Segment	FRUIT_p_TCGAb_327_328_329_NSP_GenomeWideSNP_6_A10_1367884.nocnv_grch38.seg.txt	Primary Tumor
LIHC	870c86e7-d6e1-4f9d-bb0b-bd1c66d6bcde	ee785234-0486-4e70-8028-d9f6a61b235f	Transcriptome Profiling	miRNA Expression Quantification	mirnas.quantification.txt	Primary Tumor
LIHC	870c86e7-d6e1-4f9d-bb0b-bd1c66d6bcde	b5fe50ed-320b-422f-9a80-0e41ff1ef214	DNA methylation	Methylation beta value	jhu-usc.edu_LIHC.HumanMethylation450.11.lvl-3.TCGA-DD-A73F-01A-11D-A32R-05.txt	Primary Tumor
LIHC	87750e70-3af7-452a-9aa5-375acd3843ea	00bb33c9-2d73-46a2-9e54-0d7e3ff4967c	Transcriptome Profiling	Gene Expression Quantification	df44de4c-6ad7-4b45-b3e9-6543c32c2d8f.FPKM.txt.gz	Primary Tumor
LIHC	87750e70-3af7-452a-9aa5-375acd3843ea	64a8882f-35df-4497-951c-c8ca091bea29	Copy Number Variation	Masked Copy Number Segment	INCUS_p_TCGAb3_43_44_45_46_STY_GenomeWideSNP_6_E05_1377654.nocnv_grch38.seg.txt	Primary Tumor
LIHC	87750e70-3af7-452a-9aa5-375acd3843ea	b7c575a7-7f8e-4576-bee7-cd01ba4259b3	Transcriptome Profiling	miRNA Expression Quantification	mirnas.quantification.txt	Primary Tumor
LIHC	87750e70-3af7-452a-9aa5-375acd3843ea	be4b23dd-c5af-4d7b-b656-aa9c65ed156b	DNA methylation	Methylation beta value	jhu-usc.edu_LIHC.HumanMethylation450.13.lvl-3.TCGA-ED-A7PZ-01A-11D-A341-05.txt	Primary Tumor
LIHC	8778dc9e-a7db-4464-a8af-11addb5e441a	b4888e08-27c6-4e87-b4f0-59c15ddd0061	Transcriptome Profiling	Gene Expression Quantification	af5350ea-08b5-4dca-b83c-25a6c70c851c.FPKM.txt.gz	Primary Tumor
LIHC	8778dc9e-a7db-4464-a8af-11addb5e441a	baced1ed-e28c-45ca-9929-3a95cd62ea52	Copy Number Variation	Masked Copy Number Segment	VOLAR_p_TCGAb_397_398_399_NSP_GenomeWideSNP_6_G05_1473428.nocnv_grch38.seg.txt	Primary Tumor
LIHC	8778dc9e-a7db-4464-a8af-11addb5e441a	f56d0a3d-312a-4333-91e9-3554fd0a3349	Transcriptome Profiling	miRNA Expression Quantification	mirnas.quantification.txt	Primary Tumor
LIHC	8778dc9e-a7db-4464-a8af-11addb5e441a	2ec2fa1a-63eb-4f6d-98cd-01a4e386a102	DNA methylation	Methylation beta value	jhu-usc.edu_LIHC.HumanMethylation450.15.lvl-3.TCGA-ED-A97K-01A-21D-A383-05.txt	Primary Tumor
LIHC	877b9f6b-9b34-40ed-933f-8fef204edf21	2437cfb6-577e-492c-9993-3a7863a8007f	Transcriptome Profiling	Gene Expression Quantification	5f94c33f-588b-4b6a-9c13-4505b0f94403.FPKM.txt.gz	Solid Tissue Normal
LIHC	877b9f6b-9b34-40ed-933f-8fef204edf21	0d134232-d3f4-4bee-a228-7b6ed4286118	Copy Number Variation	Masked Copy Number Segment	MINAE_p_TCGA_200_202_203_SNP_N_GenomeWideSNP_6_C02_955150.nocnv_grch38.seg.txt	Solid Tissue Normal
LIHC	877b9f6b-9b34-40ed-933f-8fef204edf21	a2ed1172-7e1d-43a4-997c-4570ca5f04d5	Transcriptome Profiling	Gene Expression Quantification	e6428ce4-635a-40a3-a7e1-7fa9064e3782.FPKM.txt.gz	Primary Tumor
LIHC	877b9f6b-9b34-40ed-933f-8fef204edf21	89a91a38-9dd2-4e3e-8616-e617c115237e	Copy Number Variation	Masked Copy Number Segment	MINAE_p_TCGA_200_202_203_SNP_N_GenomeWideSNP_6_B12_955230.nocnv_grch38.seg.txt	Primary Tumor
LIHC	877b9f6b-9b34-40ed-933f-8fef204edf21	2d3d7446-cd0d-4684-89d9-00d5dfb67277	Transcriptome Profiling	miRNA Expression Quantification	mirnas.quantification.txt	Primary Tumor
LIHC	877b9f6b-9b34-40ed-933f-8fef204edf21	dc969799-2fd3-4181-b965-21d482648607	Transcriptome Profiling	miRNA Expression Quantification	mirnas.quantification.txt	Solid Tissue Normal
LIHC	877b9f6b-9b34-40ed-933f-8fef204edf21	a15c4ec1-3fb8-4eb6-8731-b03f766fc84f	DNA methylation	Methylation beta value	jhu-usc.edu_LIHC.HumanMethylation450.5.lvl-3.TCGA-DD-A3A1-11A-11D-A20Z-05.txt	Solid Tissue Normal
LIHC	877b9f6b-9b34-40ed-933f-8fef204edf21	d3b8dc50-3098-4d17-801b-c1650d5bea3f	DNA methylation	Methylation beta value	jhu-usc.edu_LIHC.HumanMethylation450.5.lvl-3.TCGA-DD-A3A1-01A-11D-A20Z-05.txt	Primary Tumor
LIHC	87aa894e-7676-40b7-9557-6541446d8cea	7424c47a-db3a-4e12-bfdb-98781b2ae0e1	Transcriptome Profiling	Gene Expression Quantification	179c5822-3d5a-42b9-adeb-46a2fefd3df8.FPKM.txt.gz	Primary Tumor
LIHC	87aa894e-7676-40b7-9557-6541446d8cea	6af56a75-6af1-4325-b8ff-d49c97c2956f	Copy Number Variation	Masked Copy Number Segment	MOWED_p_TCGAb3_39_40_41_42_STY_GenomeWideSNP_6_F06_1377482.nocnv_grch38.seg.txt	Primary Tumor
LIHC	87aa894e-7676-40b7-9557-6541446d8cea	70ad8534-866f-4302-8ca8-17acea79c91d	Transcriptome Profiling	miRNA Expression Quantification	mirnas.quantification.txt	Primary Tumor
LIHC	87aa894e-7676-40b7-9557-6541446d8cea	7588d96e-7166-4227-b059-0d6084e759cf	DNA methylation	Methylation beta value	jhu-usc.edu_LIHC.HumanMethylation450.12.lvl-3.TCGA-G3-A6UC-01A-21D-A33L-05.txt	Primary Tumor
LIHC	88b6181c-1086-42df-8bb9-1069ec2dc675	9355672e-2b27-4b0d-89c8-cc557d7051c5	Transcriptome Profiling	Gene Expression Quantification	8ee536bb-54fb-482d-82c1-e9fba4156569.FPKM.txt.gz	Primary Tumor
LIHC	88b6181c-1086-42df-8bb9-1069ec2dc675	c609fffd-fe1e-4fef-ba7b-77aa0721b4a7	Transcriptome Profiling	miRNA Expression Quantification	mirnas.quantification.txt	Primary Tumor
LIHC	88b6181c-1086-42df-8bb9-1069ec2dc675	e1887e3e-7df4-48b8-a792-ac8e00338bcd	Copy Number Variation	Masked Copy Number Segment	CUING_p_TCGAb_424_425_NSP_GenomeWideSNP_6_G09_1513616.nocnv_grch38.seg.txt	Primary Tumor
LIHC	88b6181c-1086-42df-8bb9-1069ec2dc675	af319194-58fe-46db-8ac6-77ca66f93f17	DNA methylation	Methylation beta value	jhu-usc.edu_LIHC.HumanMethylation450.19.lvl-3.TCGA-DD-AACU-01A-11D-A40S-05.txt	Primary Tumor
LIHC	89791f8f-dc06-4a04-b166-afbfd6cf53de	a866b498-c571-4fb0-9163-a285796283d3	Transcriptome Profiling	Gene Expression Quantification	b1820867-e6b2-4228-ad00-19d1d7fddf67.FPKM.txt.gz	Primary Tumor
LIHC	89791f8f-dc06-4a04-b166-afbfd6cf53de	7aa0d1bc-d2cf-4626-8aa4-2c67539354ca	Copy Number Variation	Masked Copy Number Segment	DOUSE_p_TCGA_287_288_289_N_GenomeWideSNP_6_F03_1361096.nocnv_grch38.seg.txt	Primary Tumor
LIHC	89791f8f-dc06-4a04-b166-afbfd6cf53de	6c3bce9b-8e20-4368-be83-5f2ce0697481	Transcriptome Profiling	miRNA Expression Quantification	mirnas.quantification.txt	Primary Tumor
LIHC	89791f8f-dc06-4a04-b166-afbfd6cf53de	37abd2da-51db-4f52-822e-80028fa0ca35	DNA methylation	Methylation beta value	jhu-usc.edu_LIHC.HumanMethylation450.8.lvl-3.TCGA-DD-A4NG-01A-11D-A27W-05.txt	Primary Tumor
LIHC	899d8ea5-49dc-4970-8848-ea6ea088a272	cd0c42be-23a1-45e9-84af-9cbead6f79c1	Transcriptome Profiling	Gene Expression Quantification	1d782a72-61f3-4002-bee5-67daeb8244e3.FPKM.txt.gz	Primary Tumor
LIHC	899d8ea5-49dc-4970-8848-ea6ea088a272	323ea548-6296-4389-966c-6086fdf356d8	Copy Number Variation	Masked Copy Number Segment	DLP_REDO_FROM_CUING_D03.nocnv_grch38.seg.txt	Primary Tumor
LIHC	899d8ea5-49dc-4970-8848-ea6ea088a272	13b508a9-7c4f-4953-952b-c1ce820139f6	Transcriptome Profiling	miRNA Expression Quantification	mirnas.quantification.txt	Primary Tumor
LIHC	899d8ea5-49dc-4970-8848-ea6ea088a272	0fb06e09-237a-47c9-b12b-1b47f081a252	DNA methylation	Methylation beta value	jhu-usc.edu_LIHC.HumanMethylation450.19.lvl-3.TCGA-DD-AADR-01A-11D-A40S-05.txt	Primary Tumor
LIHC	89d1261c-6d93-4298-a2af-b5ff52be0cb6	33d36080-81f6-4ef8-bd98-67b37774c32b	Transcriptome Profiling	Gene Expression Quantification	712b7554-c2d3-4e05-bff0-2528aa23b1b7.FPKM.txt.gz	Primary Tumor
LIHC	89d1261c-6d93-4298-a2af-b5ff52be0cb6	287eb5e7-57bb-4117-8878-aff1f5ead045	Transcriptome Profiling	miRNA Expression Quantification	mirnas.quantification.txt	Primary Tumor
LIHC	89d1261c-6d93-4298-a2af-b5ff52be0cb6	d6519b60-1d32-49f6-b5ec-b99934a181c2	Copy Number Variation	Masked Copy Number Segment	SLUNK_p_TCGAb_425_NSP_GenomeWideSNP_6_G07_1513366.nocnv_grch38.seg.txt	Primary Tumor
LIHC	89d1261c-6d93-4298-a2af-b5ff52be0cb6	f3e24be9-2fb7-4cae-94a2-5a18d176bed4	DNA methylation	Methylation beta value	jhu-usc.edu_LIHC.HumanMethylation450.19.lvl-3.TCGA-DD-AADG-01A-11D-A40S-05.txt	Primary Tumor
LIHC	8a14d153-bbf7-4512-a067-976edfb65f91	49dd5911-0309-4442-bdbe-762e0767f0c9	Transcriptome Profiling	Gene Expression Quantification	9700948e-21f5-42ae-9cb5-f18c745887ce.FPKM.txt.gz	Primary Tumor
LIHC	8a14d153-bbf7-4512-a067-976edfb65f91	2017dd95-edf1-4599-9d0d-1db3f62e9c68	Copy Number Variation	Masked Copy Number Segment	MINAE_p_TCGA_200_202_203_SNP_N_GenomeWideSNP_6_F10_955190.nocnv_grch38.seg.txt	Primary Tumor
LIHC	8a14d153-bbf7-4512-a067-976edfb65f91	24c8881f-050a-4d31-b491-ce459563f515	Transcriptome Profiling	miRNA Expression Quantification	mirnas.quantification.txt	Primary Tumor
LIHC	8a14d153-bbf7-4512-a067-976edfb65f91	740cf3d0-2b66-49f1-aaba-6d0f02404d03	DNA methylation	Methylation beta value	jhu-usc.edu_LIHC.HumanMethylation450.5.lvl-3.TCGA-G3-A3CG-01A-11D-A20Z-05.txt	Primary Tumor
LIHC	8a9cde9a-c38c-423e-bc14-354ee26468c9	76256305-2a3f-4039-95fe-09575e78182a	Transcriptome Profiling	Gene Expression Quantification	b3ef98ef-0843-478d-a6d5-c42a1abccc53.FPKM.txt.gz	Primary Tumor
LIHC	8a9cde9a-c38c-423e-bc14-354ee26468c9	c2c53579-ce74-4754-8ee7-8b6c80e0523b	Transcriptome Profiling	Gene Expression Quantification	2b8bf629-3c22-4dcb-a9a5-ec01c5099167.FPKM.txt.gz	Solid Tissue Normal
LIHC	8a9cde9a-c38c-423e-bc14-354ee26468c9	10ce03c1-52bb-4ce2-9630-da26902580c9	Transcriptome Profiling	miRNA Expression Quantification	mirnas.quantification.txt	Primary Tumor
LIHC	8a9cde9a-c38c-423e-bc14-354ee26468c9	40e3142e-50d2-44af-95bf-3f1f9fc97b63	Copy Number Variation	Masked Copy Number Segment	FADGE_p_TCGA_b100_SNP_N_GenomeWideSNP_6_E11_747566.nocnv_grch38.seg.txt	Solid Tissue Normal
LIHC	8a9cde9a-c38c-423e-bc14-354ee26468c9	9dbe9374-4a79-4b3a-954e-668352165fc3	Transcriptome Profiling	miRNA Expression Quantification	mirnas.quantification.txt	Solid Tissue Normal
LIHC	8a9cde9a-c38c-423e-bc14-354ee26468c9	e47668df-e8b0-48e0-b1a8-ebfe377088a7	Copy Number Variation	Masked Copy Number Segment	FADGE_p_TCGA_b100_SNP_N_GenomeWideSNP_6_G10_747600.nocnv_grch38.seg.txt	Primary Tumor
LIHC	8a9cde9a-c38c-423e-bc14-354ee26468c9	d6ca6f47-431c-4767-98a5-3901e56999c1	DNA methylation	Methylation beta value	jhu-usc.edu_LIHC.HumanMethylation450.1.lvl-3.TCGA-BC-A10T-11A-11D-A132-05.txt	Solid Tissue Normal
LIHC	8a9cde9a-c38c-423e-bc14-354ee26468c9	5d55bc10-bad9-41a2-8f62-8414a58d1858	DNA methylation	Methylation beta value	jhu-usc.edu_LIHC.HumanMethylation450.1.lvl-3.TCGA-BC-A10T-01A-11D-A132-05.txt	Primary Tumor
LIHC	8afa3140-dcbd-44c0-ab13-4ada6a0444d4	f79a378a-a3b6-49f0-b633-990c81f03ca7	Transcriptome Profiling	Gene Expression Quantification	891f58dc-8883-468b-ae79-8ccb3671379e.FPKM.txt.gz	Primary Tumor
LIHC	8afa3140-dcbd-44c0-ab13-4ada6a0444d4	560cbf6c-0309-47d2-9ccb-006ded7105cc	Copy Number Variation	Masked Copy Number Segment	MOHEL_p_TCGA_271_274_275_N_GenomeWideSNP_6_E03_1320346.nocnv_grch38.seg.txt	Primary Tumor
LIHC	8afa3140-dcbd-44c0-ab13-4ada6a0444d4	aa8a42e3-36f4-41ae-87c6-66d6ca1e6e18	Transcriptome Profiling	miRNA Expression Quantification	mirnas.quantification.txt	Primary Tumor
LIHC	8afa3140-dcbd-44c0-ab13-4ada6a0444d4	80ebd4ca-809c-4c46-a596-15674e53129d	DNA methylation	Methylation beta value	jhu-usc.edu_LIHC.HumanMethylation450.7.lvl-3.TCGA-FV-A496-01A-11D-A264-05.txt	Primary Tumor
LIHC	8c2783ef-aa41-44c9-be87-fa4c84108f1e	69c84fa4-1f42-4884-92f1-5917f02631c5	Transcriptome Profiling	Gene Expression Quantification	33b759c0-0b57-403a-8426-122df5881832.FPKM.txt.gz	Primary Tumor
LIHC	8c2783ef-aa41-44c9-be87-fa4c84108f1e	484f82be-52bc-400b-8075-6b6e4bccb5e1	Transcriptome Profiling	miRNA Expression Quantification	mirnas.quantification.txt	Primary Tumor
LIHC	8c2783ef-aa41-44c9-be87-fa4c84108f1e	d9c65460-b1c6-402a-b9ce-ec6bcc14ee0c	Copy Number Variation	Masked Copy Number Segment	VISTA_p_TCGAb_383_384_NSP_GenomeWideSNP_6_E05_1464990.nocnv_grch38.seg.txt	Primary Tumor
LIHC	8c2783ef-aa41-44c9-be87-fa4c84108f1e	856e96e0-1e4b-41a1-a398-9279f3813ed6	DNA methylation	Methylation beta value	jhu-usc.edu_LIHC.HumanMethylation450.18.lvl-3.TCGA-LG-A9QC-01A-11D-A36Y-05.txt	Primary Tumor
LIHC	8e5ce60b-2eda-482d-b109-210df1321aff	a0399d7b-9cdc-47a1-bf0f-8138c76f5c7f	Transcriptome Profiling	Gene Expression Quantification	ec5efe71-01bf-4242-88ad-f94e224a7296.FPKM.txt.gz	Primary Tumor
LIHC	8e5ce60b-2eda-482d-b109-210df1321aff	768f6329-965b-4833-8bd3-1097866b5f66	Copy Number Variation	Masked Copy Number Segment	GAMED_p_TCGA_B_312_313_314_NSP_GenomeWideSNP_6_G04_1361684.nocnv_grch38.seg.txt	Primary Tumor
LIHC	8e5ce60b-2eda-482d-b109-210df1321aff	6c04bae0-589e-4357-9e1d-0c3818aaad19	Transcriptome Profiling	miRNA Expression Quantification	mirnas.quantification.txt	Primary Tumor
LIHC	8e5ce60b-2eda-482d-b109-210df1321aff	88733aa8-4f87-487a-a5a3-caebeee85ac6	DNA methylation	Methylation beta value	jhu-usc.edu_LIHC.HumanMethylation450.10.lvl-3.TCGA-DD-A4NV-01A-11D-A30Y-05.txt	Primary Tumor
LIHC	8e79ea29-787e-4a33-8465-9891776f47ed	7c04d34c-91e4-4802-b5e4-40a935e22215	Transcriptome Profiling	Gene Expression Quantification	396ec309-26d8-4070-9da1-c0ecd5c0aefe.FPKM.txt.gz	Primary Tumor
LIHC	8e79ea29-787e-4a33-8465-9891776f47ed	2e961728-387e-407d-b3e3-e107d89cba49	Transcriptome Profiling	miRNA Expression Quantification	mirnas.quantification.txt	Primary Tumor
LIHC	8e79ea29-787e-4a33-8465-9891776f47ed	c089d323-e0e3-49bd-af5c-252b7ec26dbc	Copy Number Variation	Masked Copy Number Segment	CUING_p_TCGAb_424_425_NSP_GenomeWideSNP_6_E11_1513656.nocnv_grch38.seg.txt	Primary Tumor
LIHC	8e79ea29-787e-4a33-8465-9891776f47ed	6522a11b-ceaa-499a-bfd3-ac206d055187	DNA methylation	Methylation beta value	jhu-usc.edu_LIHC.HumanMethylation450.19.lvl-3.TCGA-DD-AACV-01A-11D-A40S-05.txt	Primary Tumor
LIHC	8e938868-d992-47c4-becb-93b0f7fffe07	ab9c7099-f8f3-41d5-b8ce-a27457506da9	Transcriptome Profiling	Gene Expression Quantification	aeaf5abc-8442-483e-a7a8-bca5bc1b4cc6.FPKM.txt.gz	Primary Tumor
LIHC	8e938868-d992-47c4-becb-93b0f7fffe07	4d28f8d8-4ba9-4f2c-ac56-4abfa0a7d206	Transcriptome Profiling	miRNA Expression Quantification	mirnas.quantification.txt	Primary Tumor
LIHC	8e938868-d992-47c4-becb-93b0f7fffe07	f387f880-bea9-4bbf-bfaf-89fa59b2dc49	Copy Number Variation	Masked Copy Number Segment	MINAE_p_TCGA_200_202_203_SNP_N_GenomeWideSNP_6_A08_955226.nocnv_grch38.seg.txt	Primary Tumor
LIHC	8e938868-d992-47c4-becb-93b0f7fffe07	5ad8a989-4266-4261-b338-3b8151bc9ce1	DNA methylation	Methylation beta value	jhu-usc.edu_LIHC.HumanMethylation450.5.lvl-3.TCGA-CC-A3M9-01A-11D-A20Z-05.txt	Primary Tumor
LIHC	8eef926b-f316-4fdb-b84a-262010258feb	af528d2e-96e2-4bb5-b23c-497a9fa0d1d5	Transcriptome Profiling	Gene Expression Quantification	f61002eb-4763-4101-b98c-3171ebf916a7.FPKM.txt.gz	Primary Tumor
LIHC	8eef926b-f316-4fdb-b84a-262010258feb	04f556ac-6cd6-4db5-bcc0-4e50a4959b30	Copy Number Variation	Masked Copy Number Segment	MOWED_p_TCGAb3_39_40_41_42_STY_GenomeWideSNP_6_E08_1377488.nocnv_grch38.seg.txt	Primary Tumor
LIHC	8eef926b-f316-4fdb-b84a-262010258feb	3e835734-6f78-4329-a541-e0d86a18fadf	Transcriptome Profiling	miRNA Expression Quantification	mirnas.quantification.txt	Primary Tumor
LIHC	8eef926b-f316-4fdb-b84a-262010258feb	ede5f2b7-cb86-4656-9d0f-b0dde5c3df1b	DNA methylation	Methylation beta value	jhu-usc.edu_LIHC.HumanMethylation450.12.lvl-3.TCGA-UB-A7MF-01A-11D-A33L-05.txt	Primary Tumor
LIHC	915f531b-8448-41c7-9dfb-9c83062b906e	c628fcd2-ac9c-48ef-aee7-a91996157d1a	Transcriptome Profiling	Gene Expression Quantification	5f3e81b0-32ee-4723-8386-bf60fee0da7e.FPKM.txt.gz	Primary Tumor
LIHC	915f531b-8448-41c7-9dfb-9c83062b906e	783367b1-2acf-4081-a407-d5c9ff9c9b08	Copy Number Variation	Masked Copy Number Segment	SLUNK_p_TCGAb_425_NSP_GenomeWideSNP_6_B07_1513452.nocnv_grch38.seg.txt	Primary Tumor
LIHC	915f531b-8448-41c7-9dfb-9c83062b906e	55ca108d-76ac-4749-9c28-8355d834057d	Transcriptome Profiling	miRNA Expression Quantification	mirnas.quantification.txt	Primary Tumor
LIHC	915f531b-8448-41c7-9dfb-9c83062b906e	0442e3f6-1a7d-462b-afb0-3325162539b9	DNA methylation	Methylation beta value	jhu-usc.edu_LIHC.HumanMethylation450.19.lvl-3.TCGA-DD-AAVV-01A-11D-A40S-05.txt	Primary Tumor
LIHC	91909c63-debc-42ad-b4be-56870195bdcb	4eaa593c-af3d-4c2c-8a20-12899a315cc8	Transcriptome Profiling	Gene Expression Quantification	e2ceb72b-1bae-4d1e-882b-1c6886460fe2.FPKM.txt.gz	Primary Tumor
LIHC	91909c63-debc-42ad-b4be-56870195bdcb	791b230c-62ba-47d5-98a3-16c62a8ed4fa	Transcriptome Profiling	miRNA Expression Quantification	mirnas.quantification.txt	Primary Tumor
LIHC	91909c63-debc-42ad-b4be-56870195bdcb	b19c8c44-3b02-4fbf-bfbd-b1cb36ee5831	Copy Number Variation	Masked Copy Number Segment	TACES_p_TCGAb_399_400_NSP_GenomeWideSNP_6_C02_1473718.nocnv_grch38.seg.txt	Primary Tumor
LIHC	91909c63-debc-42ad-b4be-56870195bdcb	041347c8-6e4d-4561-964c-226c766745ef	DNA methylation	Methylation beta value	jhu-usc.edu_LIHC.HumanMethylation450.15.lvl-3.TCGA-ZP-A9CV-01A-11D-A383-05.txt	Primary Tumor
LIHC	9197ca4c-e48c-43af-ba61-d894faf3cc24	40aa1789-f77b-4569-aa6f-a8db2e91ee82	Transcriptome Profiling	Gene Expression Quantification	3cf13c36-0dbc-41a2-8ef0-424547be8a75.FPKM.txt.gz	Primary Tumor
LIHC	9197ca4c-e48c-43af-ba61-d894faf3cc24	337fe20c-98c7-4220-a144-12f0ca7c6df4	Copy Number Variation	Masked Copy Number Segment	VISTA_p_TCGAb_383_384_NSP_GenomeWideSNP_6_H05_1464834.nocnv_grch38.seg.txt	Primary Tumor
LIHC	9197ca4c-e48c-43af-ba61-d894faf3cc24	33c05dea-69e8-46f4-bf57-1a520e9c42d4	Transcriptome Profiling	miRNA Expression Quantification	mirnas.quantification.txt	Primary Tumor
LIHC	9197ca4c-e48c-43af-ba61-d894faf3cc24	f393809e-c555-4e25-bf09-41a5fd8af6ec	DNA methylation	Methylation beta value	jhu-usc.edu_LIHC.HumanMethylation450.18.lvl-3.TCGA-ZS-A9CD-01A-11D-A36Y-05.txt	Primary Tumor
LIHC	91a0c8cd-4f23-4569-8e5c-e5442f7af530	2e9ff58c-e8ff-411d-bff6-f988c5da54b0	Transcriptome Profiling	Gene Expression Quantification	e261f18a-3cd5-48a7-ba5e-dadba5a99673.FPKM.txt.gz	Primary Tumor
LIHC	91a0c8cd-4f23-4569-8e5c-e5442f7af530	a01f1882-29e4-4326-8356-a7fcb7e6ab56	Copy Number Variation	Masked Copy Number Segment	TACES_p_TCGAb_399_400_NSP_GenomeWideSNP_6_B10_1473714.nocnv_grch38.seg.txt	Primary Tumor
LIHC	91a0c8cd-4f23-4569-8e5c-e5442f7af530	d2bf2200-321e-43aa-a25d-c412c621c4cf	Transcriptome Profiling	miRNA Expression Quantification	mirnas.quantification.txt	Primary Tumor
LIHC	91a0c8cd-4f23-4569-8e5c-e5442f7af530	98fc1a22-67e7-4fec-8b7e-9afed7ee153f	DNA methylation	Methylation beta value	jhu-usc.edu_LIHC.HumanMethylation450.15.lvl-3.TCGA-4R-AA8I-01A-11D-A383-05.txt	Primary Tumor
LIHC	93afbfa1-4d03-4105-8dda-b095f0ab308a	996dc0d6-e629-470a-b76f-af62350e03c3	Transcriptome Profiling	Gene Expression Quantification	dba03bb7-1cf1-42b8-b197-52b85d885da7.FPKM.txt.gz	Primary Tumor
LIHC	93afbfa1-4d03-4105-8dda-b095f0ab308a	5dec5bbe-f1f1-4825-83cd-911553b1f79a	Copy Number Variation	Masked Copy Number Segment	SLUNK_p_TCGAb_425_NSP_GenomeWideSNP_6_D11_1513376.nocnv_grch38.seg.txt	Primary Tumor
LIHC	93afbfa1-4d03-4105-8dda-b095f0ab308a	0aeb1a67-d033-437e-9f2c-d0f0818ddd13	Transcriptome Profiling	miRNA Expression Quantification	mirnas.quantification.txt	Primary Tumor
LIHC	93afbfa1-4d03-4105-8dda-b095f0ab308a	8dd86f40-8dd4-4a20-ac3e-7c3881fa927c	DNA methylation	Methylation beta value	jhu-usc.edu_LIHC.HumanMethylation450.19.lvl-3.TCGA-DD-AACJ-01A-11D-A40S-05.txt	Primary Tumor
LIHC	9457a9a1-3dd1-4d88-b1e1-d20aae4491dd	57e2af97-32e5-4696-b07b-5397069a00d2	Transcriptome Profiling	Gene Expression Quantification	cfb40dba-37a7-4ae7-a2c9-34becc30f939.FPKM.txt.gz	Primary Tumor
LIHC	9457a9a1-3dd1-4d88-b1e1-d20aae4491dd	a8f335c1-ec3d-4e37-b7a8-79a4feedba0d	Copy Number Variation	Masked Copy Number Segment	MINAE_p_TCGA_200_202_203_SNP_N_GenomeWideSNP_6_F03_955232.nocnv_grch38.seg.txt	Primary Tumor
LIHC	9457a9a1-3dd1-4d88-b1e1-d20aae4491dd	f060b017-d80a-48fc-89b4-b522ef18514e	Transcriptome Profiling	miRNA Expression Quantification	mirnas.quantification.txt	Primary Tumor
LIHC	9457a9a1-3dd1-4d88-b1e1-d20aae4491dd	0e81032b-36e5-47a1-8b1b-caabe1bdf477	DNA methylation	Methylation beta value	jhu-usc.edu_LIHC.HumanMethylation450.5.lvl-3.TCGA-BD-A3ER-01A-11D-A20Z-05.txt	Primary Tumor
LIHC	948a9bbc-60b0-4fb7-a707-76bc41294217	90c9e818-8343-4852-9eb6-207d5d670b70	Transcriptome Profiling	Gene Expression Quantification	c49c187f-98e7-463d-a18b-accf3205eb81.FPKM.txt.gz	Primary Tumor
LIHC	948a9bbc-60b0-4fb7-a707-76bc41294217	aabfde6c-ee69-46f4-913a-651e6bb5a744	Copy Number Variation	Masked Copy Number Segment	VOLAR_p_TCGAb_397_398_399_NSP_GenomeWideSNP_6_G09_1473358.nocnv_grch38.seg.txt	Primary Tumor
LIHC	948a9bbc-60b0-4fb7-a707-76bc41294217	fcadc5ef-fd13-4ca2-be43-5e277a7370ad	Transcriptome Profiling	miRNA Expression Quantification	mirnas.quantification.txt	Primary Tumor
LIHC	948a9bbc-60b0-4fb7-a707-76bc41294217	66192377-a9b9-459c-a0a0-ee75af9c77ea	DNA methylation	Methylation beta value	jhu-usc.edu_LIHC.HumanMethylation450.15.lvl-3.TCGA-LG-A9QD-01A-11D-A383-05.txt	Primary Tumor
LIHC	94e387ae-b641-4e9f-bb53-22c7b2a9cccb	3759d7a8-b89f-41cd-beb3-8da0a8a18924	Transcriptome Profiling	Gene Expression Quantification	0069f64b-8d8f-4426-968d-23483929ee58.FPKM.txt.gz	Primary Tumor
LIHC	94e387ae-b641-4e9f-bb53-22c7b2a9cccb	98e10ef8-25ce-4785-8ad6-8dd2722f0891	Transcriptome Profiling	miRNA Expression Quantification	mirnas.quantification.txt	Primary Tumor
LIHC	94e387ae-b641-4e9f-bb53-22c7b2a9cccb	ec3c4763-2c39-4de2-9d8c-e11f9bfbbcd7	Copy Number Variation	Masked Copy Number Segment	MESNE_p_TCGAb_401_02_03_04_05_N_GenomeWideSNP_6_G11_1486912.nocnv_grch38.seg.txt	Primary Tumor
LIHC	94e387ae-b641-4e9f-bb53-22c7b2a9cccb	64eb7e25-98ab-42f7-9f5d-d637eef8fbe9	DNA methylation	Methylation beta value	jhu-usc.edu_LIHC.HumanMethylation450.16.lvl-3.TCGA-3K-AAZ8-01A-12D-A39G-05.txt	Primary Tumor
LIHC	95408571-9d4e-412b-8ee8-7992e0270b0f	8425b3bd-5c32-4b8b-9807-2393b6d5dcde	Transcriptome Profiling	Gene Expression Quantification	ad69efb1-61ab-4492-8468-9006dd00e915.FPKM.txt.gz	Primary Tumor
LIHC	95408571-9d4e-412b-8ee8-7992e0270b0f	450708e6-cb6f-4d32-bf0b-696ed827700f	Transcriptome Profiling	miRNA Expression Quantification	mirnas.quantification.txt	Primary Tumor
LIHC	95408571-9d4e-412b-8ee8-7992e0270b0f	f2f7993e-c812-4543-b26c-c429f297f179	Copy Number Variation	Masked Copy Number Segment	HONGS_p_TCGAb3_75_76_77_NSP_GenomeWideSNP_6_B01_1438272.nocnv_grch38.seg.txt	Primary Tumor
LIHC	95408571-9d4e-412b-8ee8-7992e0270b0f	01ad5c7a-0037-45bf-8767-6dc4b16bb907	DNA methylation	Methylation beta value	jhu-usc.edu_LIHC.HumanMethylation450.17.lvl-3.TCGA-CC-A8HT-01A-11D-A369-05.txt	Primary Tumor
LIHC	959918d7-cb84-4745-a72f-d138176b1ecb	9b67de2b-9276-47a1-8cfe-15eb5e29eacc	Transcriptome Profiling	Gene Expression Quantification	99450a8a-dee8-41f8-9a41-0aa5de3e0a86.FPKM.txt.gz	Primary Tumor
LIHC	959918d7-cb84-4745-a72f-d138176b1ecb	c55fa799-7e15-4671-8239-48ef517d8ce1	Transcriptome Profiling	Gene Expression Quantification	db1aad6b-c984-4aa2-b6b3-63b3ba8c25cf.FPKM.txt.gz	Solid Tissue Normal
LIHC	959918d7-cb84-4745-a72f-d138176b1ecb	3b8d9b14-afc0-4130-95d3-56997dadf32f	Copy Number Variation	Masked Copy Number Segment	FADGE_p_TCGA_b100_SNP_N_GenomeWideSNP_6_A07_747504.nocnv_grch38.seg.txt	Solid Tissue Normal
LIHC	959918d7-cb84-4745-a72f-d138176b1ecb	10ed53fe-564a-490d-88c5-bd55338426c5	Copy Number Variation	Masked Copy Number Segment	FADGE_p_TCGA_b100_SNP_N_GenomeWideSNP_6_C09_747630.nocnv_grch38.seg.txt	Primary Tumor
LIHC	959918d7-cb84-4745-a72f-d138176b1ecb	7076c845-1d94-4ba8-8ee4-c1b9edf0e65a	Transcriptome Profiling	miRNA Expression Quantification	mirnas.quantification.txt	Primary Tumor
LIHC	959918d7-cb84-4745-a72f-d138176b1ecb	20a59039-475a-4adc-b3d0-4d99f753469f	Transcriptome Profiling	miRNA Expression Quantification	mirnas.quantification.txt	Solid Tissue Normal
LIHC	959918d7-cb84-4745-a72f-d138176b1ecb	aadd2037-2590-4c17-9736-b10228c708fd	DNA methylation	Methylation beta value	jhu-usc.edu_LIHC.HumanMethylation450.1.lvl-3.TCGA-EP-A12J-01A-11D-A132-05.txt	Primary Tumor
LIHC	959918d7-cb84-4745-a72f-d138176b1ecb	5d90689c-ab07-472e-8f2a-e7d2b9f8a8e6	DNA methylation	Methylation beta value	jhu-usc.edu_LIHC.HumanMethylation450.1.lvl-3.TCGA-EP-A12J-11A-11D-A132-05.txt	Solid Tissue Normal
LIHC	95b97198-1a1b-4f01-90f3-6c66638371d1	1fc2bedb-3cf4-43b0-b0f5-8dbcfdc725e8	Transcriptome Profiling	Gene Expression Quantification	2c2e26d3-fd8e-4dab-a72e-fa62d680de75.FPKM.txt.gz	Primary Tumor
LIHC	95b97198-1a1b-4f01-90f3-6c66638371d1	7ac33813-e241-45d1-af0b-0e07630099fb	Copy Number Variation	Masked Copy Number Segment	TACES_p_TCGAb_399_400_NSP_GenomeWideSNP_6_C08_1473756.nocnv_grch38.seg.txt	Primary Tumor
LIHC	95b97198-1a1b-4f01-90f3-6c66638371d1	c9d96886-02ae-44ae-8152-21e87b08bff5	Transcriptome Profiling	miRNA Expression Quantification	mirnas.quantification.txt	Primary Tumor
LIHC	95b97198-1a1b-4f01-90f3-6c66638371d1	1b42610a-5f26-4955-a5f1-7503c0c62b5a	DNA methylation	Methylation beta value	jhu-usc.edu_LIHC.HumanMethylation450.15.lvl-3.TCGA-2Y-A9GS-01A-12D-A383-05.txt	Primary Tumor
LIHC	96d42ecc-1157-453a-9661-9248ddf8f273	56353106-4047-4e0c-a15e-2bb7e139acc0	Transcriptome Profiling	Gene Expression Quantification	63f03089-1c71-4f72-90b0-3027aa042fce.FPKM.txt.gz	Primary Tumor
LIHC	96d42ecc-1157-453a-9661-9248ddf8f273	4bd39ee2-f5e8-4de8-8bbb-d13977cb1bec	Copy Number Variation	Masked Copy Number Segment	MESNE_p_TCGAb_401_02_03_04_05_N_GenomeWideSNP_6_F07_1486834.nocnv_grch38.seg.txt	Primary Tumor
LIHC	96d42ecc-1157-453a-9661-9248ddf8f273	4be0f65a-8098-40e0-92f7-73906db9847e	Transcriptome Profiling	miRNA Expression Quantification	mirnas.quantification.txt	Primary Tumor
LIHC	96d42ecc-1157-453a-9661-9248ddf8f273	7176c79f-ed08-46bd-80ed-4b7fdd25d9bf	DNA methylation	Methylation beta value	jhu-usc.edu_LIHC.HumanMethylation450.16.lvl-3.TCGA-DD-AADP-01A-11D-A39G-05.txt	Primary Tumor
LIHC	97472e71-66eb-434b-81b0-d727765f44cb	36561d77-9f7e-49fe-a784-60debb614f7b	Transcriptome Profiling	Gene Expression Quantification	fe625352-dd2e-478d-8d21-06659f854945.FPKM.txt.gz	Primary Tumor
LIHC	97472e71-66eb-434b-81b0-d727765f44cb	12d85c25-7aa2-489b-9208-22350659c86f	Copy Number Variation	Masked Copy Number Segment	CUBES_p_TCGAb_425_426_427_NSP_GenomeWideSNP_6_A09_1514082.nocnv_grch38.seg.txt	Primary Tumor
LIHC	97472e71-66eb-434b-81b0-d727765f44cb	4f420e4a-f118-4858-9426-470e458ca35e	Transcriptome Profiling	miRNA Expression Quantification	mirnas.quantification.txt	Primary Tumor
LIHC	97472e71-66eb-434b-81b0-d727765f44cb	dba96363-766e-40c0-92c4-5e318b6ad3af	DNA methylation	Methylation beta value	jhu-usc.edu_LIHC.HumanMethylation450.19.lvl-3.TCGA-DD-AADI-01A-11D-A40S-05.txt	Primary Tumor
LIHC	994347ba-3045-4ade-926f-06420fbd906c	35572ac5-6f08-4a3d-baec-f507ae74ff53	Transcriptome Profiling	Gene Expression Quantification	bc4f3a78-39a4-4a92-ad83-df251c5bf994.FPKM.txt.gz	Solid Tissue Normal
LIHC	994347ba-3045-4ade-926f-06420fbd906c	2abef6d1-8e26-4419-950a-d95d8fe23566	Copy Number Variation	Masked Copy Number Segment	FADGE_p_TCGA_b100_SNP_N_GenomeWideSNP_6_C04_747598.nocnv_grch38.seg.txt	Solid Tissue Normal
LIHC	994347ba-3045-4ade-926f-06420fbd906c	37cdef49-69d0-47a7-8c2c-b8650540ad8f	Transcriptome Profiling	Gene Expression Quantification	85582c46-1b89-4b73-ab5b-d24cea1a9a43.FPKM.txt.gz	Primary Tumor
LIHC	994347ba-3045-4ade-926f-06420fbd906c	54a42168-af83-42b9-89be-bf83bc2dba5d	Copy Number Variation	Masked Copy Number Segment	FADGE_p_TCGA_b100_SNP_N_GenomeWideSNP_6_G03_747536.nocnv_grch38.seg.txt	Primary Tumor
LIHC	994347ba-3045-4ade-926f-06420fbd906c	7ab4b3ba-2dc5-408e-8b80-c0391da255bb	Transcriptome Profiling	miRNA Expression Quantification	mirnas.quantification.txt	Primary Tumor
LIHC	994347ba-3045-4ade-926f-06420fbd906c	8961ce57-5ae4-48a9-b940-00ca4ff37304	Transcriptome Profiling	miRNA Expression Quantification	mirnas.quantification.txt	Solid Tissue Normal
LIHC	994347ba-3045-4ade-926f-06420fbd906c	320b0e8e-55a1-4d78-b4f4-40d54f6af4d7	DNA methylation	Methylation beta value	jhu-usc.edu_LIHC.HumanMethylation450.1.lvl-3.TCGA-DD-A116-01A-11D-A132-05.txt	Primary Tumor
LIHC	994347ba-3045-4ade-926f-06420fbd906c	dcccaa7d-6e9a-4719-ad3a-4c8e971679c6	DNA methylation	Methylation beta value	jhu-usc.edu_LIHC.HumanMethylation450.1.lvl-3.TCGA-DD-A116-11A-11D-A132-05.txt	Solid Tissue Normal
LIHC	9a56d8a8-dadd-442e-bc09-732cd619aef7	574c9579-c41b-4092-b685-cfa9c00aba36	Transcriptome Profiling	Gene Expression Quantification	10d6deec-fd89-4115-92f5-c9def40428b5.FPKM.txt.gz	Primary Tumor
LIHC	9a56d8a8-dadd-442e-bc09-732cd619aef7	6f0e412f-c742-49e7-b5ba-0bb0e3b0b381	Copy Number Variation	Masked Copy Number Segment	DOUSE_p_TCGA_287_288_289_N_GenomeWideSNP_6_F09_1361038.nocnv_grch38.seg.txt	Primary Tumor
LIHC	9a56d8a8-dadd-442e-bc09-732cd619aef7	90f42079-ffc3-4aab-8af1-491c92d8d494	Transcriptome Profiling	miRNA Expression Quantification	mirnas.quantification.txt	Primary Tumor
LIHC	9a56d8a8-dadd-442e-bc09-732cd619aef7	2c3becf2-6cfc-4413-82b5-b263cb3de3df	DNA methylation	Methylation beta value	jhu-usc.edu_LIHC.HumanMethylation450.8.lvl-3.TCGA-G3-A5SL-01A-11D-A27W-05.txt	Primary Tumor
LIHC	9aea3437-572a-48c6-beb9-9bdbcb243875	56cde55f-4338-4a66-815b-bfe6043d7b79	Transcriptome Profiling	Gene Expression Quantification	063411ca-874c-49ff-85c2-b6946f43df4e.FPKM.txt.gz	Primary Tumor
LIHC	9aea3437-572a-48c6-beb9-9bdbcb243875	bdbecb75-ddc7-496a-9f87-7dcf39bb427a	Transcriptome Profiling	miRNA Expression Quantification	mirnas.quantification.txt	Primary Tumor
LIHC	9aea3437-572a-48c6-beb9-9bdbcb243875	d00eaba7-fea7-4fd7-913f-65fa95ad927d	Copy Number Variation	Masked Copy Number Segment	BURSA_p_TCGA_303_304_305_N_GenomeWideSNP_6_A05_1344834.nocnv_grch38.seg.txt	Primary Tumor
LIHC	9aea3437-572a-48c6-beb9-9bdbcb243875	82e2e388-0af7-4aa6-8326-5b338f7ee363	DNA methylation	Methylation beta value	jhu-usc.edu_LIHC.HumanMethylation450.9.lvl-3.TCGA-NI-A4U2-01A-11D-A28Y-05.txt	Primary Tumor
LIHC	9b69d7f9-38eb-48e1-bdc0-a092a53bc709	cc8c172a-bb03-4d31-96e7-df8c60d1b79d	Transcriptome Profiling	Gene Expression Quantification	1bc02824-c696-404d-a652-2df8267ff5a6.FPKM.txt.gz	Primary Tumor
LIHC	9b69d7f9-38eb-48e1-bdc0-a092a53bc709	a7c7bda8-d4ad-4da9-a3a3-62d5e663d27b	Transcriptome Profiling	miRNA Expression Quantification	mirnas.quantification.txt	Primary Tumor
LIHC	9b69d7f9-38eb-48e1-bdc0-a092a53bc709	ec6fcc94-b6e0-4d82-9530-5a44995688c7	Copy Number Variation	Masked Copy Number Segment	VOLAR_p_TCGAb_397_398_399_NSP_GenomeWideSNP_6_G01_1473488.nocnv_grch38.seg.txt	Primary Tumor
LIHC	9b69d7f9-38eb-48e1-bdc0-a092a53bc709	b3c37492-3aca-4ae6-8350-8d759cbf71c6	DNA methylation	Methylation beta value	jhu-usc.edu_LIHC.HumanMethylation450.15.lvl-3.TCGA-2Y-A9H3-01A-11D-A383-05.txt	Primary Tumor
LIHC	9c5e2438-f587-4935-92f0-4bfd57468eaa	92f2fbb6-0cf9-4aaa-96c8-0ce41072bff2	Transcriptome Profiling	Gene Expression Quantification	5f72df7f-df76-4625-ab1a-e0b05237e283.FPKM.txt.gz	Primary Tumor
LIHC	9c5e2438-f587-4935-92f0-4bfd57468eaa	3c6a8fa4-29b0-498f-9690-494e40fe7f90	Copy Number Variation	Masked Copy Number Segment	TACES_p_TCGAb_399_400_NSP_GenomeWideSNP_6_D06_1473770.nocnv_grch38.seg.txt	Primary Tumor
LIHC	9c5e2438-f587-4935-92f0-4bfd57468eaa	e52c82e9-d340-497b-8e97-4496122a063d	Transcriptome Profiling	miRNA Expression Quantification	mirnas.quantification.txt	Primary Tumor
LIHC	9c5e2438-f587-4935-92f0-4bfd57468eaa	599aa455-986d-4734-ba55-ca52aa71c706	DNA methylation	Methylation beta value	jhu-usc.edu_LIHC.HumanMethylation450.15.lvl-3.TCGA-2Y-A9H1-01A-11D-A383-05.txt	Primary Tumor
LIHC	9f056388-7529-4fd1-af11-c82cc350f51c	e8a651c0-2893-456b-8559-fd1ecfa84396	Transcriptome Profiling	Gene Expression Quantification	c984ae11-386b-40c9-afcd-584ef9607532.FPKM.txt.gz	Primary Tumor
LIHC	9f056388-7529-4fd1-af11-c82cc350f51c	540c3b67-f1cc-4fd4-9a8d-bf95e9c27d6b	Copy Number Variation	Masked Copy Number Segment	SLUNK_p_TCGAb_425_NSP_GenomeWideSNP_6_G05_1513358.nocnv_grch38.seg.txt	Primary Tumor
LIHC	9f056388-7529-4fd1-af11-c82cc350f51c	68e2c9ed-53b7-4ef7-aa16-921e4deb5191	Transcriptome Profiling	miRNA Expression Quantification	mirnas.quantification.txt	Primary Tumor
LIHC	9f056388-7529-4fd1-af11-c82cc350f51c	ccad8559-29cf-4519-b43a-183e0acf0598	DNA methylation	Methylation beta value	jhu-usc.edu_LIHC.HumanMethylation450.19.lvl-3.TCGA-DD-AADO-01A-11D-A40S-05.txt	Primary Tumor
LIHC	9fc30c21-2c78-4843-a658-fe84a64b8fad	60a2e0f2-17d1-4b8c-a4c0-f43871971daf	Transcriptome Profiling	Gene Expression Quantification	e339d95e-67d0-4710-9bea-f0fb07c638e2.FPKM.txt.gz	Primary Tumor
LIHC	9fc30c21-2c78-4843-a658-fe84a64b8fad	1ca9003f-be45-4e3f-a654-05ed452536d2	Transcriptome Profiling	miRNA Expression Quantification	mirnas.quantification.txt	Primary Tumor
LIHC	9fc30c21-2c78-4843-a658-fe84a64b8fad	7ab0ed76-8f05-4092-8437-2ca41c531675	Copy Number Variation	Masked Copy Number Segment	SLUNK_p_TCGAb_425_NSP_GenomeWideSNP_6_E09_1513400.nocnv_grch38.seg.txt	Primary Tumor
LIHC	9fc30c21-2c78-4843-a658-fe84a64b8fad	c10c1450-232d-4efb-9a39-7cee528e07c9	DNA methylation	Methylation beta value	jhu-usc.edu_LIHC.HumanMethylation450.19.lvl-3.TCGA-DD-AAVS-01A-11D-A40S-05.txt	Primary Tumor
LIHC	a196a937-b17d-4d4a-965b-8af0f4f41367	244f30e6-9270-499d-8107-a8b2905356ef	Transcriptome Profiling	Gene Expression Quantification	09f395dd-d007-41e0-8a51-a6533ae51087.FPKM.txt.gz	Primary Tumor
LIHC	a196a937-b17d-4d4a-965b-8af0f4f41367	36d2132c-449b-4c0a-9465-08f040c64e21	Transcriptome Profiling	miRNA Expression Quantification	mirnas.quantification.txt	Primary Tumor
LIHC	a196a937-b17d-4d4a-965b-8af0f4f41367	f84902be-b309-465c-957c-38eb5ac1ec4f	Copy Number Variation	Masked Copy Number Segment	MINAE_p_TCGA_200_202_203_SNP_N_GenomeWideSNP_6_F07_955240.nocnv_grch38.seg.txt	Primary Tumor
LIHC	a196a937-b17d-4d4a-965b-8af0f4f41367	ac819b6b-86ea-4ee7-aadf-079e5ff18c46	DNA methylation	Methylation beta value	jhu-usc.edu_LIHC.HumanMethylation450.5.lvl-3.TCGA-EP-A3JL-01A-11D-A20Z-05.txt	Primary Tumor
LIHC	a25a714e-c142-482b-91c8-4fea763e0254	56c9c86f-92e2-45a0-bda5-dd6d67cd4734	Transcriptome Profiling	Gene Expression Quantification	507cbf65-5c20-4fc8-b870-5ba7440b1886.FPKM.txt.gz	Primary Tumor
LIHC	a25a714e-c142-482b-91c8-4fea763e0254	1026690f-7816-48f5-bfc9-77b555a60164	Copy Number Variation	Masked Copy Number Segment	MESNE_p_TCGAb_401_02_03_04_05_N_GenomeWideSNP_6_H07_1486898.nocnv_grch38.seg.txt	Primary Tumor
LIHC	a25a714e-c142-482b-91c8-4fea763e0254	1b1b02d8-cbef-44ca-a23b-bc478b743a5e	Transcriptome Profiling	miRNA Expression Quantification	mirnas.quantification.txt	Primary Tumor
LIHC	a25a714e-c142-482b-91c8-4fea763e0254	03726a0c-a422-4636-8afa-6e3216de8141	DNA methylation	Methylation beta value	jhu-usc.edu_LIHC.HumanMethylation450.16.lvl-3.TCGA-2Y-A9HA-01A-11D-A39G-05.txt	Primary Tumor
LIHC	a2c17e87-d8bc-4160-88ae-e3e894d013e4	f012dc4b-ad50-4412-98d6-fc97147f87b2	Transcriptome Profiling	Gene Expression Quantification	b7e1f458-b426-4e4e-b4db-e0472396198b.FPKM.txt.gz	Primary Tumor
LIHC	a2c17e87-d8bc-4160-88ae-e3e894d013e4	5c6af3d9-9b38-4ac9-a598-fd7880293575	Copy Number Variation	Masked Copy Number Segment	FADGE_p_TCGA_b100_SNP_N_GenomeWideSNP_6_C11_747498.nocnv_grch38.seg.txt	Primary Tumor
LIHC	a2c17e87-d8bc-4160-88ae-e3e894d013e4	c6e0f7e8-e608-4f0e-ac45-a97cad007661	Transcriptome Profiling	miRNA Expression Quantification	mirnas.quantification.txt	Primary Tumor
LIHC	a2c17e87-d8bc-4160-88ae-e3e894d013e4	254e39d9-94f4-40bc-98b8-df5841700396	DNA methylation	Methylation beta value	jhu-usc.edu_LIHC.HumanMethylation450.1.lvl-3.TCGA-BC-A112-01A-11D-A132-05.txt	Primary Tumor
LIHC	a396e048-5aa0-4d71-96bd-7f4fdf6934aa	e27848ca-8c2b-4823-9031-a1bd76ac9583	Transcriptome Profiling	Gene Expression Quantification	6dc4b2c3-3d43-41de-baff-92ceee3daf03.FPKM.txt.gz	Primary Tumor
LIHC	a396e048-5aa0-4d71-96bd-7f4fdf6934aa	757040a8-4f3d-4c94-a45e-68a15de9af74	Copy Number Variation	Masked Copy Number Segment	INCUS_p_TCGAb3_43_44_45_46_STY_GenomeWideSNP_6_E03_1377664.nocnv_grch38.seg.txt	Primary Tumor
LIHC	a396e048-5aa0-4d71-96bd-7f4fdf6934aa	5da2b844-8c9b-412f-9515-0594a2b7cc54	Transcriptome Profiling	miRNA Expression Quantification	mirnas.quantification.txt	Primary Tumor
LIHC	a396e048-5aa0-4d71-96bd-7f4fdf6934aa	a8757896-ca6e-47dc-a4c1-399cb6442d80	DNA methylation	Methylation beta value	jhu-usc.edu_LIHC.HumanMethylation450.13.lvl-3.TCGA-ED-A7PY-01A-11D-A341-05.txt	Primary Tumor
LIHC	a4af0084-edd4-4dcd-8975-4a59ee5da64c	4e29e056-1508-4db0-8022-7c64ed355e6f	Transcriptome Profiling	Gene Expression Quantification	e035a46e-6114-4a64-b5ae-9e6209223493.FPKM.txt.gz	Primary Tumor
LIHC	a4af0084-edd4-4dcd-8975-4a59ee5da64c	8e5fc437-a989-426c-b3be-7ab2153f30fb	Copy Number Variation	Masked Copy Number Segment	GAMED_p_TCGA_B_312_313_314_NSP_GenomeWideSNP_6_G07_1361648.nocnv_grch38.seg.txt	Primary Tumor
LIHC	a4af0084-edd4-4dcd-8975-4a59ee5da64c	e591742f-960d-4141-90dc-950f0d0a4555	Transcriptome Profiling	miRNA Expression Quantification	mirnas.quantification.txt	Primary Tumor
LIHC	a4af0084-edd4-4dcd-8975-4a59ee5da64c	267a666c-2657-4599-b7d4-2ce9914f0776	DNA methylation	Methylation beta value	jhu-usc.edu_LIHC.HumanMethylation450.10.lvl-3.TCGA-ED-A627-01A-12D-A30Y-05.txt	Primary Tumor
LIHC	a5e4412b-0e49-4d86-9cce-71f440a84048	535ef599-fe07-46ee-8652-9dd5ce703bbe	Transcriptome Profiling	Gene Expression Quantification	20cf507a-a64c-42ba-909b-efb7b229e654.FPKM.txt.gz	Primary Tumor
LIHC	a5e4412b-0e49-4d86-9cce-71f440a84048	b89704d5-97c7-4371-b452-dfd2c831dedd	Copy Number Variation	Masked Copy Number Segment	MINAE_p_TCGA_200_202_203_SNP_N_GenomeWideSNP_6_B08_955282.nocnv_grch38.seg.txt	Primary Tumor
LIHC	a5e4412b-0e49-4d86-9cce-71f440a84048	e9f80529-ec7f-4552-9724-5cfc46c7b53a	Transcriptome Profiling	miRNA Expression Quantification	mirnas.quantification.txt	Primary Tumor
LIHC	a5e4412b-0e49-4d86-9cce-71f440a84048	045c0674-228c-430f-9740-3c393c6db4a5	DNA methylation	Methylation beta value	jhu-usc.edu_LIHC.HumanMethylation450.5.lvl-3.TCGA-DD-A1EK-01A-11D-A20Z-05.txt	Primary Tumor
LIHC	a61f823b-9164-4bd6-92f4-0a8d8ff0f55e	abce9187-0834-49c4-998d-b44d2472458a	Transcriptome Profiling	Gene Expression Quantification	413446bc-5b88-4b58-8105-abd9cd7a5ddd.FPKM.txt.gz	Primary Tumor
LIHC	a61f823b-9164-4bd6-92f4-0a8d8ff0f55e	b3220cdd-1db8-4a3c-9267-7baba4eb4eb3	Copy Number Variation	Masked Copy Number Segment	SLUNK_p_TCGAb_425_NSP_GenomeWideSNP_6_B11_1513386.nocnv_grch38.seg.txt	Primary Tumor
LIHC	a61f823b-9164-4bd6-92f4-0a8d8ff0f55e	eaa7d4d2-d2a2-4205-9a2b-d6e42cc2ce5e	Transcriptome Profiling	miRNA Expression Quantification	mirnas.quantification.txt	Primary Tumor
LIHC	a61f823b-9164-4bd6-92f4-0a8d8ff0f55e	c9a9e5ae-3d87-4266-ba74-e370eb45b2ac	DNA methylation	Methylation beta value	jhu-usc.edu_LIHC.HumanMethylation450.19.lvl-3.TCGA-DD-AAE6-01A-11D-A40S-05.txt	Primary Tumor
LIHC	a62f065e-7491-493a-87b3-d213cd87091d	ce304848-b269-4252-b95d-d081cb0464b9	Transcriptome Profiling	Gene Expression Quantification	dca954fa-a77e-4b8e-aa6f-963c574e0615.FPKM.txt.gz	Primary Tumor
LIHC	a62f065e-7491-493a-87b3-d213cd87091d	6beadda0-7d42-4d77-80c7-9aba908b2109	Transcriptome Profiling	miRNA Expression Quantification	mirnas.quantification.txt	Primary Tumor
LIHC	a62f065e-7491-493a-87b3-d213cd87091d	e2b9fbb2-3190-4253-b410-b367a6feda73	Copy Number Variation	Masked Copy Number Segment	FRUIT_p_TCGAb_327_328_329_NSP_GenomeWideSNP_6_C10_1367820.nocnv_grch38.seg.txt	Primary Tumor
LIHC	a62f065e-7491-493a-87b3-d213cd87091d	3eb0185b-e55a-42bf-a108-91a3c63a8755	DNA methylation	Methylation beta value	jhu-usc.edu_LIHC.HumanMethylation450.11.lvl-3.TCGA-RC-A6M6-01A-11D-A32R-05.txt	Primary Tumor
LIHC	a6733fa1-030a-45ed-9c24-0e64164d4998	cb245e3c-5741-4deb-8a4e-a1aba22e5407	Transcriptome Profiling	Gene Expression Quantification	c13fb7ac-2ff4-49ae-b925-216f74bb642b.FPKM.txt.gz	Primary Tumor
LIHC	a6733fa1-030a-45ed-9c24-0e64164d4998	c74dd35b-f56a-486f-aa45-bb656ae0956b	Copy Number Variation	Masked Copy Number Segment	VISTA_p_TCGAb_383_384_NSP_GenomeWideSNP_6_H03_1464842.nocnv_grch38.seg.txt	Primary Tumor
LIHC	a6733fa1-030a-45ed-9c24-0e64164d4998	dd6fdf74-67c3-4f3e-9218-4600aaccb2cf	Transcriptome Profiling	miRNA Expression Quantification	mirnas.quantification.txt	Primary Tumor
LIHC	a6733fa1-030a-45ed-9c24-0e64164d4998	c340889a-8710-4938-bca8-0c0004e1404e	DNA methylation	Methylation beta value	jhu-usc.edu_LIHC.HumanMethylation450.18.lvl-3.TCGA-G3-AAV6-01A-21D-A36Y-05.txt	Primary Tumor
LIHC	a6a3f07c-ced4-451b-b2e5-c93e4ed622c1	7ba89d2a-6371-49d0-b1ad-a3463ff750e5	Transcriptome Profiling	Gene Expression Quantification	f6ae6ac1-3e00-4021-a6e7-fbb0d5f12836.FPKM.txt.gz	Primary Tumor
LIHC	a6a3f07c-ced4-451b-b2e5-c93e4ed622c1	2f6cfabc-c110-4d22-a409-3e7f6bde7a0f	Copy Number Variation	Masked Copy Number Segment	GAMED_p_TCGA_B_312_313_314_NSP_GenomeWideSNP_6_G02_1361770.nocnv_grch38.seg.txt	Primary Tumor
LIHC	a6a3f07c-ced4-451b-b2e5-c93e4ed622c1	a69c78ac-9712-49ba-8972-fabb0e5ac090	Transcriptome Profiling	miRNA Expression Quantification	mirnas.quantification.txt	Primary Tumor
LIHC	a6a3f07c-ced4-451b-b2e5-c93e4ed622c1	9078922f-bc52-49d7-815f-fb16dc3bf86c	DNA methylation	Methylation beta value	jhu-usc.edu_LIHC.HumanMethylation450.10.lvl-3.TCGA-DD-A4NS-01A-11D-A30Y-05.txt	Primary Tumor
LIHC	a6af3061-1484-4f6c-bb4b-c8f4626b4161	3df192ee-39b8-4ca1-b213-702b57f9041d	Transcriptome Profiling	Gene Expression Quantification	0b530162-4c93-42cb-a2b0-4948d19963bd.FPKM.txt.gz	Primary Tumor
LIHC	a6af3061-1484-4f6c-bb4b-c8f4626b4161	189de02b-30fa-40ce-abfc-3191f9476091	Transcriptome Profiling	miRNA Expression Quantification	mirnas.quantification.txt	Primary Tumor
LIHC	a6af3061-1484-4f6c-bb4b-c8f4626b4161	9504f340-b396-4fce-a070-d861294dbc0c	Copy Number Variation	Masked Copy Number Segment	FADGE_p_TCGA_b100_SNP_N_GenomeWideSNP_6_B09_747644.nocnv_grch38.seg.txt	Primary Tumor
LIHC	a6af3061-1484-4f6c-bb4b-c8f4626b4161	6bf1b714-fead-41d7-96ee-45b7652a5dca	DNA methylation	Methylation beta value	jhu-usc.edu_LIHC.HumanMethylation450.1.lvl-3.TCGA-CC-5263-01A-01D-A132-05.txt	Primary Tumor
LIHC	a6c0def6-7649-485a-a679-50dafb5eade5	e1332fe2-5034-47fd-b193-5f2f83f81003	Transcriptome Profiling	Gene Expression Quantification	8914d6fa-ab6e-4d82-953a-fa38d396c051.FPKM.txt.gz	Primary Tumor
LIHC	a6c0def6-7649-485a-a679-50dafb5eade5	d3aad0fb-df11-4b2d-845d-162d84ac973a	Copy Number Variation	Masked Copy Number Segment	FRUIT_p_TCGAb_327_328_329_NSP_GenomeWideSNP_6_B02_1367812.nocnv_grch38.seg.txt	Primary Tumor
LIHC	a6c0def6-7649-485a-a679-50dafb5eade5	f5198eb6-6c3e-420f-b66e-90e07a7fba7a	Transcriptome Profiling	miRNA Expression Quantification	mirnas.quantification.txt	Primary Tumor
LIHC	a6c0def6-7649-485a-a679-50dafb5eade5	c83ca1fb-3b7f-4eb7-90bf-18bc44d5d1f5	DNA methylation	Methylation beta value	jhu-usc.edu_LIHC.HumanMethylation450.11.lvl-3.TCGA-MI-A75C-01A-11D-A32R-05.txt	Primary Tumor
LIHC	a7f7e313-4636-4c54-b2b7-f5928a8368e4	6d6e1207-f628-4eb5-9e63-bd62ed48c765	Transcriptome Profiling	Gene Expression Quantification	2b9aeca7-6e3d-4f89-9bd8-3becb7d20c5b.FPKM.txt.gz	Primary Tumor
LIHC	a7f7e313-4636-4c54-b2b7-f5928a8368e4	ac0d8d0c-5459-463a-8d5f-3b65740973ed	Transcriptome Profiling	miRNA Expression Quantification	mirnas.quantification.txt	Primary Tumor
LIHC	a7f7e313-4636-4c54-b2b7-f5928a8368e4	ceef51fa-d03f-4256-91f9-d86c9ea61468	Copy Number Variation	Masked Copy Number Segment	SLUNK_p_TCGAb_425_NSP_GenomeWideSNP_6_C03_1513440.nocnv_grch38.seg.txt	Primary Tumor
LIHC	a7f7e313-4636-4c54-b2b7-f5928a8368e4	17c8a555-3382-4ac5-aec6-8a65ae429084	DNA methylation	Methylation beta value	jhu-usc.edu_LIHC.HumanMethylation450.19.lvl-3.TCGA-DD-AADL-01A-11D-A40S-05.txt	Primary Tumor
LIHC	a8c2aa08-9156-4845-ad77-5e060858c757	635a1df6-8d0f-4522-a22a-3b8cabd27c8b	Transcriptome Profiling	Gene Expression Quantification	27ef6112-7533-4366-8fab-5db446ca5741.FPKM.txt.gz	Primary Tumor
LIHC	a8c2aa08-9156-4845-ad77-5e060858c757	653b3ede-03fa-4fe9-8872-c193252e4353	Copy Number Variation	Masked Copy Number Segment	CHILE_p_TCGASNP_230_231_FFPE_N_GenomeWideSNP_6_C11_1147924.nocnv_grch38.seg.txt	Primary Tumor
LIHC	a8c2aa08-9156-4845-ad77-5e060858c757	d1ae3d8a-2dfe-4e76-8569-7b52ede41956	Transcriptome Profiling	miRNA Expression Quantification	mirnas.quantification.txt	Primary Tumor
LIHC	a8c2aa08-9156-4845-ad77-5e060858c757	acbe7cc1-4438-4529-9286-f3fd262f6627	DNA methylation	Methylation beta value	jhu-usc.edu_LIHC.HumanMethylation450.6.lvl-3.TCGA-FV-A3I0-01A-11D-A22H-05.txt	Primary Tumor
LIHC	a96b67ba-6180-4b80-8792-877860421ca0	46779ae5-0901-415e-86aa-52bd1ed9f1dd	Transcriptome Profiling	Gene Expression Quantification	ee932a7b-ec6c-42dc-8290-5cf00932f495.FPKM.txt.gz	Primary Tumor
LIHC	a96b67ba-6180-4b80-8792-877860421ca0	68ceab17-3faa-4676-9a34-c86d4e04b79d	Copy Number Variation	Masked Copy Number Segment	TAZZA_p_TCGAb3_62_63_64_65_NSP_GenomeWideSNP_6_G10_1387940.nocnv_grch38.seg.txt	Primary Tumor
LIHC	a96b67ba-6180-4b80-8792-877860421ca0	d8aa1f9f-09e9-46a2-b6f9-7062bc8a8ec8	Transcriptome Profiling	miRNA Expression Quantification	mirnas.quantification.txt	Primary Tumor
LIHC	a96b67ba-6180-4b80-8792-877860421ca0	c5d5eab9-f64f-4912-af3b-d2e2648c2424	DNA methylation	Methylation beta value	jhu-usc.edu_LIHC.HumanMethylation450.14.lvl-3.TCGA-ED-A82E-01A-11D-A356-05.txt	Primary Tumor
LIHC	aaf7c9b5-6cb7-42bf-a0d1-07975eae3be9	3d377ac6-87f2-45ba-a452-2dfe6489d598	Transcriptome Profiling	Gene Expression Quantification	5fe28ffa-63af-4a8d-8512-b0742b4cded4.FPKM.txt.gz	Primary Tumor
LIHC	aaf7c9b5-6cb7-42bf-a0d1-07975eae3be9	cba85bdc-1dac-4cb0-be21-a16ee5b07008	Transcriptome Profiling	miRNA Expression Quantification	mirnas.quantification.txt	Primary Tumor
LIHC	aaf7c9b5-6cb7-42bf-a0d1-07975eae3be9	e09e4975-7400-46f7-b50a-919760274269	Copy Number Variation	Masked Copy Number Segment	MOWED_p_TCGAb3_39_40_41_42_STY_GenomeWideSNP_6_F07_1377394.nocnv_grch38.seg.txt	Primary Tumor
LIHC	aaf7c9b5-6cb7-42bf-a0d1-07975eae3be9	f9ec404b-970e-4803-988d-71ef6dcf0fd1	DNA methylation	Methylation beta value	jhu-usc.edu_LIHC.HumanMethylation450.12.lvl-3.TCGA-CC-A7II-01A-11D-A33L-05.txt	Primary Tumor
LIHC	ab35c9f9-3040-424d-a89f-dff3a1365bc6	1a37834b-5f81-4616-99a3-4b55b71f4050	Transcriptome Profiling	Gene Expression Quantification	37b64c4e-b0ab-44cf-b751-0c1c80a19c94.FPKM.txt.gz	Primary Tumor
LIHC	ab35c9f9-3040-424d-a89f-dff3a1365bc6	c4fd6e44-dc17-4139-abbd-2e82dc569873	Copy Number Variation	Masked Copy Number Segment	CHILE_p_TCGASNP_230_231_FFPE_N_GenomeWideSNP_6_G05_1147934.nocnv_grch38.seg.txt	Primary Tumor
LIHC	ab35c9f9-3040-424d-a89f-dff3a1365bc6	db52b8c3-97d3-49b0-b987-d0ac1e258516	Transcriptome Profiling	miRNA Expression Quantification	mirnas.quantification.txt	Primary Tumor
LIHC	ab35c9f9-3040-424d-a89f-dff3a1365bc6	9a6d0644-50f2-4c85-bab9-9b94f2a9dce4	DNA methylation	Methylation beta value	jhu-usc.edu_LIHC.HumanMethylation450.6.lvl-3.TCGA-DD-A3A4-01A-11D-A22H-05.txt	Primary Tumor
LIHC	abbcf6bd-4683-45ac-947a-51ae6ef0a244	c85990f8-8c60-4da1-b040-f63d714f7fed	Transcriptome Profiling	Gene Expression Quantification	2c2fd072-c1ad-4723-ac0f-a3245498a9c8.FPKM.txt.gz	Primary Tumor
LIHC	abbcf6bd-4683-45ac-947a-51ae6ef0a244	6cd4429c-4a04-4c27-92b7-30e68710cd16	Copy Number Variation	Masked Copy Number Segment	CUBES_p_TCGAb_425_426_427_NSP_GenomeWideSNP_6_B05_1514066.nocnv_grch38.seg.txt	Primary Tumor
LIHC	abbcf6bd-4683-45ac-947a-51ae6ef0a244	e3236f5c-5d27-4da5-a80e-27b529a11f68	Transcriptome Profiling	miRNA Expression Quantification	mirnas.quantification.txt	Primary Tumor
LIHC	abbcf6bd-4683-45ac-947a-51ae6ef0a244	ba928049-e65f-4250-a12f-1126785ff54d	DNA methylation	Methylation beta value	jhu-usc.edu_LIHC.HumanMethylation450.19.lvl-3.TCGA-DD-AACE-01A-11D-A40S-05.txt	Primary Tumor
LIHC	ac6a1e0c-dba0-4b21-b12b-a501ed796bec	b732f85f-f23b-40f6-93c0-09bfd14b9695	Transcriptome Profiling	Gene Expression Quantification	469e27d6-c526-4e71-b9c3-0485852404e3.FPKM.txt.gz	Primary Tumor
LIHC	ac6a1e0c-dba0-4b21-b12b-a501ed796bec	725a1430-388e-482e-a717-8ddbebf2ec14	Copy Number Variation	Masked Copy Number Segment	CUING_p_TCGAb_424_425_NSP_GenomeWideSNP_6_F11_1513578.nocnv_grch38.seg.txt	Primary Tumor
LIHC	ac6a1e0c-dba0-4b21-b12b-a501ed796bec	f8ec8b8b-21c4-4881-9719-ebf13d2afc70	Transcriptome Profiling	miRNA Expression Quantification	mirnas.quantification.txt	Primary Tumor
LIHC	ac6a1e0c-dba0-4b21-b12b-a501ed796bec	49f92cce-ba87-4d8a-9b7b-11d837df6256	DNA methylation	Methylation beta value	jhu-usc.edu_LIHC.HumanMethylation450.19.lvl-3.TCGA-DD-AAC9-01A-11D-A40S-05.txt	Primary Tumor
LIHC	acfd58eb-c546-49c3-a846-684f22428219	db7ed07f-044e-4408-b9ae-04adf684ba22	Transcriptome Profiling	Gene Expression Quantification	c0cf3f59-906f-4f27-8392-b06c7f449910.FPKM.txt.gz	Primary Tumor
LIHC	acfd58eb-c546-49c3-a846-684f22428219	762d34eb-dc23-4632-ab08-5dd59a9b34b7	Copy Number Variation	Masked Copy Number Segment	TAZZA_p_TCGAb3_62_63_64_65_NSP_GenomeWideSNP_6_G06_1387798.nocnv_grch38.seg.txt	Primary Tumor
LIHC	acfd58eb-c546-49c3-a846-684f22428219	c08839bc-ce03-452f-a263-ed7c394c7242	Transcriptome Profiling	miRNA Expression Quantification	mirnas.quantification.txt	Primary Tumor
LIHC	acfd58eb-c546-49c3-a846-684f22428219	7083a6bc-c416-4a49-9217-a62a33b7e46c	DNA methylation	Methylation beta value	jhu-usc.edu_LIHC.HumanMethylation450.14.lvl-3.TCGA-RC-A7SK-01A-11D-A356-05.txt	Primary Tumor
LIHC	ad9657aa-34e9-48b1-ba63-916fe7bd14bb	18534d21-2789-417a-8a1f-2b98d7f0d94d	Transcriptome Profiling	Gene Expression Quantification	7d33bc3c-12ad-4719-b387-8350cfae8629.FPKM.txt.gz	Primary Tumor
LIHC	ad9657aa-34e9-48b1-ba63-916fe7bd14bb	3ebc1a9d-1958-45bb-a5fa-64e0d99119f9	Copy Number Variation	Masked Copy Number Segment	SLUNK_p_TCGAb_425_NSP_GenomeWideSNP_6_G01_1513372.nocnv_grch38.seg.txt	Primary Tumor
LIHC	ad9657aa-34e9-48b1-ba63-916fe7bd14bb	64c315ff-10e5-43e9-bef3-ba8ff3a79d82	Transcriptome Profiling	miRNA Expression Quantification	mirnas.quantification.txt	Primary Tumor
LIHC	ad9657aa-34e9-48b1-ba63-916fe7bd14bb	8ec2fcdc-3f89-4a00-b0af-5fb3b8157def	DNA methylation	Methylation beta value	jhu-usc.edu_LIHC.HumanMethylation450.19.lvl-3.TCGA-DD-AAEA-01A-11D-A40S-05.txt	Primary Tumor
LIHC	ae8d4b34-d40a-482d-9d45-23242843df00	57772d3f-6673-432d-8238-40bae04b76ad	Transcriptome Profiling	Gene Expression Quantification	04e7f1a4-3173-4a6f-af60-04e1f2e29868.FPKM.txt.gz	Primary Tumor
LIHC	ae8d4b34-d40a-482d-9d45-23242843df00	d6f1bf9d-34e4-4143-a4b4-7339c8446ccd	Copy Number Variation	Masked Copy Number Segment	TACES_p_TCGAb_399_400_NSP_GenomeWideSNP_6_B06_1473724.nocnv_grch38.seg.txt	Primary Tumor
LIHC	ae8d4b34-d40a-482d-9d45-23242843df00	e717bb6a-51ab-42e0-8789-1cea2bc01415	Transcriptome Profiling	miRNA Expression Quantification	mirnas.quantification.txt	Primary Tumor
LIHC	ae8d4b34-d40a-482d-9d45-23242843df00	ed32ae21-74b4-402a-9189-d2b630664a13	DNA methylation	Methylation beta value	jhu-usc.edu_LIHC.HumanMethylation450.15.lvl-3.TCGA-UB-AA0U-01A-11D-A383-05.txt	Primary Tumor
LIHC	aeb17d2b-fa8c-4989-bf3a-d2c74b785455	053b19f9-3943-44e6-ba3a-0307723716f2	Transcriptome Profiling	Gene Expression Quantification	1ef98734-2278-4169-bb7b-8a1d325af20d.FPKM.txt.gz	Primary Tumor
LIHC	aeb17d2b-fa8c-4989-bf3a-d2c74b785455	2afb7a29-397d-4a02-b79e-4048d339089d	Copy Number Variation	Masked Copy Number Segment	FADGE_p_TCGA_b100_SNP_N_GenomeWideSNP_6_C10_747488.nocnv_grch38.seg.txt	Primary Tumor
LIHC	aeb17d2b-fa8c-4989-bf3a-d2c74b785455	3c24e342-bf1d-4aa1-a614-0edebff3364d	Transcriptome Profiling	miRNA Expression Quantification	mirnas.quantification.txt	Primary Tumor
LIHC	aeb17d2b-fa8c-4989-bf3a-d2c74b785455	6ef37131-9573-4605-b459-a5ee48eae255	Transcriptome Profiling	Gene Expression Quantification	5745ce68-bb15-4d52-9132-4b4f6241af73.FPKM.txt.gz	Solid Tissue Normal
LIHC	aeb17d2b-fa8c-4989-bf3a-d2c74b785455	813dda16-1ba2-4aef-b8ff-dfe5a6a70d9c	Transcriptome Profiling	miRNA Expression Quantification	mirnas.quantification.txt	Solid Tissue Normal
LIHC	aeb17d2b-fa8c-4989-bf3a-d2c74b785455	f52dba98-76b7-4039-9304-7ce5ed5c322c	Copy Number Variation	Masked Copy Number Segment	FADGE_p_TCGA_b100_SNP_N_GenomeWideSNP_6_G08_747654.nocnv_grch38.seg.txt	Solid Tissue Normal
LIHC	aeb17d2b-fa8c-4989-bf3a-d2c74b785455	03624634-531c-407b-94aa-07ca0dcc7205	DNA methylation	Methylation beta value	jhu-usc.edu_LIHC.HumanMethylation450.1.lvl-3.TCGA-DD-A113-01A-11D-A132-05.txt	Primary Tumor
LIHC	aeb17d2b-fa8c-4989-bf3a-d2c74b785455	12a84be5-98ce-4056-aa30-337bc617624e	DNA methylation	Methylation beta value	jhu-usc.edu_LIHC.HumanMethylation450.1.lvl-3.TCGA-DD-A113-11A-12D-A132-05.txt	Solid Tissue Normal
LIHC	af1e56af-410c-4cad-a4e8-1c6937f1a350	71ca0fa7-0832-4697-8a2b-fff8535b1b7f	Transcriptome Profiling	Gene Expression Quantification	c7e1465f-cc5a-4dc9-9bb1-6f1112da7aad.FPKM.txt.gz	Primary Tumor
LIHC	af1e56af-410c-4cad-a4e8-1c6937f1a350	7900e53c-b3fd-484f-a560-f068c768e6f6	Copy Number Variation	Masked Copy Number Segment	INCUS_p_TCGAb3_43_44_45_46_STY_GenomeWideSNP_6_F11_1377658.nocnv_grch38.seg.txt	Primary Tumor
LIHC	af1e56af-410c-4cad-a4e8-1c6937f1a350	ae7432be-1e49-4d02-a4d2-0c0a992358d2	Transcriptome Profiling	miRNA Expression Quantification	mirnas.quantification.txt	Primary Tumor
LIHC	af1e56af-410c-4cad-a4e8-1c6937f1a350	0508d934-1582-4e21-a3b8-49e876e2c2b2	DNA methylation	Methylation beta value	jhu-usc.edu_LIHC.HumanMethylation450.13.lvl-3.TCGA-UB-A7MB-01A-11D-A341-05.txt	Primary Tumor
LIHC	afcb9708-92b3-4727-9c0d-63e7ff22d87b	03b50c0b-27e9-4a9a-a17a-3b3e8fd041d8	Transcriptome Profiling	Gene Expression Quantification	ef252631-7591-48dc-8968-c5bd855bd3ab.FPKM.txt.gz	Primary Tumor
LIHC	afcb9708-92b3-4727-9c0d-63e7ff22d87b	cbbe6f41-5619-4198-98f7-8cc1816cc93f	Transcriptome Profiling	miRNA Expression Quantification	mirnas.quantification.txt	Primary Tumor
LIHC	afcb9708-92b3-4727-9c0d-63e7ff22d87b	f1d9829c-9fbd-447c-a820-f366ff3621a7	Copy Number Variation	Masked Copy Number Segment	SLUNK_p_TCGAb_425_NSP_GenomeWideSNP_6_F11_1513416.nocnv_grch38.seg.txt	Primary Tumor
LIHC	afcb9708-92b3-4727-9c0d-63e7ff22d87b	ccaf0dd8-382f-41bc-b29b-348668cca56e	DNA methylation	Methylation beta value	jhu-usc.edu_LIHC.HumanMethylation450.19.lvl-3.TCGA-DD-AAVX-01A-11D-A40S-05.txt	Primary Tumor
LIHC	b0952fd6-62ee-44ef-9a2a-e5262ed4721a	32083d61-54a0-489b-ae8b-631c1025d6f9	Transcriptome Profiling	Gene Expression Quantification	141008f6-24cb-4004-a96b-e4aaea71d75d.FPKM.txt.gz	Primary Tumor
LIHC	b0952fd6-62ee-44ef-9a2a-e5262ed4721a	36832d13-f23d-46b9-a0af-70bb3f47f1e7	Transcriptome Profiling	miRNA Expression Quantification	mirnas.quantification.txt	Primary Tumor
LIHC	b0952fd6-62ee-44ef-9a2a-e5262ed4721a	5dcfc96b-40c2-42e0-b302-f896537444fe	Copy Number Variation	Masked Copy Number Segment	FRUIT_p_TCGAb_327_328_329_NSP_GenomeWideSNP_6_C02_1367958.nocnv_grch38.seg.txt	Primary Tumor
LIHC	b0952fd6-62ee-44ef-9a2a-e5262ed4721a	efb16b7f-f00a-4278-b125-b2aa055ca158	DNA methylation	Methylation beta value	jhu-usc.edu_LIHC.HumanMethylation450.11.lvl-3.TCGA-QA-A7B7-01A-11D-A32R-05.txt	Primary Tumor
LIHC	b181b591-269c-4e48-b681-243d28772025	5b3f2c1e-90f5-442a-8689-ab8bf022da62	Transcriptome Profiling	Gene Expression Quantification	55b03d0c-3aae-4673-b665-1b59ec3ce87f.FPKM.txt.gz	Primary Tumor
LIHC	b181b591-269c-4e48-b681-243d28772025	6aafb8b5-b323-4470-b1cf-6a53fd060c66	Transcriptome Profiling	miRNA Expression Quantification	mirnas.quantification.txt	Primary Tumor
LIHC	b181b591-269c-4e48-b681-243d28772025	6df2349d-dd30-4b82-bf50-a93482ed3ce6	Copy Number Variation	Masked Copy Number Segment	MESNE_p_TCGAb_401_02_03_04_05_N_GenomeWideSNP_6_G07_1486836.nocnv_grch38.seg.txt	Primary Tumor
LIHC	b181b591-269c-4e48-b681-243d28772025	88a5f309-8378-4316-8ea2-f641c29b8620	DNA methylation	Methylation beta value	jhu-usc.edu_LIHC.HumanMethylation450.16.lvl-3.TCGA-2Y-A9HB-01A-11D-A39G-05.txt	Primary Tumor
LIHC	b27720a2-e240-413c-a0f1-0b1af3621de2	0e9e2363-6ba6-4532-b381-2ed78a1f8f58	Transcriptome Profiling	Gene Expression Quantification	9e64fa31-bd7a-4c8b-a831-2ecbf9b91bb8.FPKM.txt.gz	Primary Tumor
LIHC	b27720a2-e240-413c-a0f1-0b1af3621de2	2ffb2678-9a91-48ba-81ca-8bb7ce5385a3	Transcriptome Profiling	miRNA Expression Quantification	mirnas.quantification.txt	Primary Tumor
LIHC	b27720a2-e240-413c-a0f1-0b1af3621de2	6d9af853-7ed5-4175-89c8-1f81934456c2	Copy Number Variation	Masked Copy Number Segment	TACES_p_TCGAb_399_400_NSP_GenomeWideSNP_6_A07_1473840.nocnv_grch38.seg.txt	Primary Tumor
LIHC	b27720a2-e240-413c-a0f1-0b1af3621de2	8db3bc1a-42d2-4b6d-a1a5-caeb5a245de5	DNA methylation	Methylation beta value	jhu-usc.edu_LIHC.HumanMethylation450.15.lvl-3.TCGA-2Y-A9GU-01A-11D-A383-05.txt	Primary Tumor
LIHC	b44f664c-444c-4c64-a407-52fd9b55f178	9f027f3b-3381-4237-8753-6bf329cac857	Transcriptome Profiling	Gene Expression Quantification	c033ed0e-19b5-4fbf-870d-5fe5559c51dc.FPKM.txt.gz	Primary Tumor
LIHC	b44f664c-444c-4c64-a407-52fd9b55f178	74a6981e-fbd4-4afa-9967-58a04875cc46	Transcriptome Profiling	miRNA Expression Quantification	mirnas.quantification.txt	Primary Tumor
LIHC	b44f664c-444c-4c64-a407-52fd9b55f178	f4ea051c-1c52-4b9c-9b9b-ad9638d1e6de	Copy Number Variation	Masked Copy Number Segment	SLUNK_p_TCGAb_425_NSP_GenomeWideSNP_6_A11_1513506.nocnv_grch38.seg.txt	Primary Tumor
LIHC	b44f664c-444c-4c64-a407-52fd9b55f178	750a559f-041c-4cd7-b907-4d5770036f8e	DNA methylation	Methylation beta value	jhu-usc.edu_LIHC.HumanMethylation450.19.lvl-3.TCGA-DD-AADD-01A-11D-A40S-05.txt	Primary Tumor
LIHC	b5465221-78fe-40a8-abec-bed600602dd4	156eaaf6-96ce-44e9-9fa3-6f1db0399332	Transcriptome Profiling	Gene Expression Quantification	3243c347-c219-487f-87fa-ec4046feee81.FPKM.txt.gz	Primary Tumor
LIHC	b5465221-78fe-40a8-abec-bed600602dd4	7cd54729-19ab-474d-b6a4-afbcbdfaba4e	Copy Number Variation	Masked Copy Number Segment	MINAE_p_TCGA_200_202_203_SNP_N_GenomeWideSNP_6_E08_955200.nocnv_grch38.seg.txt	Primary Tumor
LIHC	b5465221-78fe-40a8-abec-bed600602dd4	80d20ba9-bbbb-45c6-8d23-1d8faec81980	Transcriptome Profiling	miRNA Expression Quantification	mirnas.quantification.txt	Primary Tumor
LIHC	b5465221-78fe-40a8-abec-bed600602dd4	f47e4197-ffc4-4c30-a229-e1bdaa0d4e47	DNA methylation	Methylation beta value	jhu-usc.edu_LIHC.HumanMethylation450.5.lvl-3.TCGA-G3-A3CI-01A-11D-A20Z-05.txt	Primary Tumor
LIHC	b54df65f-8a6b-4405-9918-90d53418804c	d2064090-40bd-4618-b18b-5e98a8f4cdab	Transcriptome Profiling	Gene Expression Quantification	21e07e18-23dd-4777-955e-0111f4653291.FPKM.txt.gz	Primary Tumor
LIHC	b54df65f-8a6b-4405-9918-90d53418804c	cb851efc-5e56-4c1d-a148-d6a1f1db4b26	Copy Number Variation	Masked Copy Number Segment	INCUS_p_TCGAb3_43_44_45_46_STY_GenomeWideSNP_6_E01_1377650.nocnv_grch38.seg.txt	Primary Tumor
LIHC	b54df65f-8a6b-4405-9918-90d53418804c	3790b064-a60f-4596-b1f2-2a348d9a3382	Transcriptome Profiling	miRNA Expression Quantification	mirnas.quantification.txt	Primary Tumor
LIHC	b54df65f-8a6b-4405-9918-90d53418804c	cdbc2198-070f-4e0b-99c3-c389523bd4e2	DNA methylation	Methylation beta value	jhu-usc.edu_LIHC.HumanMethylation450.13.lvl-3.TCGA-CC-A7IL-01A-11D-A341-05.txt	Primary Tumor
LIHC	b5bef77a-f46c-406c-9aa8-55f7a61aa885	46c0d517-3492-4954-b05d-b1d685426e82	Transcriptome Profiling	Gene Expression Quantification	ace7187b-69b9-421b-a4cf-7127775a7927.FPKM.txt.gz	Primary Tumor
LIHC	b5bef77a-f46c-406c-9aa8-55f7a61aa885	6bd39c94-9ce0-4acd-936f-9585b074c59e	Copy Number Variation	Masked Copy Number Segment	CUING_p_TCGAb_424_425_NSP_GenomeWideSNP_6_F07_1513562.nocnv_grch38.seg.txt	Primary Tumor
LIHC	b5bef77a-f46c-406c-9aa8-55f7a61aa885	d510d885-671a-4eda-9507-b5d81950c22b	Transcriptome Profiling	miRNA Expression Quantification	mirnas.quantification.txt	Primary Tumor
LIHC	b5bef77a-f46c-406c-9aa8-55f7a61aa885	c1e56f64-f879-4c9a-8ec1-56ea4ceba5c6	DNA methylation	Methylation beta value	jhu-usc.edu_LIHC.HumanMethylation450.19.lvl-3.TCGA-DD-AACG-01A-11D-A40S-05.txt	Primary Tumor
LIHC	b6c0266a-cf34-464a-808d-1d3c28dc90f2	a4e52d97-364f-45d0-9136-549acbaa1d96	Transcriptome Profiling	Gene Expression Quantification	f4ef4ce1-b9ff-46c8-b3ac-0d2935a2606b.FPKM.txt.gz	Primary Tumor
LIHC	b6c0266a-cf34-464a-808d-1d3c28dc90f2	8e9b95cd-9b1f-4881-910f-8f4683a6ea6d	Copy Number Variation	Masked Copy Number Segment	FRUIT_p_TCGAb_327_328_329_NSP_GenomeWideSNP_6_A02_1367866.nocnv_grch38.seg.txt	Primary Tumor
LIHC	b6c0266a-cf34-464a-808d-1d3c28dc90f2	101e7515-9454-4a0a-b48d-7bb89e59bad4	Transcriptome Profiling	miRNA Expression Quantification	mirnas.quantification.txt	Primary Tumor
LIHC	b6c0266a-cf34-464a-808d-1d3c28dc90f2	b2bddfa5-b933-4e99-8e62-cd3c808ddf05	DNA methylation	Methylation beta value	jhu-usc.edu_LIHC.HumanMethylation450.11.lvl-3.TCGA-DD-A73A-01A-12D-A32R-05.txt	Primary Tumor
LIHC	b75ca9e4-a474-4960-9343-c8e9524cd096	affce807-0718-44c6-bc44-f28bb684518a	Transcriptome Profiling	Gene Expression Quantification	3a76abb6-8b64-4a57-875c-c623476e8041.FPKM.txt.gz	Primary Tumor
LIHC	b75ca9e4-a474-4960-9343-c8e9524cd096	2cfff8a1-38ca-46c6-b61d-d2cde69aebeb	Copy Number Variation	Masked Copy Number Segment	GAMED_p_TCGA_B_312_313_314_NSP_GenomeWideSNP_6_G09_1361624.nocnv_grch38.seg.txt	Primary Tumor
LIHC	b75ca9e4-a474-4960-9343-c8e9524cd096	43cbf033-0369-4abc-bf3a-03f3d66b196b	Transcriptome Profiling	miRNA Expression Quantification	mirnas.quantification.txt	Primary Tumor
LIHC	b75ca9e4-a474-4960-9343-c8e9524cd096	043e9789-74b7-4aa4-8f5e-eb315348abb8	DNA methylation	Methylation beta value	jhu-usc.edu_LIHC.HumanMethylation450.10.lvl-3.TCGA-ED-A66X-01A-11D-A30Y-05.txt	Primary Tumor
LIHC	b7d6621c-8bce-4a01-8588-9d7761d9372b	1004fb7a-3a42-4fb0-b09e-49644b450063	Transcriptome Profiling	Gene Expression Quantification	0ab21a73-a03d-4ef6-954b-460e7ca4ae6d.FPKM.txt.gz	Primary Tumor
LIHC	b7d6621c-8bce-4a01-8588-9d7761d9372b	3cae2ab7-9220-4855-97e4-eaf94df44492	Transcriptome Profiling	Gene Expression Quantification	6e146a57-21b2-4587-b888-01ed03ea9498.FPKM.txt.gz	Solid Tissue Normal
LIHC	b7d6621c-8bce-4a01-8588-9d7761d9372b	156b936b-65d2-43ae-adb3-ab345a39e2f8	Copy Number Variation	Masked Copy Number Segment	GROVE_p_TCGA_b145_153_SNP_N_GenomeWideSNP_6_H05_809162.nocnv_grch38.seg.txt	Solid Tissue Normal
LIHC	b7d6621c-8bce-4a01-8588-9d7761d9372b	6a17058e-3ca9-499c-a658-7a0a443386e7	Transcriptome Profiling	miRNA Expression Quantification	mirnas.quantification.txt	Solid Tissue Normal
LIHC	b7d6621c-8bce-4a01-8588-9d7761d9372b	a495ef59-2b0f-4128-b1d1-d5a72bd263c4	Transcriptome Profiling	miRNA Expression Quantification	mirnas.quantification.txt	Primary Tumor
LIHC	b7d6621c-8bce-4a01-8588-9d7761d9372b	e9685aca-b31c-4425-8001-ec13e9a284c2	Copy Number Variation	Masked Copy Number Segment	GROVE_p_TCGA_b145_153_SNP_N_GenomeWideSNP_6_H09_809120.nocnv_grch38.seg.txt	Primary Tumor
LIHC	b7d6621c-8bce-4a01-8588-9d7761d9372b	8df13d7a-9639-4b02-ba46-d64a0d2787ba	DNA methylation	Methylation beta value	jhu-usc.edu_LIHC.HumanMethylation450.3.lvl-3.TCGA-EP-A26S-01A-11D-A16X-05.txt	Primary Tumor
LIHC	b7d6621c-8bce-4a01-8588-9d7761d9372b	dd28e6a1-4a39-451b-bd1d-eabde5f6aa1f	DNA methylation	Methylation beta value	jhu-usc.edu_LIHC.HumanMethylation450.3.lvl-3.TCGA-EP-A26S-11A-12D-A16X-05.txt	Solid Tissue Normal
LIHC	b865dec4-f051-4fbe-9405-f832ff2010d7	d627ded3-3810-42a6-9949-5774f0a8925d	Transcriptome Profiling	Gene Expression Quantification	ea95def3-ffef-4ed0-a786-dfaf520a81eb.FPKM.txt.gz	Primary Tumor
LIHC	b865dec4-f051-4fbe-9405-f832ff2010d7	4079b750-5a93-4e77-9f66-aee8552c13e0	Transcriptome Profiling	miRNA Expression Quantification	mirnas.quantification.txt	Primary Tumor
LIHC	b865dec4-f051-4fbe-9405-f832ff2010d7	f28462f9-5c65-41d6-ad4d-dde1d5753da9	Copy Number Variation	Masked Copy Number Segment	GROVE_p_TCGA_b145_153_SNP_N_GenomeWideSNP_6_G10_809122.nocnv_grch38.seg.txt	Primary Tumor
LIHC	b865dec4-f051-4fbe-9405-f832ff2010d7	958d744d-ed65-4f17-9194-5a2903f44909	DNA methylation	Methylation beta value	jhu-usc.edu_LIHC.HumanMethylation450.3.lvl-3.TCGA-G3-A25S-01A-11D-A16X-05.txt	Primary Tumor
LIHC	b96b7620-5506-4def-aff2-5e888eaf3ea5	bda57494-c4cf-49d7-a8df-dff3fa813704	Transcriptome Profiling	Gene Expression Quantification	25ba1cf8-ef1f-4908-a65d-b0ec0b4f5d4d.FPKM.txt.gz	Primary Tumor
LIHC	b96b7620-5506-4def-aff2-5e888eaf3ea5	8aad3d88-c511-4dbe-bc4c-83d58ecb30d3	Transcriptome Profiling	miRNA Expression Quantification	mirnas.quantification.txt	Primary Tumor
LIHC	b96b7620-5506-4def-aff2-5e888eaf3ea5	f6e65a4f-48dc-4c8a-bf97-603227c020f2	Copy Number Variation	Masked Copy Number Segment	DLP_REDO_FROM_TEENY_E04.nocnv_grch38.seg.txt	Primary Tumor
LIHC	b96b7620-5506-4def-aff2-5e888eaf3ea5	ed7139f6-33c5-4da7-bd4f-63fe6726c040	DNA methylation	Methylation beta value	jhu-usc.edu_LIHC.HumanMethylation450.9.lvl-3.TCGA-DD-A4NN-01A-11D-A28Y-05.txt	Primary Tumor
LIHC	b9835dc5-bf31-4541-a973-e8ca802d80ba	ff37f53d-6824-488d-b237-c2ae48ec094f	Transcriptome Profiling	Gene Expression Quantification	e1d3c5a4-061a-453f-bc66-a9936d0f36b5.FPKM.txt.gz	Primary Tumor
LIHC	b9835dc5-bf31-4541-a973-e8ca802d80ba	c0f4b3d3-1a3f-4ee0-be7e-af9c174d5304	Copy Number Variation	Masked Copy Number Segment	GROVE_p_TCGA_b145_153_SNP_N_GenomeWideSNP_6_G08_809236.nocnv_grch38.seg.txt	Primary Tumor
LIHC	b9835dc5-bf31-4541-a973-e8ca802d80ba	a9c2d8ba-3b67-4fb1-89bf-45dcae9f9675	Transcriptome Profiling	miRNA Expression Quantification	mirnas.quantification.txt	Primary Tumor
LIHC	b9835dc5-bf31-4541-a973-e8ca802d80ba	7291e455-6b44-4dc7-acb2-2f70ccc7e015	DNA methylation	Methylation beta value	jhu-usc.edu_LIHC.HumanMethylation450.3.lvl-3.TCGA-G3-A25U-01A-11D-A16X-05.txt	Primary Tumor
LIHC	bb2069d3-e699-4a8a-bb61-b3c28b98a66b	61154ec5-01d7-47fa-a736-23090784d750	Transcriptome Profiling	Gene Expression Quantification	dad3353e-6721-4e2e-ae06-04eea4c00f12.FPKM.txt.gz	Primary Tumor
LIHC	bb2069d3-e699-4a8a-bb61-b3c28b98a66b	6084b658-2a54-4eea-9e42-7280eb31c7d9	Transcriptome Profiling	miRNA Expression Quantification	mirnas.quantification.txt	Primary Tumor
LIHC	bb2069d3-e699-4a8a-bb61-b3c28b98a66b	8695744a-10d8-48b5-b23e-a2ce6f7b8945	Copy Number Variation	Masked Copy Number Segment	VISTA_p_TCGAb_383_384_NSP_GenomeWideSNP_6_F05_1464946.nocnv_grch38.seg.txt	Primary Tumor
LIHC	bb2069d3-e699-4a8a-bb61-b3c28b98a66b	342ab2a3-643d-45c4-ba4e-c9536c120184	DNA methylation	Methylation beta value	jhu-usc.edu_LIHC.HumanMethylation450.18.lvl-3.TCGA-YA-A8S7-01A-11D-A36Y-05.txt	Primary Tumor
LIHC	bc3502bc-bbf6-44f2-a1f4-d1567819aefb	f8f6b8c2-9221-45c6-8b83-edb84c9d6df7	Transcriptome Profiling	Gene Expression Quantification	7ab845f8-320e-4c93-9d5c-bf66bb8d121c.FPKM.txt.gz	Primary Tumor
LIHC	bc3502bc-bbf6-44f2-a1f4-d1567819aefb	32f92d62-8da8-43b5-8626-60f056d6ac44	Copy Number Variation	Masked Copy Number Segment	MESNE_p_TCGAb_401_02_03_04_05_N_GenomeWideSNP_6_E11_1486818.nocnv_grch38.seg.txt	Primary Tumor
LIHC	bc3502bc-bbf6-44f2-a1f4-d1567819aefb	8ef9b227-c210-4f3c-8d55-e64dc322d16f	Transcriptome Profiling	miRNA Expression Quantification	mirnas.quantification.txt	Primary Tumor
LIHC	bc3502bc-bbf6-44f2-a1f4-d1567819aefb	9dd0e585-e15e-4cbe-b70d-9b25b0ad1a3c	DNA methylation	Methylation beta value	jhu-usc.edu_LIHC.HumanMethylation450.16.lvl-3.TCGA-2Y-A9H6-01A-11D-A39G-05.txt	Primary Tumor
LIHC	bce25281-502e-4599-9679-32dc8462ffb1	f067988f-666f-4f9a-b541-9f15028053ea	Transcriptome Profiling	Gene Expression Quantification	60b2c0e0-6a0f-416e-8bcb-5c797f16fda4.FPKM.txt.gz	Primary Tumor
LIHC	bce25281-502e-4599-9679-32dc8462ffb1	a757f8be-fba0-48b7-a091-7bc552f4e53c	Copy Number Variation	Masked Copy Number Segment	DOUSE_p_TCGA_287_288_289_N_GenomeWideSNP_6_G07_1361066.nocnv_grch38.seg.txt	Primary Tumor
LIHC	bce25281-502e-4599-9679-32dc8462ffb1	c6cb07a9-5cb8-4b54-8d84-c711bfa4bcb7	Transcriptome Profiling	miRNA Expression Quantification	mirnas.quantification.txt	Primary Tumor
LIHC	bce25281-502e-4599-9679-32dc8462ffb1	802951c0-6fd2-474c-ac68-d99714c4688f	DNA methylation	Methylation beta value	jhu-usc.edu_LIHC.HumanMethylation450.8.lvl-3.TCGA-DD-A4NE-01A-11D-A27W-05.txt	Primary Tumor
LIHC	bd48fa5e-0152-46f0-a4fa-8cf723ff2dcd	583ce8f3-b963-47ec-ad74-b43da2bcdf06	Transcriptome Profiling	Gene Expression Quantification	c8c2df2e-6b18-4c73-a96e-1437a64cb579.FPKM.txt.gz	Primary Tumor
LIHC	bd48fa5e-0152-46f0-a4fa-8cf723ff2dcd	4bfa6739-20f6-49ca-882a-b41aba63a7fd	Copy Number Variation	Masked Copy Number Segment	MOHEL_p_TCGA_271_274_275_N_GenomeWideSNP_6_E04_1320426.nocnv_grch38.seg.txt	Primary Tumor
LIHC	bd48fa5e-0152-46f0-a4fa-8cf723ff2dcd	285b5e5f-008d-4f7d-a278-d1233227fd7d	Transcriptome Profiling	miRNA Expression Quantification	mirnas.quantification.txt	Primary Tumor
LIHC	bd48fa5e-0152-46f0-a4fa-8cf723ff2dcd	cddaaa81-e3c1-4227-bbbf-a3cb6d36d780	DNA methylation	Methylation beta value	jhu-usc.edu_LIHC.HumanMethylation450.7.lvl-3.TCGA-FV-A495-01A-11D-A264-05.txt	Primary Tumor
LIHC	bd627786-31a8-46d9-b3e2-7f489d50f608	394a0fbf-2fb0-4043-81f2-35019083aea1	Transcriptome Profiling	Gene Expression Quantification	64d69b21-deaa-410c-a657-94376026c42a.FPKM.txt.gz	Primary Tumor
LIHC	bd627786-31a8-46d9-b3e2-7f489d50f608	901e0be1-adba-4482-883a-c329431a0243	Transcriptome Profiling	miRNA Expression Quantification	mirnas.quantification.txt	Primary Tumor
LIHC	bd627786-31a8-46d9-b3e2-7f489d50f608	ec143f4e-c383-44a0-a02f-6d8fdd12b097	Copy Number Variation	Masked Copy Number Segment	MESNE_p_TCGAb_401_02_03_04_05_N_GenomeWideSNP_6_H05_1486804.nocnv_grch38.seg.txt	Primary Tumor
LIHC	bd627786-31a8-46d9-b3e2-7f489d50f608	b884f1c5-d8d6-4e99-856b-0b49eb7b3974	DNA methylation	Methylation beta value	jhu-usc.edu_LIHC.HumanMethylation450.16.lvl-3.TCGA-DD-AAEG-01A-11D-A39G-05.txt	Primary Tumor
LIHC	be1240f0-34dc-4205-b152-c26f11d28462	f0ca77bb-b2f2-4399-8243-87426d9bfc1f	Transcriptome Profiling	Gene Expression Quantification	88f04bea-2fa9-45ef-b1b0-8e199b6abad7.FPKM.txt.gz	Primary Tumor
LIHC	be1240f0-34dc-4205-b152-c26f11d28462	1e3d01a2-2193-4c83-b2e2-9317d742b535	Copy Number Variation	Masked Copy Number Segment	MOWED_p_TCGAb3_39_40_41_42_STY_GenomeWideSNP_6_F02_1377576.nocnv_grch38.seg.txt	Primary Tumor
LIHC	be1240f0-34dc-4205-b152-c26f11d28462	1af29799-a0c4-47bc-a6c7-bd77cf8b9bac	Transcriptome Profiling	miRNA Expression Quantification	mirnas.quantification.txt	Primary Tumor
LIHC	be1240f0-34dc-4205-b152-c26f11d28462	4d4fe0e5-836a-42e6-8da3-0aeb4f08e879	DNA methylation	Methylation beta value	jhu-usc.edu_LIHC.HumanMethylation450.12.lvl-3.TCGA-UB-A7ME-01A-11D-A33L-05.txt	Primary Tumor
LIHC	bed1d731-e382-4b80-9604-e6dd68d9c0ab	57423ddc-f18c-486c-b760-ad5153311ec3	Transcriptome Profiling	Gene Expression Quantification	cf82bee6-a91d-498e-bddb-b7c17b68dc66.FPKM.txt.gz	Primary Tumor
LIHC	bed1d731-e382-4b80-9604-e6dd68d9c0ab	7b679282-4c52-4233-8659-abac14037f8e	Copy Number Variation	Masked Copy Number Segment	MINAE_p_TCGA_200_202_203_SNP_N_GenomeWideSNP_6_E11_955160.nocnv_grch38.seg.txt	Primary Tumor
LIHC	bed1d731-e382-4b80-9604-e6dd68d9c0ab	7d2c5d4d-4c31-4a47-951a-d4a978c15d11	Transcriptome Profiling	miRNA Expression Quantification	mirnas.quantification.txt	Primary Tumor
LIHC	bed1d731-e382-4b80-9604-e6dd68d9c0ab	feece97a-498c-494c-8a57-479c57565e20	DNA methylation	Methylation beta value	jhu-usc.edu_LIHC.HumanMethylation450.5.lvl-3.TCGA-DD-A39Y-01A-11D-A20Z-05.txt	Primary Tumor
LIHC	bee9d6c8-948f-4b76-97ca-b985064249ef	705caaa6-cb37-4ffe-a7fd-14c92aa57d2c	Transcriptome Profiling	Gene Expression Quantification	eed21a5a-30db-45a0-9b60-3f6a91b38cb6.FPKM.txt.gz	Primary Tumor
LIHC	bee9d6c8-948f-4b76-97ca-b985064249ef	88eb9ff8-0594-496a-b7ab-970c8262fcc2	Transcriptome Profiling	miRNA Expression Quantification	mirnas.quantification.txt	Primary Tumor
LIHC	bee9d6c8-948f-4b76-97ca-b985064249ef	c8974553-b6f2-40f0-af06-ca1b2695330a	Copy Number Variation	Masked Copy Number Segment	MOHEL_p_TCGA_271_274_275_N_GenomeWideSNP_6_E06_1320334.nocnv_grch38.seg.txt	Primary Tumor
[truncated: 301 more rows]

## Sheet: PAAD
Study	Case UUID	File UUID	Data category	Data type	File name	Sample type
[truncated: 720 more rows]
