# Supplementary material for: Estimating genome-wide regulatory activity from multi-omics data sets using mathematical optimization
Source: BMC Syst Biol. 2017 Mar 27;11:41. doi: 10.1186/s12918-017-0419-z (PMC5369021; doi:10.1186/s12918-017-0419-z)
Supplement: Supplementary file 2 — Includes an adjacency list of the connected nodes of the TF – gene network. The list includes three columns (“TF”, “gene”, “edge”) where each row indicates an association with the value of “edge” between a TF and a gene. Complexes of TFs are indicated with a separating “.” between their components. (TXT 39 kb) [file 12918_2017_419_MOESM2_ESM.txt]

TF	gene	edge
AHR	ABCG2	1
AHR	CCL1	1
AHR	CYP1A1	1
AHR	CYP1A2	1
AHR	FOS	1
AHR	HSPB1	1
AHR	MYC	1
AHR	PTGS2	1
AHR	THBS1	1
AHR	UGT1A10	1
APEX1	APEX1	1
AR	AR	1
AR	CCND1	1
AR	CDC6	1
AR	CDKN1A	1
AR	ELK4	1
AR	F2R	1
AR	F9	1
AR	IGF1	1
AR	IGFBP3	1
AR	KLK3	1
AR	KLK4	1
AR	LCP1	1
AR	MMP2	1
AR	NKX3-1	1
AR	RARA	1
AR	SERPINB5	1
AR	TGFB1	1
AR	VCAN	1
ARNT	BHLHE40	1
ARNT	BHLHE41	1
ARNT	ENG	1
ARNT	ENO1	1
ARNT	ETS1	1
ARNT	PFKFB3	1
ARNT	TNFSF13B	1
ARNT	VEGFA	1
ARNTL	SERPINE1	1
ATF1	ATF3	-1
ATF1	BCL2L1	1
ATF1	CCK	1
ATF1	CCNA2	1
ATF1	CCND1	1
ATF1	CD1A	1
ATF1	CGA	1
ATF1	CIITA	1
ATF1	CYP51A1	1
ATF1	EGR1	1
ATF1	FOS	1
ATF1	GRPR	1
ATF1	GSN	1
ATF1	HMOX1	1
ATF1	IMPDH2	1
ATF1	LOR	1
ATF1	MIF	1
ATF1	NT5E	1
ATF1	NTS	1
ATF1	REN	1
ATF1	SERPINE1	1
ATF1	SLC19A1	1
ATF1	TEAD1	1
ATF1	TGFB2	1
ATF2	ATF2	1
ATF2	ATF3	1
ATF2	CCL5	1
ATF2	CCND1	1
ATF2	CYP19A1	1
ATF2	EGR1	1
ATF2	FASLG	1
ATF2	FN1	1
ATF2	FOS	1
ATF2	GAPDH	1
ATF2	IFNG	1
ATF2	IL6	1
ATF2	IMPDH2	1
ATF2	ITGB8	1
ATF2	JUN	1
ATF2	MMP2	1
ATF2	NT5E	1
ATF2	NTS	1
ATF2	PBK	1
ATF2	PLAT	1
ATF2	RARB	1
ATF2	RB1	1
ATF2	SELE	1
ATF2	TGFB2	1
ATF2	TNF	1
ATF2	VIP	1
ATF3	ATF3	1
ATF3	ID1	1
ATF3	MMP1	1
ATF3	PMAIP1	1
ATF3	TP53	1
ATF4	DDIT3	1
ATF4	FUS	1
ATF4	IGFBP1	1
ATF4	IL32	1
ATF4	TRA@	1
ATF5	ID1	1
ATF6	DDIT3	1
ATF6	HSPA5	1
ATF6	MEF2A	-1
ATF6	XBP1	1
ATOH1	MUC2	1
BACH1	HBA2	1
BARX2	CALCA	1
BCL3	MYB	1
BCL3	STAT3	1
BCL6	BCL2L1	1
BCL6	CCND2	1
BCL6	FCER2	1
BCL6	TP53	1
BHLHE40	BHLHE40	-1
BHLHE40	BHLHE41	1
BHLHE40	ID1	1
BHLHE40	MLH1	1
BHLHE40	PER2	1
BHLHE41	BHLHE40	-1
BLVRA	ATF2	1
BMP7	RUNX2	1
BRCA1	CDKN1B	1
BRCA1	HMGA2	-1
CBFB	APC	1
CDCA7L	MAOA	1
CDX1	ALPI	1
CDX1	CDKN1A	1
CDX1	NOX1	1
CDX1	PPARG	1
CDX1	SI	1
CDX2	ACAT2	1
CDX2	BCL2	1
CDX2	FURIN	1
CDX2	GUCY2C	1
CDX2	MUC2	1
CDX2	MUC4	1
CDX2	UGT1A10	1
CDX2	VDR	1
CEBPA	AHSG	1
CEBPA	ALOX5AP	1
CEBPA	APOA2	1
CEBPA	APOB	1
CEBPA	BCL2	1
CEBPA	CD14	1
CEBPA	CETP	1
CEBPA	CHI3L1	1
CEBPA	CRMP1	1
CEBPA	CRP	1
CEBPA	CSF3	1
CEBPA	CYP19A1	1
CEBPA	CYP2A13	1
CEBPA	FGA	1
CEBPA	FMO3	1
CEBPA	GAPDH	1
CEBPA	GPR132	1
CEBPA	HNF4A	1
CEBPA	ICAM1	1
CEBPA	IGHE	1
CEBPA	IL10	1
CEBPA	IVL	1
CEBPA	PPARG	1
CEBPA	PTGS2	1
CEBPA	S100A9	1
CEBPA	SERPINC1	1
CEBPA	SERPINE1	1
CEBPA	SLC11A1	1
CEBPA	TF	1
CEBPA	TLR9	1
CEBPA	VLDLR	1
CEBPB	ABCB1	1
CEBPB	BCL2A1	1
CEBPB	BCL2L1	1
CEBPB	CCL3	1
CEBPB	CCL4	1
CEBPB	CCL5	1
CEBPB	CCR5	1
CEBPB	CDKN1A	1
CEBPB	CYP19A1	1
CEBPB	CYP27B1	1
CEBPB	DDIT4	1
CEBPB	DUSP1	1
CEBPB	F7	1
CEBPB	FGFBP1	1
CEBPB	FGFR2	1
CEBPB	GFER	1
CEBPB	GLS2	1
CEBPB	HP	1
CEBPB	HSD17B8	1
CEBPB	HSPH1	1
CEBPB	IL1B	1
CEBPB	IL1RN	1
CEBPB	IL5	1
CEBPB	IL6	1
CEBPB	INSR	1
CEBPB	IRF9	1
CEBPB	LCN2	1
CEBPB	LDLR	1
CEBPB	MEFV	1
CEBPB	MMP1	1
CEBPB	PLAC1	1
CEBPB	PRLR	1
CEBPB	RUNX2	-1
CEBPB	SAA1	1
CEBPB	SAA2	1
CEBPB	SLC19A1	1
CEBPB	SOX6	1
CEBPB	SPINK1	1
CEBPB	TNF	1
CEBPB	TNFAIP6	1
CEBPB	TNFRSF10B	1
CEBPB	TOP1	1
CEBPB	TRAF3IP2	1
CEBPB	YWHAE	1
CEBPD	CFTR	1
CEBPD	GPX4	1
CEBPD	JUN	1
CEBPD	MMP2	1
CEBPD	TP63	1
CEBPZ	COL1A1	1
CIITA	HLA-DRA	1
CNBP	MYC	1
CREB1	B3GAT1	1
CREB1	BAK1	1
CREB1	BDNF	1
CREB1	BRCA1	1
CREB1	CCND1	1
CREB1	CD14	1
CREB1	CDK11A	1
CREB1	CIITA	1
CREB1	CREB1	1
CREB1	CRH	1
CREB1	DBH	1
CREB1	DIO2	1
CREB1	EGR1	1
CREB1	EXO1	1
CREB1	FN1	1
CREB1	FOS	1
CREB1	GNRHR	1
CREB1	HLA-DRB1	1
CREB1	IBSP	1
CREB1	IER2	1
CREB1	IGFBP1	1
CREB1	IL10	1
CREB1	IL32	1
CREB1	IL6	1
CREB1	LDHC	1
CREB1	MITF	1
CREB1	NF1	1
CREB1	NOLC1	1
CREB1	NR4A2	1
CREB1	NR4A3	1
CREB1	PSEN1	1
CREB1	PSENEN	1
CREB1	PTGS2	1
CREB1	RAB25	1
CREB1	RPL10	1
CREB1	SERPINE1	1
CREB1	SLC25A3	1
CREB1	SLC39A1	1
CREB1	SLC5A5	1
CREB1	SOD2	1
CREB1	SOX9	1
CREB1	SPRR1B	1
CREB1	ST8SIA1	1
CREB1	STAR	1
CREB1	TLR9	1
CREB1	TNF	1
CREB1	TP53	1
CREB1	TPT1	1
CREB1	TRH	1
CREB1	TSC22D3	1
CREB1	ZNF268	1
CREM	FOS	1
CREM	MMP1	1
CRTC1	IL8	1
CRTC1	S100A4	1
CRX	RBP3	1
CTCF	APOB	1
CTCF	APP	1
CTCF	BRCA1	1
CTCF	MYC	1
CTCF	PAX6	1
CTCF	PIM1	1
CTCF	PLK1	1
CTCF	RB1	1
CTCF	TERT	1
CTCF	TFF2	1
CTCF	TFF3	1
CTCF	TMPRSS3	1
CTCF	ZMYND10	1
CTNNB1	DPAGT1	1
CTNNB1	MYC	1
CTNNB1	NOS2	1
CTNNB1	UBE2B	1
CUX1	CXCL1	1
CUX1	CYBB	1
CUX1	IL8	1
DLX5	IBSP	1
DLX5	MYC	1
DND1	CDKN1B	1
DND1	LATS2	1
E2F1	APAF1	1
E2F1	AURKB	1
E2F1	BCL2	1
E2F1	CCND1	1
E2F1	CCNE1	1
E2F1	CDC25A	1
E2F1	CDKN2A	1
E2F1	CYC1	1
E2F1	DBF4	1
E2F1	DIRAS3	1
E2F1	DUSP4	1
E2F1	E2F1	1
E2F1	E2F2	1
E2F1	E2F6	1
E2F1	GADD45B	1
E2F1	HIST1H2AM	1
E2F1	HSPA5	1
E2F1	MAP3K5	1
E2F1	MYC	1
E2F1	NCOA3	1
E2F1	PA2G4	1
E2F1	PTPRO	1
E2F1	RB1	1
E2F1	RBL1	1
E2F1	TERT	1
E2F1	TNFSF11	1
E2F1	TP53	1
E2F1	TP73	1
E2F2	E2F2	1
E2F2	MYC	1
E2F2	RBL1	1
E2F4	CDK1	1
E2F4	E2F2	1
E2F4	MYC	1
E2F4	PCNA	1
E2F4	RBL1	1
E2F4	TP73	1
E2F5	MYC	1
EBF1	IGLL1	1
EBF1	STMN2	1
EBF1	TH	1
EGR1	ABCA2	1
EGR1	ACE	1
EGR1	ACTA2	1
EGR1	ATF3	1
EGR1	BIRC5	1
EGR1	CAT	1
EGR1	CCND1	1
EGR1	CCR5	1
EGR1	CDK5R1	1
EGR1	COL1A2	1
EGR1	COL2A1	1
EGR1	CYP2B6	1
EGR1	EGFR	1
EGR1	EGR1	1
EGR1	ELK1	1
EGR1	F2R	1
EGR1	F3	1
EGR1	FLT1	1
EGR1	FOSL1	1
EGR1	FYN	1
EGR1	GADD45A	1
EGR1	GDF15	1
EGR1	GNAQ	1
EGR1	HIF1A	1
EGR1	HPSE	1
EGR1	HSD11B2	1
EGR1	ID1	1
EGR1	ID2	1
EGR1	IGF2	1
EGR1	IL2	1
EGR1	IL2RB	1
EGR1	IMPDH2	1
EGR1	JUN	-1
EGR1	JUNB	1
EGR1	LDLR	1
EGR1	MAOB	1
EGR1	MYB	1
EGR1	NAB2	1
EGR1	NFKB1	1
EGR1	PDGFC	1
EGR1	PPARG	1
EGR1	PRDM1	1
EGR1	PTGES	1
EGR1	RET	1
EGR1	SLC9A2	1
EGR1	SLC9A3	1
EGR1	SOD1	1
EGR1	SOX18	1
EGR1	SREBF1	1
EGR1	TBXA2R	1
EGR1	TGFBR2	1
EGR1	TNF	1
EGR1	TP73	1
EGR1	VEGFA	1
EGR2	GJB1	1
EHF	EHF	1
EHF	NKX3-1	1
ELF1	BRCA2	1
ELF1	CD247	1
ELF1	CD68	1
ELF1	FCER1G	1
ELF1	IL2	1
ELF1	IL2RA	1
ELF1	IL2RG	1
ELF1	LAT	1
ELF1	LYN	1
ELF1	NFKB1	1
ELF1	PYGO2	1
ELF1	SULT1A1	1
ELF1	SULT1A3	1
ELF1	TRA@	1
ELF2	PLAU	1
ELF3	ANGPT1	1
ELF3	CLDN7	1
ELF3	EGR1	1
ELF3	SPRR1B	1
ELF3	TGFBR2	1
ELF4	MYOG	1
ELF4	SLC11A1	1
ELK1	ACTB	1
ELK1	CD28	1
ELK1	DDIT4	1
ELK1	EGR1	1
ELK1	EGR2	1
ELK1	EIF2AK1	1
ELK1	ELK1	1
ELK1	FOS	1
ELK1	INSIG2	1
ELK1	KCNK5	1
ELK1	LPL	1
ELK1	NOS3	1
ELK1	PDGFB	1
ELK1	PRKCA	1
ELK1	SRF	1
ELK3	FOS	1
ELK4	FOS	1
ENO1	HSD3B1	1
ENO1	HSD3B2	1
ENO1	MYC	1
EP300	IBSP	1
EPAS1	CXCL12	1
ERF	UTRN	1
ERG	MYC	1
ESR1	APOE	1
ESR1	BCAS3	1
ESR1	BCL2L1	1
ESR1	BRCA1	1
ESR1	C3	1
ESR1	CCND1	1
ESR1	CCNG2	1
ESR1	CGA	1
ESR1	CRHBP	1
ESR1	CTSD	1
ESR1	CYP1B1	1
ESR1	CYP2C9	1
ESR1	FOS	1
ESR1	FOXM1	1
ESR1	GAS6	1
ESR1	HOXA10	1
ESR1	HOXC4	1
ESR1	IGFBP6	1
ESR1	MMP2	1
ESR1	MUC1	1
ESR1	MYC	1
ESR1	NR5A2	1
ESR1	PGR	1
ESR1	PPM1D	1
ESR1	PRL	1
ESR1	PROS1	1
ESR1	PTMA	1
ESR1	SERPINE1	1
ESR1	SLC9A3R1	1
ESR1	TERT	1
ESR1	TF	1
ESR1	TFF1	1
ESR1	TGFA	1
ESR1	TNF	1
ESR1	TP53	1
ESR1	TSC22D3	1
ESR1	UCN	1
ESR1	VEGFA	1
ESR1	WISP2	1
ESR2	INSR	1
ESR2	OVGP1	1
ESRRA	ESRRA	1
ESRRA	SULT2A1	1
ETS1	AIRE	1
ETS1	ANGPT2	1
ETS1	C3AR1	1
ETS1	CASP1	1
ETS1	CD244	1
ETS1	CD8A	1
ETS1	CDK11A	1
ETS1	CHUK	1
ETS1	COL1A2	1
ETS1	CSF2	1
ETS1	CSNK2B	1
ETS1	CXCR4	1
ETS1	CYGB	1
ETS1	DDIT3	1
ETS1	ECE1	1
ETS1	ERBB2	1
ETS1	F13A1	1
ETS1	FOSL1	1
ETS1	FOXD1	1
ETS1	FOXP3	-1
ETS1	GHR	1
ETS1	GRPR	1
ETS1	HOXA10	1
ETS1	IL10	1
ETS1	IL2RB	1
ETS1	ITGAX	1
ETS1	MGAT5	1
ETS1	MMP1	1
ETS1	MYB	1
ETS1	NFKB1	1
ETS1	PKD1	1
ETS1	PRL	1
ETS1	PSEN1	1
ETS1	PTHLH	1
ETS1	SERPINE1	1
ETS1	SOCS1	1
ETS1	SP1	1
ETS1	TBXA2R	1
ETS1	TFAP2A	1
ETS1	TFRC	1
ETS1	THBD	1
ETS1	TIMP1	1
ETS1	TNF	1
ETS1	TNFSF14	1
ETS1	TRA@	1
ETS1	WAS	1
ETS2	CCND1	1
ETS2	CDK1	1
ETS2	CGA	1
ETS2	FOSL1	1
ETS2	GPR132	1
ETS2	KIT	1
ETS2	MMP2	1
ETS2	PLAU	1
ETS2	SURF1	1
ETS2	TERT	1
ETS2	TGM3	1
ETS2	TLR9	1
ETS2	VPS53	1
ETV4	B4GALT1	1
ETV4	CCND3	1
ETV4	FOS	1
ETV4	IL8	1
ETV4	MMP1	1
ETV4	MMP7	1
ETV4	NID1	1
ETV4	PTGS2	1
ETV5	ICAM1	1
ETV5	MMP3	1
ETV5	PSEN1	1
FLI1	DDIT3	1
FLI1	EGR1	1
FLI1	FOS	1
FLI1	TNC	1
FOS	CCND1	1
FOS	CD38	1
FOS	CD44	1
FOS	CYP19A1	1
FOS	CYP2J2	1
FOS	DBH	1
FOS	FAS	1
FOS	FGFBP1	1
FOS	FOS	1
FOS	FOSL1	1
FOS	GNAI2	1
FOS	GNRHR	1
FOS	HLA-DPB1	1
FOS	HLA-DRA	1
FOS	IBSP	1
FOS	IL11	1
FOS	IL2	1
FOS	IL5	1
FOS	IL6	1
FOS	IL8	1
FOS	MMP1	1
FOS	MMP13	1
FOS	MMP2	1
FOS	MUC2	1
FOS	NR3C1	1
FOS	OPRM1	1
FOS	PAX7	-1
FOS	PTGS2	1
FOS	SERPINB9	1
FOS	SERPINE1	1
FOS	SOD2	1
FOS	TP53	1
FOS	WEE1	1
FOSB	DNAJB4	1
FOSB	TNFRSF10A	1
FOSL1	FOSL1	1
FOSL1	GSTP1	1
FOSL1	IL8	1
FOSL2	BRCA1	1
FOSL2	FOSL1	1
FOXA1	BCL2	1
FOXA1	HSPA2	1
FOXA1	IGFBP1	1
FOXA1	MUC4	1
FOXA1	NKX2-1	1
FOXA1	PDX1	1
FOXA1	SFTPD	1
FOXA1	UPK2	1
FOXA2	AMBP	1
FOXA2	CEBPA	1
FOXA2	EPHX1	1
FOXA2	FGB	1
FOXA2	FMO3	1
FOXA2	GFER	1
FOXA2	HNF1A	1
FOXA2	HNF4A	1
FOXA2	IGFBP1	1
FOXA2	NKX2-1	1
FOXA2	PDX1	1
FOXA2	PROS1	1
FOXA2	SLC10A1	1
FOXA2	SOX14	1
FOXC1	FOXO1	1
FOXC1	NFYB	1
FOXD1	PGF	1
FOXF2	SFTPB	1
FOXI1	ATP6V0A4	1
FOXJ2	C4BPA	1
FOXM1	ESR1	1
FOXM1	TP53	1
FOXM1	VEGFA	1
FOXN2	IL2	1
FOXO1	ABCB1	1
FOXO1	FOXC1	1
FOXO1	FOXO3	1
FOXO1	G6PC	1
FOXO1	IGFBP1	1
FOXO1	PPARGC1A	1
FOXO3	AR	1
FOXO3	BCL2L11	1
FOXO3	CDKN1B	1
FOXO3	ESR1	1
FOXO3	FASLG	1
FOXO3	ID1	1
FOXO3	IGFBP1	1
FOXO3	IRS2	1
FOXO3	NOS2	1
FOXO3	NR2C2	1
FOXO3	PRDX3	1
FOXO3	SOD2	1
FOXO3	TGFB2	1
FOXO3	TNFRSF1B	1
FOXO3	TNFSF10	1
FOXO3	TSC22D3	1
FOXO4	BCL6	1
FOXO4	IGFBP1	1
FOXO4	RBL2	1
FOXP1	PITX3	1
FOXP3	CSF2	1
FOXP3	IL2	1
FOXP3	NFATC1	-1
FOXP3	TLR10	1
FOXP3	TTR	1
FUBP1	BRCA1	1
FUBP1	MYC	1
FUS	PAICS	1
FUS	PPAT	1
GABPA	AURKA	1
GABPA	BRCA1	1
GABPA	ERBB2	1
GABPA	FAS	1
GABPA	HPSE	1
GABPA	MTIF2	1
GABPA	PYCARD	1
GABPA	SDHA	1
GABPA	TFAM	1
GABPA	THPO	1
GABPA	TOMM20	1
GABPA	UHMK1	1
GABPB1	ATP5B	1
GABPB1	BRCA1	1
GATA1	ALOX15	1
GATA1	CCR3	1
GATA1	CLC	1
GATA1	CYBB	1
GATA1	EPOR	1
GATA1	F13A1	1
GATA1	FURIN	1
GATA1	GATA2	-1
GATA1	GFI1B	1
GATA1	GYPB	1
GATA1	GYPC	1
GATA1	HBA1	1
GATA1	HBB	1
GATA1	HBE1	1
GATA1	HBZ	1
GATA1	HMBS	1
GATA1	HOXA10	1
GATA1	HOXB2	1
GATA1	ITGA2B	1
GATA1	ITGAV	1
GATA1	LMO2	1
GATA1	MYC	1
GATA1	PRG2	1
GATA1	RFC1	1
GATA1	RHCE	1
GATA1	RNASE2	1
GATA1	RUNX1T1	1
GATA1	SPTA1	1
GATA1	TAL1	1
GATA1	TBXA2R	1
GATA1	WT1	1
GATA1	YBX1	1
GATA2	CYP19A1	1
GATA2	GATA2	1
GATA2	GFI1B	1
GATA2	GNRHR	1
GATA2	HBB	1
GATA2	HHEX	1
GATA2	IL5	1
GATA2	MYC	1
GATA2	NOS3	1
GATA2	SELP	1
GATA2	SPI1	1
GATA2	TAL1	1
GATA2	VWF	1
GATA2	WT1	1
GATA2	YBX1	1
GATA3	CD8A	1
GATA3	CD8B	1
GATA3	CYBB	1
GATA3	HSD17B1	1
GATA3	IFNG	1
GATA3	IL13	1
GATA3	IL4	1
GATA3	IL5	1
GATA3	MUC1	1
GATA3	TAL1	1
GATA3	TEK	1
GATA4	COL1A2	1
GATA4	CYP2C9	1
GATA4	CYP2E1	1
GATA4	EPHX1	1
GATA4	HSD3B1	1
GATA4	MUC4	1
GATA6	ACTA2	1
GATA6	ALOX15	1
GATA6	CYB5A	1
GATA6	DAB2	1
GATA6	HNF4A	1
GATA6	NKX2-1	1
GATA6	PLAU	1
GATA6	SULT2A1	1
GATA6	TAL1	1
GATA6	TFF2	1
GBX2	IL6	1
GCM1	MFSD2A	1
GFI1	CYP27B1	1
GFI1	GFI1B	1
GFI1	GUCY1B3	1
GFI1	MYC	1
GFI1B	GFI1B	1
GFI1B	MYC	1
GLI1	BCL2	1
GLI1	CCND2	1
GLI1	GLI1	1
GLI1	IGFBP6	1
GLI1	JUP	1
GLI1	NKX2-2	1
GLI1	PTCH1	1
GLI1	REG4	1
GLI1	SOX9	1
GLI2	GLI1	1
GLI3	GLI1	1
GTF2I	FOS	1
GTF2IRD1	HOXC8	1
GTF3A	BACE1	1
GTF3A	TARBP2	1
HDAC1	CCND1	1
HES1	ASCL1	1
HES1	GAA	1
HES1	NEUROG3	1
HES1	PTGDS	1
HES1	REST	1
HES1	SOX9	1
HHEX	SP1	1
HIF1A	ALOX5AP	1
HIF1A	BCL2L1	1
HIF1A	BHLHE40	1
HIF1A	BHLHE41	1
HIF1A	BID	1
HIF1A	CCL5	1
HIF1A	CEBPA	1
HIF1A	CXCR4	1
HIF1A	CYGB	1
HIF1A	EGLN1	1
HIF1A	ENO1	1
HIF1A	HMOX1	1
HIF1A	IL8	1
HIF1A	MIF	1
HIF1A	MUC1	1
HIF1A	MXI1	1
HIF1A	NTRK2	1
HIF1A	PLAUR	1
HIF1A	PTGS2	1
HIF1A	RPSA	1
HIF1A	SERPINE1	1
HIF1A	SLC16A3	1
HIF1A	SOX9	1
HIF1A	TF	1
HIF1A	TFF3	1
HIF1A	TWIST1	1
HINFP	RB1	-1
HIVEP1	TP53	1
HIVEP2	MYC	1
HLF	GLS2	1
HLTF	SERPINE1	1
HMGA1	BCL2	1
HMGA1	CXCL1	1
HMGA1	HLA-DRA	1
HMGA1	IGFBP1	1
HMGA1	IL2RA	1
HMGA1	INSR	1
HMGA1	PTGS2	1
HMGA2	BCL2A1	1
HMGA2	CCNA2	1
HMGB2	ABCB1	1
HNF1A	ACAT2	1
HNF1A	AFP	1
HNF1A	AGT	1
HNF1A	AKR1C4	1
HNF1A	AMBP	1
HNF1A	ANGPTL3	1
HNF1A	APOH	1
HNF1A	CEBPA	1
HNF1A	CFTR	1
HNF1A	CLDN2	1
HNF1A	CRP	1
HNF1A	CYP7A1	1
HNF1A	F8	1
HNF1A	FGA	1
HNF1A	FGFR4	1
HNF1A	HNF4A	1
HNF1A	IGFBP1	1
HNF1A	ITGA2B	1
HNF1A	MUC4	1
HNF1A	NEUROG3	1
HNF1A	NOX1	1
HNF1A	NR1H4	1
HNF1A	PDX1	1
HNF1A	SERPINA1	1
HNF1A	SI	1
HNF1A	SLC22A10	1
HNF1A	SLC22A9	1
HNF1A	SLCO1B1	1
HNF1A	SRC	1
HNF1A	TMEM27	1
HNF1A	UGT1A1	1
HNF1A	UGT1A10	1
HNF1A	UGT2B7	1
HNF1B	ACE2	1
HNF1B	APOB	1
HNF1B	HNF4A	1
HNF1B	SPP1	1
HNF4A	ABCB4	1
HNF4A	ABCC1	1
HNF4A	ACE	1
HNF4A	ACE2	1
HNF4A	AGT	1
HNF4A	AGTR1	1
HNF4A	AKR1C4	1
HNF4A	ALPI	1
HNF4A	AMBP	1
HNF4A	APOA4	1
HNF4A	APOA5	1
HNF4A	APOB	1
HNF4A	APOC3	1
HNF4A	APOM	1
HNF4A	CEBPA	1
HNF4A	CYP27A1	1
HNF4A	CYP2C8	1
HNF4A	CYP2C9	1
HNF4A	F10	1
HNF4A	F11	1
HNF4A	FABP2	1
HNF4A	GFER	1
HNF4A	GHR	1
HNF4A	GUCY2C	1
HNF4A	HMOX1	1
HNF4A	HNF1A	1
HNF4A	HNF4A	1
HNF4A	HSD17B7	1
HNF4A	LIPC	1
HNF4A	MST1	1
HNF4A	NR1I2	1
HNF4A	PPARA	1
HNF4A	SEPP1	1
HNF4A	SERPINC1	1
HNF4A	SHBG	1
HNF4A	SLC22A6	1
HNF4A	SLC22A7	1
HNF4A	SLC28A1	1
HNRNPK	AR	1
HNRNPK	LDLR	1
HNRNPK	MYC	1
HNRNPK	SRC	1
HOXA1	STAT3	1
HOXA1	STAT4	-1
HOXA1	STAT5B	1
HOXA10	CDKN1A	1
HOXA10	EMX2	1
HOXA10	KAT2B	1
HOXA10	KLF9	1
HOXA10	MAFB	1
HOXA5	PGR	1
HOXA5	PTN	1
HOXA9	MYB	1
HOXA9	SELE	1
HOXB1	COL5A2	1
HOXB13	TCF7L2	-1
HOXB7	DAPK1	1
HOXC13	KRT32	1
HOXC13	KRT35	1
HOXC13	KRT37	1
HOXD10	HOXD9	1
HOXD13	BARX1	1
HOXD13	BAZ1B	1
HOXD13	EMX2	1
HOXD13	FOXL2	1
HOXD13	HAND2	1
HOXD13	LHX9	1
HOXD13	MEIS1	1
HOXD13	MEIS2	1
HOXD13	TP53BP1	1
HOXD9	HOXD9	1
HSF1	ABCB1	1
HSF1	FOS	-1
HSF1	HMOX1	1
HSF1	HSPA1A	1
HSF1	SUGT1	1
HSF1	THBD	1
HSF2	TNFSF11	1
ID1	NEUROD1	-1
IKZF1	CD8A	1
IKZF1	FAAH	1
IKZF1	GZMB	1
IKZF1	IKZF3	1
IKZF1	RFC1	1
IKZF1	SLC19A1	1
IKZF1	STAT4	1
IKZF1	VIPR1	1
ING1	AFP	1
INSM1	INSM1	1
INSM1	NEUROD1	-1
IRF1	B2M	1
IRF1	BLMH	1
IRF1	CASP8	1
IRF1	CCL19	1
IRF1	CCL5	1
IRF1	CEACAM1	1
IRF1	CIITA	1
IRF1	CYBB	1
IRF1	HLA-G	1
IRF1	IDO1	1
IRF1	IFIT2	1
IRF1	IFITM1	1
IRF1	IL10	1
IRF1	IL12A	1
IRF1	IL21R	1
IRF1	IL29	1
IRF1	IL7	1
IRF1	IRF2	1
IRF1	IRF7	1
IRF1	ISG15	1
IRF1	ISG20	1
IRF1	MMP9	1
IRF1	MYB	1
IRF1	MYH9	1
IRF1	NOD1	1
IRF1	NR3C1	1
IRF1	OGN	1
IRF1	PSMB10	1
IRF1	PSMB9	1
IRF1	SLPI	1
IRF1	SP100	1
IRF1	STAT1	1
IRF1	TAP1	1
IRF1	TLR3	1
IRF1	TRAF3IP2	1
IRF1	TRIM22	1
IRF1	UPK2	1
IRF1	VCAM1	1
IRF2	CIITA	1
IRF2	CYBB	1
IRF2	GRAP2	1
IRF2	IFNGR1	1
IRF2	IRF7	1
IRF2	MYB	1
IRF2	NR3C1	1
IRF2	PSEN2	1
IRF3	ABCC2	1
IRF3	IL29	1
IRF3	IRF7	1
IRF3	NOS2	1
IRF4	CD68	1
IRF4	GBP1	1
IRF4	IL4	1
IRF4	IRF4	1
IRF4	ISG15	1
IRF7	IRF7	1
IRF8	CYBB	1
IRF8	FANCE	1
IRF8	NF1	1
IRF8	PTPN13	1
JUN	APP	1
JUN	BCL2A1	1
JUN	BRCA1	1
JUN	CASP14	1
JUN	CCND1	1
JUN	CD44	1
JUN	CD82	1
JUN	CEBPB	1
JUN	CLDN18	1
JUN	CP	1
JUN	CSF1	1
JUN	DDIT3	1
JUN	EZR	1
JUN	FAS	1
JUN	FASLG	1
JUN	FGF2	1
JUN	FOSL1	1
JUN	GGT1	1
JUN	GSS	1
JUN	GSTP1	1
JUN	HK1	1
JUN	HMOX1	1
JUN	ICAM1	1
JUN	ID2	1
JUN	IFNG	1
JUN	IL11	1
JUN	IL18	1
JUN	IL5	1
JUN	ITGB8	1
JUN	IVL	1
JUN	JUN	1
JUN	MAT2A	1
JUN	MMP1	1
JUN	MMP13	1
JUN	MMP2	1
JUN	MMP7	1
JUN	MSH2	1
JUN	MYB	1
JUN	MYC	1
JUN	NPY	1
JUN	NR0B2	1
JUN	NTS	1
JUN	POU1F1	-1
JUN	RARA	1
JUN	SERPINB9	1
JUN	SLC19A1	1
JUN	SLC3A2	1
JUN	STAT4	1
JUN	TBXA2R	1
JUN	TERT	1
JUN	TGIF1	-1
JUN	TGM1	1
JUN	TNFRSF10A	1
JUN	TP53	1
JUN	TP63	1
JUN	TSHB	1
JUN	VCAN	1
JUN	VDR	1
JUNB	FOSL1	1
JUNB	IGFBP4	1
JUNB	IL2	1
JUND	FOSL1	1
JUND	GCLM	1
JUND	IL2RA	1
JUND	MMP9	1
JUND	MYB	1
JUND	NR4A1	1
JUND	PRL	1
KCNIP3	FOS	1
KLF1	GATA1	1
KLF1	HBB	1
KLF1	HBG2	1
KLF1	IL12B	1
KLF11	HBE1	1
KLF12	TFAP2A	1
KLF13	CCL5	1
KLF15	LRP5	1
KLF15	RHO	1
KLF2	THBD	1
KLF3	C4A	1
KLF3	LTB	1
KLF4	CCND1	1
KLF4	CDKN1B	1
KLF4	ESR1	1
KLF4	GHRL	1
KLF4	ITGAD	1
KLF4	KLF4	1
KLF4	NF1	1
KLF4	SLC19A2	1
KLF4	SLC5A6	1
KLF4	SP1	-1
KLF5	BIRC5	1
KLF5	GAST	1
KLF5	KLF4	-1
KLF6	ATF3	1
KLF6	MAML1	1
KLF6	MYC	1
KLF6	TFPI2	1
KLF6	TP53	1
LEF1	ADA	1
LEF1	AR	1
LEF1	CCND1	1
LEF1	CEBPA	1
LEF1	IL4	1
LEF1	LEF1	1
LEF1	MITF	1
LEF1	MYC	1
LEF1	NRCAM	1
LEF1	NT5E	1
LEF1	PRL	1
LEF1	PSMD10	1
LEF1	TRAC	1
LHX4	POU1F1	1
LITAF	TNF	1
LMX1B	NPHS2	1
LRPPRC	ABCB1	1
MAF	GNAI2	1
MAF	IL10	1
MAF	ITGB7	1
MAFG	GCLC	1
MAFG	GCLM	1
MAX	HNF1A	1
MAX	TP53	-1
MAZ	FGG	1
MAZ	HTR1A	1
MAZ	MAZ	1
MAZ	MMP1	1
MAZ	MYC	1
MAZ	PLCL1	1
MAZ	PPARG	1
MAZ	PTH1R	1
MECOM	ZBTB16	1
MEF2A	ATF6	-1
MEF2A	ENO3	1
MEF2A	JUN	1
MEF2A	MB	1
MEF2A	MYOG	1
MEF2C	BCMO1	1
MEF2C	MYOG	1
MEF2D	JUN	1
MEIS1	PF4	1
MITF	BCL2	1
MITF	BIRC7	1
MITF	CTSK	1
MITF	GPR143	1
MITF	HIF1A	1
MITF	MC1R	1
MITF	MET	1
MITF	MLANA	1
MITF	TYR	1
MITF	TYRP1	1
MLXIPL	TXNIP	1
MMP3	CTGF	1
MSTN	SMAD7	1
MSX1	YBX1	-1
MSX2	IBSP	1
MTF1	GCLC	1
MTF1	HAMP	1
MTF1	HMOX1	1
MTF1	HSPA1A	1
MTF1	MT2A	1
MUC1	TP53	-1
MYB	ADA	1
MYB	CDK1	1
MYB	COL1A2	1
MYB	GATA3	1
MYB	GSTP1	1
MYB	IGFBP5	1
MYB	KIT	1
MYB	MYB	1
MYB	MYC	1
MYB	NR3C1	1
MYB	PAX5	1
MYB	PAX6	1
MYB	PRTN3	1
MYB	SIM2	1
MYB	SLC34A2	1
MYB	SNAI2	1
MYB	SP3	1
MYB	SPP1	1
MYB	SRSF2	1
MYBL2	BCL2	1
MYBL2	IGFBP5	1
MYBL2	MYB	-1
MYBL2	MYC	1
MYC	BRD7	1
MYC	CAD	1
MYC	CDC25A	1
MYC	CDK4	1
MYC	CXCR4	1
MYC	DDX18	1
MYC	E2F2	1
MYC	EIF4E	1
MYC	ERBB2	1
MYC	FOXM1	1
MYC	HNF1A	1
MYC	HSP90AA1	1
MYC	ID1	1
MYC	ID2	1
MYC	KLF5	1
MYC	MYC	1
MYC	MYCN	1
MYC	NEUROD1	-1
MYC	NFKB1	1
MYC	NOP16	1
MYC	ODC1	1
MYC	PRDM2	1
MYC	TBP	1
MYC	TERT	1
MYC	TP53	1
MYC	VEGFA	1
MYC	YBX1	1
MYCN	MDM2	1
MYCN	NFKB1	1
MYCN	PTK2	1
MYCN	RARA	1
MYCN	SLC1A2	1
MYCN	TP53	1
MYCN	TP73	-1
MYF5	FOXE1	1
MYOD1	AKT2	1
MYOD1	CSH1	1
MYOD1	FOS	1
MYOD1	SOST	1
MZF1	BLMH	1
MZF1	CBS	1
MZF1	CD14	1
MZF1	CD34	1
MZF1	CDH2	1
MZF1	EIF2AK1	1
MZF1	F13A1	1
MZF1	HBB	1
MZF1	ITGAM	1
MZF1	MS4A2	1
MZF1	MYB	1
MZF1	NOS1	1
MZF1	NOS3	1
MZF1	PRKCA	1
MZF1	SLC19A1	1
MZF1	ST6GALNAC4	1
NCL	MYC	1
NCOA1	HOXA10	1
NEUROD1	IGFBP2	1
NEUROD1	INSM1	1
NEUROD1	MYOG	1
NEUROD1	NEUROD2	1
NF1	COL1A1	1
NF1	GUCY1B3	1
NF1	STMN1	1
NFAT5	CYP2E1	1
NFATC1	EGR3	1
NFATC1	ESR1	1
NFATC1	FASLG	1
NFATC1	ICAM1	1
NFATC1	IFNG	1
NFATC1	IL2	1
NFATC1	MYC	1
NFATC1	PTGS2	1
NFATC2	BACE1	1
NFATC2	CD3G	1
NFATC2	CD40LG	1
NFATC2	CSF2	1
NFATC2	CTLA4	1
NFATC2	EGR3	1
NFATC2	F3	1
NFATC2	FASLG	1
NFATC2	FCER2	1
NFATC2	ICAM1	1
NFATC2	IL12RB2	1
NFATC2	IL2	1
NFATC2	IL4	1
NFATC2	IRF4	1
NFATC2	ITGB3	1
NFATC2	REL	1
NFATC2	TNF	1
NFATC2	TNFSF14	1
NFATC2	XCL1	1
NFATC4	PPARG	1
NFE2	AKR1C2	1
NFE2	GNAI2	1
NFE2	GSTP1	1
NFE2	HBA2	1
NFE2	SPTA1	1
NFE2	TBXA2R	1
NFE2	TBXAS1	1
NFE2L1	GCLM	1
NFE2L2	ABCB11	1
NFE2L2	ADSL	1
NFE2L2	GPX2	1
NFE2L2	HMOX1	1
NFE2L2	KRT16	1
NFE2L2	PREPL	1
NFE2L2	S100A6	1
NFE2L2	UGT1A10	1
NFIA	ITGA5	1
NFIA	NR2C1	1
NFIB	LHX3	1
NFIC	ALOX15	1
NFIC	APOB	1
NFIC	C4A	1
NFIC	CBS	1
NFIC	COL1A1	1
NFIC	CSH1	1
NFIC	CTLA4	1
NFIC	CYB5A	1
NFIC	CYP17A1	1
NFIC	F13A1	1
NFIC	FABP7	1
NFIC	FN1	1
NFIC	GFAP	1
NFIC	HBA1	1
NFIC	HBB	1
NFIC	HMGB1	1
NFIC	HRAS	1
NFIC	HSPA1A	1
NFIC	JUN	1
NFIC	POLA1	1
NFIC	POU1F1	1
NFIC	SCGB2A1	1
NFIC	SLC19A2	1
NFIC	SP3	1
NFIC	TFAP2A	1
NFIC	TP53	1
NFIL3	SI	1
NFIX	LHX3	1
NFKB1	EGR1	1
NFKB1	ESR1	-1
NFKB1	IL29	1
NFKB1	IRF1	1
NFKB1	IRF4	1
NFKB1	MYC	1
NFKB1	NFKB1	1
NFKB1	NFKBIA	1
NFKB1	NR4A2	1
NFKB1	OLFM4	1
NFKB1	REL	1
NFKB1	STAT4	1
NFKB1	TP53	1
NFKB2	NFKB2	1
NFYA	ACTB	1
NFYA	CDK1	1
NFYA	CHEK2	1
NFYA	COL5A3	1
NFYA	CYP1A1	1
NFYA	DEK	1
NFYA	E2F1	1
NFYA	EPHX1	1
NFYA	ESR1	1
NFYA	FPGS	1
NFYA	GFI1B	1
NFYA	HBB	1
NFYA	JUN	1
NFYA	JUNB	1
NFYA	LPIN1	1
NFYA	MTAP	1
NFYA	MYBL1	1
NFYA	NFE2	1
NFYA	PADI3	1
NFYA	PNRC1	1
NFYA	PROS1	1
NFYA	PTTG1	1
NFYA	SOX18	1
NFYA	SOX3	1
NFYA	SP3	1
NFYA	SREBF2	1
NFYA	TBX2	1
NFYA	TK1	1
NFYA	TOP2B	1
NFYA	TP63	1
NFYA	TXNIP	1
NFYA	ZNF267	1
NFYB	ALB	1
NFYB	ALDH1A1	1
NFYB	ATP1A3	1
NFYB	ATXN3	1
NFYB	CDK1	1
NFYB	EDF1	1
NFYB	GPC3	1
NFYB	ID1	1
NFYB	MME	1
NFYB	MYBL1	1
NFYB	PTPN6	1
NFYB	SCGB2A1	1
NFYB	SP3	1
NFYB	SREBF2	1
NFYC	MYBL1	1
NKX2-1	SCGB3A2	1
NKX2-1	TG	1
NKX2-5	CTNNB1	-1
NKX2-5	GATA4	1
NKX2-5	NPPA	1
NKX2-5	PLOD1	1
NKX2-8	AFP	1
NONO	SLC25A3	1
NOTCH1	HES1	1
NOTCH1	MYC	1
NOTCH1	PTEN	1
NOV	SERPINB2	1
NR0B1	CCND1	1
NR0B1	STAR	1
NR1D1	APOC3	1
NR1D1	ARNTL	-1
NR1D1	NR1D1	1
NR1D1	TLR4	1
NR1H4	BAAT	1
NR1H4	HHEX	1
NR1H4	HSD3B2	1
NR1H4	PPARA	1
NR1H4	SLC2A4	1
NR1H4	SLCO1B3	1
NR1I2	NR1I2	1
NR1I3	ADH1C	1
NR1I3	SULT2A1	1
NR2C1	ALDOA	1
NR2C1	CNTFR	1
NR2C1	RARB	1
NR2C2	APOE	1
NR2C2	BCL2	1
NR2C2	LHCGR	1
NR2F1	AGT	1
NR2F1	ALOX5	1
NR2F1	APOA2	1
NR2F1	APOB	1
NR2F1	APOC3	1
NR2F1	CDKN1A	1
NR2F1	CYP11B2	1
NR2F1	CYP2D6	1
NR2F1	F9	1
NR2F1	IBSP	1
NR2F1	LHCGR	1
NR2F1	LIPC	1
NR2F1	OTX2	1
NR2F1	PAX6	1
NR2F1	RARB	1
NR2F1	RXRG	-1
NR2F1	TF	1
NR2F2	ACTA1	1
NR2F2	APOB	1
NR2F2	CYP7A1	1
NR2F2	HBE1	1
NR2F2	HNF4A	1
NR2F2	NR3C1	1
NR2F2	POU5F1	-1
NR2F6	RARB	1
NR3C1	AFP	1
NR3C1	BGLAP	1
NR3C1	CD38	1
NR3C1	CRH	1
NR3C1	CSH1	1
NR3C1	CYP2C9	1
NR3C1	FKBP5	1
NR3C1	IGFBP1	1
NR3C1	IL6	1
NR3C1	MAOB	1
NR3C1	NR1I3	1
NR3C1	NR3C1	1
NR3C1	PLA2G4A	1
NR3C1	POMC	1
NR3C1	UGT1A1	1
NR4A1	ALDOC	1
NR4A1	E2F1	1
NR4A1	MEF2C	1
NR4A1	NR3C1	1
NR4A1	POMC	1
NR4A1	SERPINE1	1
NR4A2	CRH	1
NR4A2	SLC6A3	1
NR5A1	AMH	1
NR5A1	AMHR2	1
NR5A1	CYP11B2	1
NR5A1	CYP17A1	1
NR5A1	CYP19A1	1
NR5A1	HSD3B2	1
NR5A1	MC2R	1
NR5A1	NR0B1	1
NR5A1	SRY	1
NR5A1	STAR	1
NR5A1	SULT2A1	1
NR5A2	ABCG5	1
NR5A2	ABCG8	1
NR5A2	APOM	1
NR5A2	CYP7A1	1
NR5A2	HSD3B2	1
NR5A2	SCARB1	1
NR5A2	STAR	1
NRF1	CAPNS1	1
NRF1	CD47	1
NRF1	E2F1	1
NRF1	E2F6	1
NRF1	EIF2S1	1
NRF1	PAICS	1
NRF1	PPAT	1
NRF1	SDHA	1
NRF1	SLC46A1	1
NRF1	TFAM	1
NRF1	TOMM20	1
NRF1	TOMM34	1
NRF1	VSNL1	1
NRF1	ZFP106	1
NRL	PDE6B	1
ONECUT1	FOXA2	1
ONECUT1	HNF4A	1
ONECUT2	FOXA2	1
ONECUT2	MITF	1
OTX1	TYRP1	1
PA2G4	E2F1	1
PARP1	BAX	1
PARP1	BRCA2	1
PARP1	CXCL1	1
PARP1	EEF1A1	1
PARP1	SNCA	1
PARP1	VIM	1
PAX2	PAX6	-1
PAX2	TP53	1
PAX2	WT1	1
PAX3	MITF	1
PAX4	MYC	1
PAX5	FCER2	1
PAX5	TERT	1
PAX5	TP53	1
PAX6	ITGA5	1
PAX6	ITGB1	1
PAX6	PAX2	-1
PAX6	SMARCA4	1
PAX8	SLC5A5	1
PAX8	TP53	1
PAX8	WT1	1
PDX1	HBEGF	1
PDX1	ONECUT1	1
PDX1	PDX1	1
PES1	HMOX1	1
PFDN5	WNT4	1
PGR	IGFBP1	1
PHOX2A	DBH	1
PHOX2B	PHOX2A	1
PHOX2B	PHOX2B	1
PHOX2B	TLX2	1
PITX1	TP53	1
PITX2	LEF1	1
PITX2	PLOD1	1
PITX3	SLC6A3	1
PLAGL1	PPARG	1
PLAGL2	NCF2	1
PLAGL2	SFTPC	1
POU1F1	GH1	1
POU1F1	POU1F1	1
POU1F1	PRL	1
POU1F1	TSHB	1
POU2AF1	BCL2	1
POU2F1	ALDH1A1	1
POU2F1	ATP6V0C	1
POU2F1	CCND1	1
POU2F1	CDKN2B	1
POU2F1	CLC	1
POU2F1	CRP	1
POU2F1	CYP1A1	1
POU2F1	CYP2B6	1
POU2F1	CYP2C8	1
POU2F1	CYP2C9	1
POU2F1	CYP2J2	1
POU2F1	DDX39B	1
POU2F1	FGFR2	1
POU2F1	GADD45A	1
POU2F1	GNRHR	1
POU2F1	HBB	1
POU2F1	IGHA1	1
POU2F1	IGK@	1
POU2F1	IL2	1
POU2F1	IL3	1
POU2F1	IVL	1
POU2F1	LPL	1
POU2F1	MLXIPL	1
POU2F1	MYC	1
POU2F1	NAT1	1
POU2F1	NKX2-1	1
POU2F1	NQO1	1
POU2F1	OLR1	1
POU2F1	PTPN6	1
POU2F1	RASGRP2	1
POU2F1	TFAP2A	1
POU2F1	TNF	1
POU2F1	TSC22D3	1
POU2F1	VIP	1
POU2F2	BCL2	1
POU2F2	HIST1H2BJ	1
POU2F2	IGK@	1
POU2F2	IL5	1
POU2F2	LYN	1
POU2F2	MYC	1
POU2F2	PLAU	1
POU2F2	TLR4	1
POU2F2	VIP	1
POU3F1	EGR2	1
POU3F2	EGR2	1
POU4F1	NTRK1	1
POU5F1	GADD45A	1
PPARA	ACOX1	1
PPARA	CD36	1
PPARA	NFKBIA	1
PPARA	NR1D1	1
PPARA	NR1I2	1
PPARA	PTGS2	1
PPARA	TP63	-1
PPARA	TXN	1
PPARA	UGDH	1
PPARD	MYOD1	-1
PPARD	PPARG	1
PPARG	ETV4	1
PPARG	FASLG	1
PPARG	FOS	-1
PPARG	IRF1	1
PPARG	LEF1	1
PPARG	PRODH	1
PPARG	RORA	1
PPARG	YBX1	1
PRDM1	CIITA	1
PRDM1	ID3	1
PRDM1	PAX5	1
PRDM1	RSAD2	1
PRDM1	SPIB	1
PRDM1	TP53	-1
PRDM2	HMOX1	1
PRDM2	MYC	-1
PROP1	POU1F1	1
PURA	ITGAX	1
RAD9A	CDKN1A	1
RARA	BGLAP	1
RARA	CD1D	1
RARA	GNRH2	1
RARA	HNF4A	1
RARA	MAOB	1
RARA	MGP	1
RARA	POU5F1	-1
RARA	RARB	1
RARA	RARG	1
RARA	RUNX3	1
RARA	SFTPB	1
RARA	THBD	1
RARA	THPO	1
RARB	ACADM	1
RARB	RARB	1
RARB	RARG	1
RARB	RBP4	1
RARG	PLCG1	1
RARG	RARB	1
RARG	RARG	1
RBBP8	HMGA2	-1
RBL1	ABCC10	1
RBL1	MYC	1
RBMS1	FAS	1
RBMS1	MYC	-1
RBPJ	BCL3	1
RBPJ	HES1	1
RBPJ	NFKB1	1
RBPJ	NFKBIA	1
RBPJ	SNAI2	1
REL	BCL2A1	1
REL	IFI6	1
REL	IFNG	1
REL	IL2	1
REL	IL2RA	1
REL	IRF4	1
REL	TAP1	1
REL	TNF	1
RELA	BCL3	1
RELA	CCL2	1
RELA	CCND1	1
RELA	CD40LG	1
RELA	CX3CL1	1
RELA	CXCL10	1
RELA	CXCL11	1
RELA	CXCL9	1
RELA	CYBA	1
RELA	FN1	1
RELA	GNAI2	1
RELA	GNRH2	1
RELA	ICAM1	1
RELA	IKBKE	1
RELA	IL2	1
RELA	IRF1	1
RELA	MAT2A	1
RELA	MBP	1
RELA	MEFV	1
RELA	MGMT	1
RELA	NFKB2	1
RELA	NOS2	1
RELA	NQO1	1
RELA	OLR1	1
RELA	OPRM1	1
RELA	PCYT2	1
RELA	PTPN6	1
RELA	RELB	1
RELA	SCNN1A	1
RELA	SERPINA3	1
RELA	SERPINE1	1
RELA	STAT4	1
RELA	TAC1	1
RELA	TFF1	1
RELA	TLR2	1
RELA	TP53	1
RELA	TP63	1
RELB	RELB	1
REST	MAPK8IP1	1
REST	NRP1	1
REST	NTRK3	1
REST	OPRM1	1
REST	SYN1	1
REST	TAC1	1
REST	TH	1
RFX1	ALMS1	1
RFX1	FGF1	1
RFX1	MAP1A	1
RFX1	MYC	1
RFX1	PCNA	1
RORA	ALOX5	1
RORA	CDKN1A	1
RORA	CYP19A1	1
RORA	IBSP	1
RORA	NR1D1	1
RORA	PPARG	1
RORA	RARB	1
RPA1	BRCA1	1
RPA2	BRCA1	1
RPA3	BRCA1	1
RREB1	HBZ	1
RREB1	HLA-G	1
RREB1	TP53	1
RUNX1	BCL2	1
RUNX1	CHI3L1	1
RUNX1	CLC	1
RUNX1	CSF1R	1
RUNX1	CSF2	1
RUNX1	FOXP3	1
RUNX1	GATA2	1
RUNX1	GPR132	1
RUNX1	GRAP2	1
RUNX1	IL19	1
RUNX1	IMPDH2	1
RUNX1	LAT	1
RUNX1	LGALS3	1
RUNX1	NCAM1	1
RUNX1	NFE2	1
RUNX1	PLAU	1
RUNX1	PRKCB	1
RUNX2	BGLAP	1
RUNX2	COL10A1	1
RUNX2	ESR1	1
RUNX2	FGFR2	1
RUNX2	GNAS	1
RUNX2	HAND1	1
RUNX2	IBSP	1
RUNX2	LGALS3	1
RUNX2	RUNX2	1
RUNX2	SOST	1
RUNX2	TERT	1
RUNX3	ABCB1	1
RUNX3	ABCC1	1
RUNX3	MYC	-1
RUNX3	RUNX1	-1
RXRA	BGLAP	1
RXRA	CDKN1A	1
RXRA	EGFR	1
RXRA	HNF1A	1
RXRA	HNF4A	1
RXRA	IER3	1
RXRA	PPARA	1
RXRA	RARB	1
RXRA	RARG	1
RXRA	RXRG	1
RXRA	S100G	1
RXRA	SOX3	1
RXRA	SULT2A1	1
RXRA	TP63	1
SATB1	BCL2	1
SATB1	CD8B	1
SATB1	CYBB	1
SATB1	IL5	1
SIX1	MYOG	1
SLC2A4RG	HTT	1
SMAD1	IBSP	1
SMAD2	ACTA2	1
SMAD2	CDKN1A	1
SMAD2	COL1A1	1
SMAD2	FBLN5	1
SMAD2	MMP13	1
SMAD2	TGFB2	1
SMAD2	TNC	1
SMAD3	ANKRD1	1
SMAD3	COL1A2	1
SMAD3	COL7A1	1
SMAD3	ELN	1
SMAD3	FOXP3	1
SMAD3	ID1	1
SMAD3	JUN	1
SMAD3	MMP1	1
SMAD3	MMP13	1
SMAD3	MYC	-1
SMAD3	PTHLH	1
SMAD3	SERPINE1	1
SMAD3	SMAD7	1
SMAD3	SOX9	1
SMAD3	TERT	1
SMAD4	COL1A1	1
SMAD4	COL1A2	1
SMAD4	ID1	1
SMAD4	JUN	1
SMAD4	MYC	1
SMAD4	PDGFB	1
SMAD4	SERPINB5	1
SMAD4	SERPINE1	1
SMAD4	SMAD7	1
SMARCA2	ABCB1	1
SNAI1	CDH1	1
SNAI1	SNAI1	1
SNAI2	BRCA2	1
SNAI2	HPGD	1
SNAI2	RUNX2	1
SNAI2	SOX9	-1
SOX10	EDNRB	1
SOX10	EGR2	1
SOX10	MITF	1
SOX2	MYC	1
SOX4	CD2	1
SP1	ABCA2	1
SP1	ABCB1	1
SP1	ABCB8	1
SP1	ABCC10	1
SP1	ABCC3	1
SP1	ACTA1	1
SP1	ACTC1	1
SP1	ACVR2A	1
SP1	ADA	1
SP1	ADAM23	1
SP1	ADORA2A	1
SP1	ALDOA	1
SP1	ALMS1	1
SP1	ALOX12	1
SP1	ALOX15	1
SP1	ALOX5	1
SP1	APEX1	1
SP1	APOBEC3G	1
SP1	APOE	1
SP1	AR	1
SP1	ASNS	1
SP1	ASS1	1
SP1	ATF2	1
SP1	ATP1A3	1
SP1	ATP2A2	1
SP1	ATP4A	1
SP1	ATP6V0C	1
SP1	ATXN3	1
SP1	B3GAT1	1
SP1	B4GALT5	1
SP1	BACE1	1
SP1	BAX	1
SP1	BCL2L1	1
SP1	BLMH	1
SP1	BRCA1	1
SP1	BRD7	1
SP1	BSG	1
SP1	C4A	1
SP1	CAPNS1	1
SP1	CASP3	1
SP1	CASP8	1
SP1	CAT	1
SP1	CAV1	1
SP1	CBS	1
SP1	CCL2	1
SP1	CCL5	1
SP1	CCND1	1
SP1	CCND2	1
SP1	CCND3	1
SP1	CD14	1
SP1	CD151	1
SP1	CD226	1
SP1	CDH1	1
SP1	CDH2	1
SP1	CDK1	1
SP1	CDK2	1
SP1	CDK6	1
SP1	CDKN1A	1
SP1	CDKN1B	1
SP1	CDKN2A	1
SP1	CDKN2C	1
SP1	CEACAM5	1
SP1	CEACAM6	1
SP1	CEBPD	1
SP1	CETP	1
SP1	CGB5	1
SP1	CHI3L1	1
SP1	CLC	1
SP1	COL11A2	1
SP1	COL1A1	1
SP1	COL1A2	1
SP1	COL4A1	1
SP1	COL4A2	1
SP1	CR2	1
SP1	CREB1	1
SP1	CREM	1
SP1	CRMP1	1
SP1	CSF1R	1
SP1	CSH1	1
SP1	CSNK1A1	1
SP1	CTSD	1
SP1	CXCL1	1
SP1	CYGB	1
SP1	CYP17A1	1
SP1	CYP1B1	1
SP1	CYP27A1	1
SP1	CYP2F1	1
SP1	CYP46A1	1
SP1	CYP4B1	1
SP1	CYP51A1	1
SP1	CYP7B1	1
SP1	DBF4	1
SP1	DBH	1
SP1	DFFB	1
SP1	DHFR	1
SP1	DIRAS3	1
SP1	DLC1	1
SP1	DNASE2	1
SP1	DNMT1	1
SP1	E2F1	1
SP1	EDA	1
SP1	EDF1	1
SP1	EDNRB	1
SP1	EFNB2	1
SP1	EGFR	1
SP1	EGR1	1
SP1	ELF4	1
SP1	ENG	1
SP1	EPHX2	1
SP1	EPOR	1
SP1	ESR1	1
SP1	EXO1	1
SP1	EZR	1
SP1	F10	1
SP1	F13A1	1
SP1	F2R	1
SP1	F3	1
SP1	FAS	1
SP1	FASLG	1
SP1	FBLN1	1
SP1	FCER1G	1
SP1	FCGR3A	1
SP1	FES	1
SP1	FGF2	1
SP1	FGFR4	1
SP1	FLT1	1
SP1	FN1	1
SP1	FOLR1	1
SP1	FOLR3	1
SP1	FOS	1
SP1	FOSL1	1
SP1	FURIN	1
SP1	FYN	1
SP1	GATA1	1
SP1	GCH1	1
SP1	GDF15	1
SP1	GFER	1
SP1	GH1	1
SP1	GJA1	1
SP1	GLI1	1
SP1	GLS2	1
SP1	GLTP	1
SP1	GNAI2	1
SP1	GPD2	1
SP1	GRAP2	1
SP1	GSTP1	1
SP1	GYPB	1
SP1	GYPC	1
SP1	HAND1	1
SP1	HAS2	1
SP1	HBA1	1
SP1	HBE1	1
SP1	HBEGF	1
SP1	HBZ	1
SP1	HCK	1
SP1	HDAC4	1
SP1	HHEX	1
SP1	HIF1A	1
SP1	HMGA1	1
SP1	HMGA2	1
SP1	HMOX1	1
[truncated: 895 more rows]
